# Supplementary material for: Profiling RNA-Seq at multiple resolutions markedly increases the number of causal eQTLs in autoimmune disease
Source: PLoS Genet. 2017 Oct 23;13(10):e1007071. doi: 10.1371/journal.pgen.1007071 (PMC5695635; doi:10.1371/journal.pgen.1007071)
Supplement: S3 Table — SLE associated cis-eQTL associations deemed to be causal as defined by the JLIM pipeline (this is the output from JLIM). The lead SNPs from the Bentham and Morris et al 2015 GWAS in persons of European descent were functionally annotated by cis-eQTL analysis in the Geuvadis RNA-Seq cohort in lymphoblastoid cell lines using RNA-Seq quantification profiled at five resolutions (gene, transcript, exon, junction, and intron). Only SNPs reaching genome-wide significance, not conditional peaks, outside of the major histocompatibility complex loci, and with minor allele frequency > 5% were included leaving 38 SLE lead SNPs in total. All SLE loci were densely imputed to the 1000 Genomes Phase 3 Imputation Panel as described in methods. All 38 loci (+/-100kb of each lead SNP) comprised a nominally significant cis-eQTL (P<0.01) for at least one gene within +/-500kb of the lead SNP at each resolution of RNA-Seq. Evidence of a single shared causal variant at each locus was assessed using the Joint Likelihood Mapping (JLIM) algorithm as described in methods. Causal cis-eQTLs are defined where the disease association is consistent with a single shared effect for at least one cis-eQTL (P<0.01 and JLIM FDR adjusted P<0.05). (XLSX) [file pgen.1007071.s003.xlsx]

## Sheet: JLIM FULL
S3 Table: SLE associated cis-eQTL associations deemed to be causal as defined by the JLIM pipeline (this is the output from JLIM). The lead SNPs from the Bentham and Morris et al 2015 GWAS in persons of European descent were functionally annotated by cis-eQTL analysis in the Geuvadis RNA-Seq cohort in lymphoblastoid cell lines using RNA-Seq quantification profiled at five resolutions (gene, trans…
Level	Target	Gene	Name	Type	idxSNP	idxRS	chrom	idxBP	idxP	idx2BP	idx2P	start	end	minP2	STAT	p	FDR
Intron	1_183592606_183595329	ENSG00000162704	ARPC5	protein_coding	snp_1_183542323	rs17849501	1	183542323	1.8137e-59	183542323	1.8137e-59	183442324	183642196	3.013e-97	-421.219	1	1
Intron	11_34912288_34916557	ENSG00000149089	APIP	protein_coding	snp_11_35088399	rs2732549	11	35088399	9.77862e-11	35101738	2.04167e-11	35001738	35188388	4.82e-96	-396.834	1	1
Junction	1_161565380_161569420	ENSG00000072694	FCGR2B	protein_coding	snp_1_161479745	rs1801274	1	161479745	5.55584e-11	161478810	3.59401e-12	161379777	161578810	6.519e-94	-376.357	1	1
Intron	10_50038930_50040618	ENSG00000128815	WDFY4	protein_coding	snp_10_50069395	rs2663052	10	50069395	1.65225e-08	50025396	1.06141e-10	49969417	50125396	5.566e-93	-372.52	1	1
Junction	7_128587360_128587391	ENSG00000128604	IRF5	protein_coding	snp_7_128594183	rs10488631	7	128594183	9.3971e-45	128617466	7.06511e-46	128517466	128694130	2.142e-87	-338.886	1	1
Exon	ENSG00000023191.11_504824_504996	ENSG00000023191	RNH1	protein_coding	snp_11_589564	rs4963128	11	589564	2.5731e-08	588654	1.32606e-11	489570	688654	1.967e-84	-310.868	1	1
Trans	ENST00000249375.4	ENSG00000128604	IRF5	protein_coding	snp_7_128594183	rs10488631	7	128594183	9.3971e-45	128617466	7.06511e-46	128517466	128694130	2.499e-82	-316.268	1	1
Junction	1_161480746_161483685	ENSG00000143226	FCGR2A	protein_coding	snp_1_161479745	rs1801274	1	161479745	5.55584e-11	161478810	3.59401e-12	161379777	161578810	1.785e-81	-293.07	1	1
Junction	1_161483722_161487765	ENSG00000143226	FCGR2A	protein_coding	snp_1_161479745	rs1801274	1	161479745	5.55584e-11	161478810	3.59401e-12	161379777	161578810	8.253e-80	-281.08	1	1
Junction	11_502181_506609	ENSG00000023191	RNH1	protein_coding	snp_11_589564	rs4963128	11	589564	2.5731e-08	588654	1.32606e-11	489570	688654	1.083e-61	-198.85	1	1
Intron	11_34916657_34918308	ENSG00000149089	APIP	protein_coding	snp_11_35088399	rs2732549	11	35088399	9.77862e-11	35101738	2.04167e-11	35001738	35188388	9.285e-61	-187.909	1	1
Exon	ENSG00000172890.4_71187685_71188484	ENSG00000172890	NADSYN1	protein_coding	snp_11_71187679	rs3794060	11	71187679	0.000149889	71233178	5.04389e-05	71133178	71287567	6.994e-60	-99.24	1	1
Junction	15_75129776_75130092	ENSG00000140474	ULK3	protein_coding	snp_15_75311036	rs2289583	15	75311036	2.31391e-05	75311036	2.31391e-05	75211142	75411020	3.308e-58	-146.28	1	1
Junction	1_161562032_161565343	ENSG00000072694	FCGR2B	protein_coding	snp_1_161479745	rs1801274	1	161479745	5.55584e-11	161478810	3.59401e-12	161379777	161578810	4.497e-57	-160.06	1	1
Intron	16_85948126_85952023	ENSG00000140968	IRF8	protein_coding	snp_16_85972612	rs11644034	16	85972612	1.77642e-15	85969738	5.98705e-17	85872933	86069738	1.944e-56	-172.111	1	1
Junction	11_504996_506609	ENSG00000023191	RNH1	protein_coding	snp_11_589564	rs4963128	11	589564	2.5731e-08	588654	1.32606e-11	489570	688654	2.925e-53	-150.918	1	1
Intron	11_34918402_34937775	ENSG00000149089	APIP	protein_coding	snp_11_35088399	rs2732549	11	35088399	9.77862e-11	35101738	2.04167e-11	35001738	35188388	2.335e-50	-146.639	1	1
Gene	ENSG00000254682.1	ENSG00000254682	RP11-660L16.2	antisense	snp_11_71187679	rs3794060	11	71187679	0.000149889	71233178	5.04389e-05	71133178	71287567	4.197e-50	-65.0007	1	1
Trans	ENST00000529369.1	ENSG00000254682	RP11-660L16.2	antisense	snp_11_71187679	rs3794060	11	71187679	0.000149889	71233178	5.04389e-05	71133178	71287567	4.197e-50	-65.0007	1	1
Junction	7_128587110_128587332	ENSG00000128604	IRF5	protein_coding	snp_7_128594183	rs10488631	7	128594183	9.3971e-45	128617466	7.06511e-46	128517466	128694130	1.091e-49	-150.287	1	1
Junction	15_75129776_75130098	ENSG00000140474	ULK3	protein_coding	snp_15_75311036	rs2289583	15	75311036	2.31391e-05	75311036	2.31391e-05	75211142	75411020	1.195e-49	-122.485	1	1
Junction	22_22049785_22051036	ENSG00000100023	PPIL2	protein_coding	snp_22_21976934	rs7444	22	21976934	2.63783e-13	21929566	9.71595e-14	21885593	22029566	7.202e-47	-131.595	1	1
Junction	1_114240347_114240884	ENSG00000116793	PHTF1	protein_coding	snp_1_114377568	rs2476601	1	114377568	8.38229e-13	114377568	8.38229e-13	114277757	114477543	8.429e-47	-114.345	1	1
Exon	ENSG00000154319.10_11278972_11282145	ENSG00000154319	FAM167A	protein_coding	snp_8_11343973	rs2736340	8	11343973	2.13932e-16	11339965	1.35079e-18	11244030	11439965	5.095e-46	46.715	0	0
Exon	ENSG00000128604.13_128587783_128588175	ENSG00000128604	IRF5	protein_coding	snp_7_128594183	rs10488631	7	128594183	9.3971e-45	128617466	7.06511e-46	128517466	128694130	1.217e-45	-119.566	1	1
Trans	ENST00000284486.4	ENSG00000154319	FAM167A	protein_coding	snp_8_11343973	rs2736340	8	11343973	2.13932e-16	11339965	1.35079e-18	11244030	11439965	4.427e-45	48.8064	0	0
Exon	ENSG00000128604.13_128588264_128588382	ENSG00000128604	IRF5	protein_coding	snp_7_128594183	rs10488631	7	128594183	9.3971e-45	128617466	7.06511e-46	128517466	128694130	6.257e-45	-119.247	1	1
Exon	ENSG00000100023.12_22049683_22052565	ENSG00000100023	PPIL2	protein_coding	snp_22_21976934	rs7444	22	21976934	2.63783e-13	21929566	9.71595e-14	21885593	22029566	1.249e-43	-119.553	1	1
Intron	11_71159481_71163740	ENSG00000172893	DHCR7	protein_coding	snp_11_71187679	rs3794060	11	71187679	0.000149889	71233178	5.04389e-05	71133178	71287567	5.555e-42	-46.8141	1	1
Exon	ENSG00000128815.11_50031227_50032214	ENSG00000128815	WDFY4	protein_coding	snp_10_50069395	rs2663052	10	50069395	1.65225e-08	50025396	1.06141e-10	49969417	50125396	5.098e-41	-104.339	1	1
Trans	ENST00000412326.2	ENSG00000128604	IRF5	protein_coding	snp_7_128594183	rs10488631	7	128594183	9.3971e-45	128617466	7.06511e-46	128517466	128694130	7.209e-41	-110.89	1	1
Junction	11_71159931_71162736	ENSG00000254682	RP11-660L16.2	antisense	snp_11_71187679	rs3794060	11	71187679	0.000149889	71233178	5.04389e-05	71133178	71287567	1.583e-40	-40.9798	1	1
Gene	ENSG00000154319.10	ENSG00000154319	FAM167A	protein_coding	snp_8_11343973	rs2736340	8	11343973	2.13932e-16	11339965	1.35079e-18	11244030	11439965	2.31e-40	42.2446	0	0
Exon	ENSG00000128604.13_128585899_128586088	ENSG00000128604	IRF5	protein_coding	snp_7_128594183	rs10488631	7	128594183	9.3971e-45	128617466	7.06511e-46	128517466	128694130	1.283e-37	-90.1424	1	1
Junction	7_128588175_128588264	ENSG00000128604	IRF5	protein_coding	snp_7_128594183	rs10488631	7	128594183	9.3971e-45	128617466	7.06511e-46	128517466	128694130	1.412e-37	-91.9609	1	1
Intron	19_10449624_10450215	ENSG00000076662	ICAM3	protein_coding	snp_19_10475652	rs2304256	19	10475652	1.53941e-12	10466123	6.91109e-13	10375713	10566123	6.144e-37	-98.5304	1	1
Junction	7_128588382_128588627	ENSG00000128604	IRF5	protein_coding	snp_7_128594183	rs10488631	7	128594183	9.3971e-45	128617466	7.06511e-46	128517466	128694130	5.101e-35	-80.4816	1	1
Exon	ENSG00000177042.9_702945_704129	ENSG00000177042	TMEM80	protein_coding	snp_11_589564	rs4963128	11	589564	2.5731e-08	588654	1.32606e-11	489570	688654	8.543e-35	-72.7849	1	1
Junction	11_504996_507113	ENSG00000023191	RNH1	protein_coding	snp_11_589564	rs4963128	11	589564	2.5731e-08	588654	1.32606e-11	489570	688654	1.125e-34	-80.789	1	1
Intron	5_150481068_150483131	ENSG00000197043	ANXA6	protein_coding	snp_5_150458146	rs10036748	5	150458146	2.80088e-18	150457771	1.20479e-18	150358225	150557771	1.136e-34	-91.6755	1	1
Junction	11_498933_499015	ENSG00000023191	RNH1	protein_coding	snp_11_589564	rs4963128	11	589564	2.5731e-08	588654	1.32606e-11	489570	688654	1.431e-34	-89.116	1	1
Exon	ENSG00000128604.13_128586555_128586624	ENSG00000128604	IRF5	protein_coding	snp_7_128594183	rs10488631	7	128594183	9.3971e-45	128617466	7.06511e-46	128517466	128694130	2.045e-34	-76.2711	1	1
Exon	ENSG00000162704.10_183592401_183592606	ENSG00000162704	ARPC5	protein_coding	snp_1_183542323	rs17849501	1	183542323	1.8137e-59	183542323	1.8137e-59	183442324	183642196	1.003e-33	-89.8098	1	1
Exon	ENSG00000128604.13_128582125_128582330	ENSG00000128604	IRF5	protein_coding	snp_7_128594183	rs10488631	7	128594183	9.3971e-45	128617466	7.06511e-46	128517466	128694130	2.379e-33	-79.378	1	1
Junction	11_502249_504824	ENSG00000023191	RNH1	protein_coding	snp_11_589564	rs4963128	11	589564	2.5731e-08	588654	1.32606e-11	489570	688654	4.543e-33	-72.3344	1	1
Exon	ENSG00000154319.10_11301540_11302395	ENSG00000154319	FAM167A	protein_coding	snp_8_11343973	rs2736340	8	11343973	2.13932e-16	11339965	1.35079e-18	11244030	11439965	4.625e-33	26.5489	0	0
Intron	7_128578299_128580260	ENSG00000128604	IRF5	protein_coding	snp_7_128594183	rs10488631	7	128594183	9.3971e-45	128617466	7.06511e-46	128517466	128694130	1.58e-32	-81.5672	1	1
Junction	11_502181_504824	ENSG00000023191	RNH1	protein_coding	snp_11_589564	rs4963128	11	589564	2.5731e-08	588654	1.32606e-11	489570	688654	6.302e-32	-71.9481	1	1
Exon	ENSG00000138621.7_75320513_75320794	ENSG00000138621	PPCDC	protein_coding	snp_15_75311036	rs2289583	15	75311036	2.31391e-05	75311036	2.31391e-05	75211142	75411020	1.408e-31	-79.2937	1	1
Exon	ENSG00000136573.6_11417842_11418961	ENSG00000136573	BLK	protein_coding	snp_8_11343973	rs2736340	8	11343973	2.13932e-16	11339965	1.35079e-18	11244030	11439965	1.412e-31	14.1519	0	0
Junction	7_128582330_128585899	ENSG00000128604	IRF5	protein_coding	snp_7_128594183	rs10488631	7	128594183	9.3971e-45	128617466	7.06511e-46	128517466	128694130	2.929e-31	-68.8811	1	1
Intron	1_161561188_161561919	ENSG00000072694	FCGR2B	protein_coding	snp_1_161479745	rs1801274	1	161479745	5.55584e-11	161478810	3.59401e-12	161379777	161578810	7.389e-31	-75.9562	1	1
Junction	11_34916657_34918308	ENSG00000149089	APIP	protein_coding	snp_11_35088399	rs2732549	11	35088399	9.77862e-11	35101738	2.04167e-11	35001738	35188388	1.749e-30	-76.1042	1	1
Exon	ENSG00000136573.6_11407668_11407771	ENSG00000136573	BLK	protein_coding	snp_8_11343973	rs2736340	8	11343973	2.13932e-16	11339965	1.35079e-18	11244030	11439965	4.414e-30	15.3534	0	0
Exon	ENSG00000136573.6_11412252_11412398	ENSG00000136573	BLK	protein_coding	snp_8_11343973	rs2736340	8	11343973	2.13932e-16	11339965	1.35079e-18	11244030	11439965	5.592e-30	8.78107	0	0
Junction	7_128586088_128586555	ENSG00000128604	IRF5	protein_coding	snp_7_128594183	rs10488631	7	128594183	9.3971e-45	128617466	7.06511e-46	128517466	128694130	7.434e-30	-68.3764	1	1
Junction	7_128586616_128587077	ENSG00000128604	IRF5	protein_coding	snp_7_128594183	rs10488631	7	128594183	9.3971e-45	128617466	7.06511e-46	128517466	128694130	7.874e-30	-66.602	1	1
Exon	ENSG00000136573.6_11414167_11414346	ENSG00000136573	BLK	protein_coding	snp_8_11343973	rs2736340	8	11343973	2.13932e-16	11339965	1.35079e-18	11244030	11439965	1.143e-29	10.0514	0	0
Exon	ENSG00000128604.13_128587077_128587110	ENSG00000128604	IRF5	protein_coding	snp_7_128594183	rs10488631	7	128594183	9.3971e-45	128617466	7.06511e-46	128517466	128694130	2.391e-29	-47.368	1	1
Exon	ENSG00000136573.6_11420488_11420619	ENSG00000136573	BLK	protein_coding	snp_8_11343973	rs2736340	8	11343973	2.13932e-16	11339965	1.35079e-18	11244030	11439965	6.021e-29	9.69788	0	0
Exon	ENSG00000136573.6_11415471_11415547	ENSG00000136573	BLK	protein_coding	snp_8_11343973	rs2736340	8	11343973	2.13932e-16	11339965	1.35079e-18	11244030	11439965	6.034e-29	10.5889	0	0
Junction	6_34725328_34730372	ENSG00000124562	SNRPC	protein_coding	snp_6_34824636	rs11755393	6	34824636	1.45402e-05	34924306	1.5939e-08	34824306	34924326	1.048e-28	-68.8224	1	1
Intron	6_34725731_34730372	ENSG00000124562	SNRPC	protein_coding	snp_6_34824636	rs11755393	6	34824636	1.45402e-05	34924306	1.5939e-08	34824306	34924326	1.826e-28	-64.4306	1	1
Junction	8_11418961_11420488	ENSG00000136573	BLK	protein_coding	snp_8_11343973	rs2736340	8	11343973	2.13932e-16	11339965	1.35079e-18	11244030	11439965	7.604e-28	10.4806	0	0
Exon	ENSG00000128604.13_128577994_128578103	ENSG00000128604	IRF5	protein_coding	snp_7_128594183	rs10488631	7	128594183	9.3971e-45	128617466	7.06511e-46	128517466	128694130	8.309e-28	-60.497	1	1
Junction	8_11407771_11412252	ENSG00000136573	BLK	protein_coding	snp_8_11343973	rs2736340	8	11343973	2.13932e-16	11339965	1.35079e-18	11244030	11439965	1.646e-27	13.9277	0	0
Exon	ENSG00000023191.11_502062_503570	ENSG00000023191	RNH1	protein_coding	snp_11_589564	rs4963128	11	589564	2.5731e-08	588654	1.32606e-11	489570	688654	3.866e-27	-57.3709	1	1
Junction	22_22049785_22051174	ENSG00000100023	PPIL2	protein_coding	snp_22_21976934	rs7444	22	21976934	2.63783e-13	21929566	9.71595e-14	21885593	22029566	4.999e-27	-67.5378	1	1
Junction	8_11412993_11414167	ENSG00000136573	BLK	protein_coding	snp_8_11343973	rs2736340	8	11343973	2.13932e-16	11339965	1.35079e-18	11244030	11439965	6.432e-27	3.65981	0	0
Junction	8_11406631_11407668	ENSG00000136573	BLK	protein_coding	snp_8_11343973	rs2736340	8	11343973	2.13932e-16	11339965	1.35079e-18	11244030	11439965	6.473e-27	14.9105	0	0
Exon	ENSG00000128604.13_128578271_128578299	ENSG00000128604	IRF5	protein_coding	snp_7_128594183	rs10488631	7	128594183	9.3971e-45	128617466	7.06511e-46	128517466	128694130	2.121e-26	-58.7941	1	1
Gene	ENSG00000136573.6	ENSG00000136573	BLK	protein_coding	snp_8_11343973	rs2736340	8	11343973	2.13932e-16	11339965	1.35079e-18	11244030	11439965	3.289e-26	9.26697	0	0
Intron	1_114367794_114372214	ENSG00000134242	PTPN22	protein_coding	snp_1_114377568	rs2476601	1	114377568	8.38229e-13	114377568	8.38229e-13	114277757	114477543	3.417e-26	-64.15	1	1
Junction	15_75320794_75335782	ENSG00000138621	PPCDC	protein_coding	snp_15_75311036	rs2289583	15	75311036	2.31391e-05	75311036	2.31391e-05	75211142	75411020	3.538e-26	-64.8316	1	1
Exon	ENSG00000136573.6_11403561_11403612	ENSG00000136573	BLK	protein_coding	snp_8_11343973	rs2736340	8	11343973	2.13932e-16	11339965	1.35079e-18	11244030	11439965	6.389e-26	10.3306	0	0
Exon	ENSG00000128604.13_128587284_128587589	ENSG00000128604	IRF5	protein_coding	snp_7_128594183	rs10488631	7	128594183	9.3971e-45	128617466	7.06511e-46	128517466	128694130	7.334e-26	-37.4346	1	1
Intron	10_50019753_50022002	ENSG00000128815	WDFY4	protein_coding	snp_10_50069395	rs2663052	10	50069395	1.65225e-08	50025396	1.06141e-10	49969417	50125396	8.429e-26	-63.2007	1	1
Exon	ENSG00000136573.6_11412841_11412993	ENSG00000136573	BLK	protein_coding	snp_8_11343973	rs2736340	8	11343973	2.13932e-16	11339965	1.35079e-18	11244030	11439965	1.422e-25	0.935131	0.0004	0.04872
Junction	7_128587589_128587783	ENSG00000128604	IRF5	protein_coding	snp_7_128594183	rs10488631	7	128594183	9.3971e-45	128617466	7.06511e-46	128517466	128694130	2.221e-25	-51.7051	1	1
Exon	ENSG00000136573.6_11405541_11405634	ENSG00000136573	BLK	protein_coding	snp_8_11343973	rs2736340	8	11343973	2.13932e-16	11339965	1.35079e-18	11244030	11439965	3.682e-25	7.0365	0	0
Junction	8_11400856_11403561	ENSG00000136573	BLK	protein_coding	snp_8_11343973	rs2736340	8	11343973	2.13932e-16	11339965	1.35079e-18	11244030	11439965	5.177e-25	7.58141	0	0
Junction	8_11403612_11405541	ENSG00000136573	BLK	protein_coding	snp_8_11343973	rs2736340	8	11343973	2.13932e-16	11339965	1.35079e-18	11244030	11439965	6.352e-25	7.97029	0	0
Junction	11_71188484_71189441	ENSG00000172890	NADSYN1	protein_coding	snp_11_71187679	rs3794060	11	71187679	0.000149889	71233178	5.04389e-05	71133178	71287567	6.833e-25	-23.0756	1	1
Exon	ENSG00000136573.6_11406533_11406631	ENSG00000136573	BLK	protein_coding	snp_8_11343973	rs2736340	8	11343973	2.13932e-16	11339965	1.35079e-18	11244030	11439965	7.439e-25	9.67882	0	0
Junction	8_11414346_11415471	ENSG00000136573	BLK	protein_coding	snp_8_11343973	rs2736340	8	11343973	2.13932e-16	11339965	1.35079e-18	11244030	11439965	9.835e-25	8.13759	0	0
Junction	8_11415547_11418811	ENSG00000136573	BLK	protein_coding	snp_8_11343973	rs2736340	8	11343973	2.13932e-16	11339965	1.35079e-18	11244030	11439965	1.25e-24	8.25971	0	0
Intron	11_651407_653941	ENSG00000177030	DEAF1	protein_coding	snp_11_589564	rs4963128	11	589564	2.5731e-08	588654	1.32606e-11	489570	688654	1.535e-24	-60.6053	1	1
Junction	8_11405634_11406533	ENSG00000136573	BLK	protein_coding	snp_8_11343973	rs2736340	8	11343973	2.13932e-16	11339965	1.35079e-18	11244030	11439965	1.828e-24	4.0155	0	0
Exon	ENSG00000128604.13_128577666_128577888	ENSG00000128604	IRF5	protein_coding	snp_7_128594183	rs10488631	7	128594183	9.3971e-45	128617466	7.06511e-46	128517466	128694130	2.504e-24	-54.7945	1	1
Exon	ENSG00000136573.6_11400733_11400856	ENSG00000136573	BLK	protein_coding	snp_8_11343973	rs2736340	8	11343973	2.13932e-16	11339965	1.35079e-18	11244030	11439965	3.039e-24	7.70384	0	0
Intron	8_11415547_11417842	ENSG00000136573	BLK	protein_coding	snp_8_11343973	rs2736340	8	11343973	2.13932e-16	11339965	1.35079e-18	11244030	11439965	3.141e-24	15.8312	0	0
Junction	7_128578103_128582125	ENSG00000128604	IRF5	protein_coding	snp_7_128594183	rs10488631	7	128594183	9.3971e-45	128617466	7.06511e-46	128517466	128694130	4.614e-24	-48.2348	1	1
Intron	8_11418961_11420488	ENSG00000136573	BLK	protein_coding	snp_8_11343973	rs2736340	8	11343973	2.13932e-16	11339965	1.35079e-18	11244030	11439965	6.125e-24	11.9143	0	0
Intron	1_161643338_161643750	ENSG00000072694	FCGR2B	protein_coding	snp_1_161479745	rs1801274	1	161479745	5.55584e-11	161478810	3.59401e-12	161379777	161578810	7.272e-24	-56.1128	1	1
Junction	8_11412398_11412841	ENSG00000136573	BLK	protein_coding	snp_8_11343973	rs2736340	8	11343973	2.13932e-16	11339965	1.35079e-18	11244030	11439965	3.079e-23	0.893095	0.0002	0.035825
Exon	ENSG00000142224.11_207015872_207016324	ENSG00000142224	IL19	protein_coding	snp_1_206939904	rs3024505	1	206939904	0.00221457	206942413	0.00126915	206842413	207039415	6.209e-23	-53.0281	1	1
Exon	ENSG00000108556.7_4804285_4804485	ENSG00000108556	CHRNE	protein_coding	snp_17_4712617	rs2286672	17	4712617	0.000336448	4697255	2.45121e-05	4612733	4797255	6.327e-23	-54.6051	1	1
Intron	16_11038654_11051639	ENSG00000038532	CLEC16A	protein_coding	snp_16_11174365	rs9652601	16	11174365	2.76014e-07	11177801	9.13286e-08	11077801	11274227	7.15e-23	-55.3173	1	1
Junction	1_161643338_161643750	ENSG00000072694	FCGR2B	protein_coding	snp_1_161479745	rs1801274	1	161479745	5.55584e-11	161478810	3.59401e-12	161379777	161578810	1.123e-22	-46.4508	1	1
Exon	ENSG00000099834.13_616565_617770	ENSG00000099834	CDHR5	protein_coding	snp_11_589564	rs4963128	11	589564	2.5731e-08	588654	1.32606e-11	489570	688654	1.381e-22	-40.9927	1	1
Intron	8_11414170_11415399	ENSG00000255518	RP11-148O21.4	antisense	snp_8_11343973	rs2736340	8	11343973	2.13932e-16	11339965	1.35079e-18	11244030	11439965	1.44e-22	9.37625	0	0
Junction	8_11282145_11301540	ENSG00000154319	FAM167A	protein_coding	snp_8_11343973	rs2736340	8	11343973	2.13932e-16	11339965	1.35079e-18	11244030	11439965	1.589e-22	16.8118	0	0
Gene	ENSG00000099834.13	ENSG00000099834	CDHR5	protein_coding	snp_11_589564	rs4963128	11	589564	2.5731e-08	588654	1.32606e-11	489570	688654	1.732e-22	-43.7341	1	1
Exon	ENSG00000149089.7_34918308_34918402	ENSG00000149089	APIP	protein_coding	snp_11_35088399	rs2732549	11	35088399	9.77862e-11	35101738	2.04167e-11	35001738	35188388	1.797e-22	-51.4539	1	1
Intron	3_58406687_58409188	ENSG00000168297	PXK	protein_coding	snp_3_58470351	rs9311676	3	58470351	5.61802e-06	58462163	2.28697e-09	58370362	58562163	1.95e-22	-51.2894	1	1
Intron	1_114366122_114371708	ENSG00000231128	RP5-1073O3.2	antisense	snp_1_114377568	rs2476601	1	114377568	8.38229e-13	114377568	8.38229e-13	114277757	114477543	2.238e-22	-52.2982	1	1
Exon	ENSG00000149089.7_34909840_34909975	ENSG00000149089	APIP	protein_coding	snp_11_35088399	rs2732549	11	35088399	9.77862e-11	35101738	2.04167e-11	35001738	35188388	2.581e-22	-50.6311	1	1
Gene	ENSG00000128604.13	ENSG00000128604	IRF5	protein_coding	snp_7_128594183	rs10488631	7	128594183	9.3971e-45	128617466	7.06511e-46	128517466	128694130	3.012e-22	-39.6879	1	1
Exon	ENSG00000198794.7_75308934_75309091	ENSG00000198794	SCAMP5	protein_coding	snp_15_75311036	rs2289583	15	75311036	2.31391e-05	75311036	2.31391e-05	75211142	75411020	5.646e-22	-51.4974	1	1
Junction	15_75185661_75188493	ENSG00000178802	MPI	protein_coding	snp_15_75311036	rs2289583	15	75311036	2.31391e-05	75311036	2.31391e-05	75211142	75411020	1.012e-21	-31.3017	1	1
Exon	ENSG00000197043.7_150518914_150519008	ENSG00000197043	ANXA6	protein_coding	snp_5_150458146	rs10036748	5	150458146	2.80088e-18	150457771	1.20479e-18	150358225	150557771	1.154e-21	-51.8046	1	1
Junction	8_11352100_11400733	ENSG00000136573	BLK	protein_coding	snp_8_11343973	rs2736340	8	11343973	2.13932e-16	11339965	1.35079e-18	11244030	11439965	1.333e-21	7.53125	0	0
Exon	ENSG00000178802.12_75189853_75191798	ENSG00000178802	MPI	protein_coding	snp_15_75311036	rs2289583	15	75311036	2.31391e-05	75311036	2.31391e-05	75211142	75411020	1.519e-21	-30.2175	1	1
Exon	ENSG00000136573.6_11351510_11352100	ENSG00000136573	BLK	protein_coding	snp_8_11343973	rs2736340	8	11343973	2.13932e-16	11339965	1.35079e-18	11244030	11439965	1.644e-21	10.0264	0	0
Junction	8_11352100_11403561	ENSG00000136573	BLK	protein_coding	snp_8_11343973	rs2736340	8	11343973	2.13932e-16	11339965	1.35079e-18	11244030	11439965	1.757e-21	-18.2093	1	1
Trans	ENST00000473745.1	ENSG00000128604	IRF5	protein_coding	snp_7_128594183	rs10488631	7	128594183	9.3971e-45	128617466	7.06511e-46	128517466	128694130	1.866e-21	-46.0306	1	1
Junction	2_191829420_191835224	ENSG00000229023	AC067945.3	pseudogene	snp_2_191964633	rs7574865	2	191964633	9.80343e-66	191964633	9.80343e-66	191864725	192064578	5.22e-21	-44.4195	1	1
Junction	11_71186668_71187247	ENSG00000172890	NADSYN1	protein_coding	snp_11_71187679	rs3794060	11	71187679	0.000149889	71233178	5.04389e-05	71133178	71287567	6.467e-21	-18.4402	1	1
Intron	11_697999_706572	ENSG00000177030	DEAF1	protein_coding	snp_11_589564	rs4963128	11	589564	2.5731e-08	588654	1.32606e-11	489570	688654	1.222e-20	-34.4187	1	1
Intron	8_11416495_11417293	ENSG00000255354	RP11-148O21.2	antisense	snp_8_11343973	rs2736340	8	11343973	2.13932e-16	11339965	1.35079e-18	11244030	11439965	1.531e-20	15.0351	0	0
Intron	16_11145498_11154759	ENSG00000038532	CLEC16A	protein_coding	snp_16_11174365	rs9652601	16	11174365	2.76014e-07	11177801	9.13286e-08	11077801	11274227	3.712e-20	-40.4104	1	1
Intron	17_4885522_4886052	ENSG00000108509	CAMTA2	protein_coding	snp_17_4712617	rs2286672	17	4712617	0.000336448	4697255	2.45121e-05	4612733	4797255	4.807e-20	-47.2877	1	1
Gene	ENSG00000108556.7	ENSG00000108556	CHRNE	protein_coding	snp_17_4712617	rs2286672	17	4712617	0.000336448	4697255	2.45121e-05	4612733	4797255	5.298e-20	-47.1724	1	1
Exon	ENSG00000168297.9_58406263_58406687	ENSG00000168297	PXK	protein_coding	snp_3_58470351	rs9311676	3	58470351	5.61802e-06	58462163	2.28697e-09	58370362	58562163	6.016e-20	-46.2948	1	1
Intron	10_50032214_50034716	ENSG00000128815	WDFY4	protein_coding	snp_10_50069395	rs2663052	10	50069395	1.65225e-08	50025396	1.06141e-10	49969417	50125396	8.039e-20	-12.466	0.98	1
Intron	11_488647_489350	ENSG00000174915	PTDSS2	protein_coding	snp_11_589564	rs4963128	11	589564	2.5731e-08	588654	1.32606e-11	489570	688654	9.081e-20	-45.8321	1	1
Exon	ENSG00000065060.12_34840090_34845291	ENSG00000065060	UHRF1BP1	protein_coding	snp_6_34824636	rs11755393	6	34824636	1.45402e-05	34924306	1.5939e-08	34824306	34924326	9.113e-20	-46.4783	1	1
Junction	5_150519008_150519714	ENSG00000197043	ANXA6	protein_coding	snp_5_150458146	rs10036748	5	150458146	2.80088e-18	150457771	1.20479e-18	150358225	150557771	9.403e-20	-46.372	1	1
Gene	ENSG00000142224.11	ENSG00000142224	IL19	protein_coding	snp_1_206939904	rs3024505	1	206939904	0.00221457	206942413	0.00126915	206842413	207039415	9.705e-20	-44.45	1	1
Trans	ENST00000526097.1	ENSG00000136573	BLK	protein_coding	snp_8_11343973	rs2736340	8	11343973	2.13932e-16	11339965	1.35079e-18	11244030	11439965	1.012e-19	5.78463	0	0
Junction	10_50030582_50031227	ENSG00000128815	WDFY4	protein_coding	snp_10_50069395	rs2663052	10	50069395	1.65225e-08	50025396	1.06141e-10	49969417	50125396	4.202e-19	-38.015	1	1
Junction	8_11420619_11421412	ENSG00000136573	BLK	protein_coding	snp_8_11343973	rs2736340	8	11343973	2.13932e-16	11339965	1.35079e-18	11244030	11439965	5.058e-19	4.39951	0	0
Intron	8_10924599_10964720	ENSG00000171044	XKR6	protein_coding	snp_8_11343973	rs2736340	8	11343973	2.13932e-16	11339965	1.35079e-18	11244030	11439965	5.712e-19	-34.3539	1	1
Intron	8_11414346_11415471	ENSG00000136573	BLK	protein_coding	snp_8_11343973	rs2736340	8	11343973	2.13932e-16	11339965	1.35079e-18	11244030	11439965	6.48e-19	5.98696	0	0
Trans	ENST00000340758.2	ENSG00000142224	IL19	protein_coding	snp_1_206939904	rs3024505	1	206939904	0.00221457	206942413	0.00126915	206842413	207039415	6.517e-19	-42.1864	1	1
Intron	1_161484664_161487765	ENSG00000143226	FCGR2A	protein_coding	snp_1_161479745	rs1801274	1	161479745	5.55584e-11	161478810	3.59401e-12	161379777	161578810	1.051e-18	-42.1648	1	1
Junction	7_128587110_128587284	ENSG00000128604	IRF5	protein_coding	snp_7_128594183	rs10488631	7	128594183	9.3971e-45	128617466	7.06511e-46	128517466	128694130	1.164e-18	-4.74706	0.75	1
Exon	ENSG00000177030.10_686858_686997	ENSG00000177030	DEAF1	protein_coding	snp_11_589564	rs4963128	11	589564	2.5731e-08	588654	1.32606e-11	489570	688654	1.216e-18	-42.5307	1	1
Exon	ENSG00000205710.3_4803231_4806227	ENSG00000205710	C17orf107	protein_coding	snp_17_4712617	rs2286672	17	4712617	0.000336448	4697255	2.45121e-05	4612733	4797255	1.326e-18	-43.0242	1	1
Exon	ENSG00000178802.12_75185479_75186127	ENSG00000178802	MPI	protein_coding	snp_15_75311036	rs2289583	15	75311036	2.31391e-05	75311036	2.31391e-05	75211142	75411020	1.72e-18	-23.8357	1	1
Exon	ENSG00000197043.7_150519714_150519804	ENSG00000197043	ANXA6	protein_coding	snp_5_150458146	rs10036748	5	150458146	2.80088e-18	150457771	1.20479e-18	150358225	150557771	1.978e-18	-42.4199	1	1
Intron	8_10967428_10969155	ENSG00000171044	XKR6	protein_coding	snp_8_11343973	rs2736340	8	11343973	2.13932e-16	11339965	1.35079e-18	11244030	11439965	2.036e-18	-31.7572	1	1
Intron	1_161566033_161569361	ENSG00000072694	FCGR2B	protein_coding	snp_1_161479745	rs1801274	1	161479745	5.55584e-11	161478810	3.59401e-12	161379777	161578810	3.094e-18	-40.0192	1	1
Junction	1_114443022_114443858	ENSG00000134262	AP4B1	protein_coding	snp_1_114377568	rs2476601	1	114377568	8.38229e-13	114377568	8.38229e-13	114277757	114477543	3.572e-18	-40.5838	1	1
Exon	ENSG00000134262.8_114443858_114444005	ENSG00000134262	AP4B1	protein_coding	snp_1_114377568	rs2476601	1	114377568	8.38229e-13	114377568	8.38229e-13	114277757	114477543	4.812e-18	-40.584	1	1
Junction	10_50109908_50149851	ENSG00000128815	WDFY4	protein_coding	snp_10_50069395	rs2663052	10	50069395	1.65225e-08	50025396	1.06141e-10	49969417	50125396	4.955e-18	-31.3069	1	1
Intron	3_58399259_58406263	ENSG00000168297	PXK	protein_coding	snp_3_58470351	rs9311676	3	58470351	5.61802e-06	58462163	2.28697e-09	58370362	58562163	5.039e-18	-41.1448	1	1
Junction	11_502181_507113	ENSG00000023191	RNH1	protein_coding	snp_11_589564	rs4963128	11	589564	2.5731e-08	588654	1.32606e-11	489570	688654	6.179e-18	-40.9064	1	1
Junction	1_161569582_161571030	ENSG00000072694	FCGR2B	protein_coding	snp_1_161479745	rs1801274	1	161479745	5.55584e-11	161478810	3.59401e-12	161379777	161578810	6.376e-18	-39.6015	1	1
Exon	ENSG00000164609.5_159828648_159830471	ENSG00000164609	SLU7	protein_coding	snp_5_159879978	rs2431697	5	159879978	2.60144e-14	159879978	2.60144e-14	159780149	159979727	6.392e-18	-40.9879	1	1
Junction	7_128577888_128582125	ENSG00000128604	IRF5	protein_coding	snp_7_128594183	rs10488631	7	128594183	9.3971e-45	128617466	7.06511e-46	128517466	128694130	6.537e-18	-37.1172	1	1
Junction	15_75185143_75185479	ENSG00000178802	MPI	protein_coding	snp_15_75311036	rs2289583	15	75311036	2.31391e-05	75311036	2.31391e-05	75211142	75411020	7.336e-18	-22.9408	1	1
Exon	ENSG00000255354.1_11417293_11417529	ENSG00000255354	RP11-148O21.2	antisense	snp_8_11343973	rs2736340	8	11343973	2.13932e-16	11339965	1.35079e-18	11244030	11439965	7.838e-18	7.3799	0	0
Exon	ENSG00000178802.12_75183720_75183920	ENSG00000178802	MPI	protein_coding	snp_15_75311036	rs2289583	15	75311036	2.31391e-05	75311036	2.31391e-05	75211142	75411020	9.366e-18	-25.6058	1	1
Intron	17_4722877_4724935	ENSG00000129219	PLD2	protein_coding	snp_17_4712617	rs2286672	17	4712617	0.000336448	4697255	2.45121e-05	4612733	4797255	1.443e-17	-38.487	1	1
Exon	ENSG00000197043.7_150518239_150518352	ENSG00000197043	ANXA6	protein_coding	snp_5_150458146	rs10036748	5	150458146	2.80088e-18	150457771	1.20479e-18	150358225	150557771	1.901e-17	-39.9153	1	1
Junction	15_75189560_75189853	ENSG00000178802	MPI	protein_coding	snp_15_75311036	rs2289583	15	75311036	2.31391e-05	75311036	2.31391e-05	75211142	75411020	1.99e-17	-23.3381	1	1
Junction	5_150483253_150484806	ENSG00000197043	ANXA6	protein_coding	snp_5_150458146	rs10036748	5	150458146	2.80088e-18	150457771	1.20479e-18	150358225	150557771	2.234e-17	-39.7076	1	1
Intron	1_161483722_161484410	ENSG00000143226	FCGR2A	protein_coding	snp_1_161479745	rs1801274	1	161479745	5.55584e-11	161478810	3.59401e-12	161379777	161578810	2.741e-17	-38.0585	1	1
Junction	1_114448397_114450631	ENSG00000118655	DCLRE1B	protein_coding	snp_1_114377568	rs2476601	1	114377568	8.38229e-13	114377568	8.38229e-13	114277757	114477543	3.241e-17	-35.1087	1	1
Exon	ENSG00000149089.7_34916557_34916657	ENSG00000149089	APIP	protein_coding	snp_11_35088399	rs2732549	11	35088399	9.77862e-11	35101738	2.04167e-11	35001738	35188388	3.848e-17	-35.2905	1	1
Exon	ENSG00000178802.12_75185002_75185143	ENSG00000178802	MPI	protein_coding	snp_15_75311036	rs2289583	15	75311036	2.31391e-05	75311036	2.31391e-05	75211142	75411020	4.487e-17	-23.1735	1	1
Junction	1_161487927_161489379	ENSG00000143226	FCGR2A	protein_coding	snp_1_161479745	rs1801274	1	161479745	5.55584e-11	161478810	3.59401e-12	161379777	161578810	5.327e-17	-37.4773	1	1
Exon	ENSG00000108556.7_4804088_4804202	ENSG00000108556	CHRNE	protein_coding	snp_17_4712617	rs2286672	17	4712617	0.000336448	4697255	2.45121e-05	4612733	4797255	5.762e-17	-37.477	1	1
Junction	15_75182995_75183720	ENSG00000178802	MPI	protein_coding	snp_15_75311036	rs2289583	15	75311036	2.31391e-05	75311036	2.31391e-05	75211142	75411020	6.917e-17	-21.6359	1	1
Intron	8_11405634_11406533	ENSG00000136573	BLK	protein_coding	snp_8_11343973	rs2736340	8	11343973	2.13932e-16	11339965	1.35079e-18	11244030	11439965	7.027e-17	-35.5182	1	1
Junction	11_34909975_34910299	ENSG00000149089	APIP	protein_coding	snp_11_35088399	rs2732549	11	35088399	9.77862e-11	35101738	2.04167e-11	35001738	35188388	1.004e-16	-35.5466	1	1
Exon	ENSG00000198794.7_75311130_75313837	ENSG00000198794	SCAMP5	protein_coding	snp_15_75311036	rs2289583	15	75311036	2.31391e-05	75311036	2.31391e-05	75211142	75411020	1.015e-16	-36.6621	1	1
Exon	ENSG00000154319.10_11324135_11324276	ENSG00000154319	FAM167A	protein_coding	snp_8_11343973	rs2736340	8	11343973	2.13932e-16	11339965	1.35079e-18	11244030	11439965	1.059e-16	13.076	0	0
Exon	ENSG00000178802.12_75189352_75189560	ENSG00000178802	MPI	protein_coding	snp_15_75311036	rs2289583	15	75311036	2.31391e-05	75311036	2.31391e-05	75211142	75411020	1.201e-16	-19.1578	1	1
Intron	11_34905051_34909840	ENSG00000149089	APIP	protein_coding	snp_11_35088399	rs2732549	11	35088399	9.77862e-11	35101738	2.04167e-11	35001738	35188388	1.479e-16	-32.6193	1	1
Junction	15_75309090_75310211	ENSG00000198794	SCAMP5	protein_coding	snp_15_75311036	rs2289583	15	75311036	2.31391e-05	75311036	2.31391e-05	75211142	75411020	1.771e-16	-36.9584	1	1
Intron	19_10475724_10476193	ENSG00000105397	TYK2	protein_coding	snp_19_10475652	rs2304256	19	10475652	1.53941e-12	10466123	6.91109e-13	10375713	10566123	2.264e-16	-4.49322	0.73	1
Intron	5_133309539_133311562	ENSG00000213585	VDAC1	protein_coding	snp_5_133431834	rs7726414	5	133431834	4.92423e-10	133426817	3.17685e-10	133332106	133526817	2.658e-16	-36.6804	1	1
Junction	12_129278901_129283804	ENSG00000139370	SLC15A4	protein_coding	snp_12_129278864	rs1059312	12	129278864	2.23924e-06	129273505	1.14553e-07	129178865	129373505	2.757e-16	-34.2555	1	1
Intron	8_11400856_11403240	ENSG00000136573	BLK	protein_coding	snp_8_11343973	rs2736340	8	11343973	2.13932e-16	11339965	1.35079e-18	11244030	11439965	4.966e-16	-7.55718	0.94	1
Exon	ENSG00000128604.13_128588627_128590089	ENSG00000128604	IRF5	protein_coding	snp_7_128594183	rs10488631	7	128594183	9.3971e-45	128617466	7.06511e-46	128517466	128694130	7.375e-16	-33.6231	1	1
Exon	ENSG00000178802.12_75188493_75189296	ENSG00000178802	MPI	protein_coding	snp_15_75311036	rs2289583	15	75311036	2.31391e-05	75311036	2.31391e-05	75211142	75411020	7.477e-16	-19.8545	1	1
Exon	ENSG00000255354.1_11415975_11416256	ENSG00000255354	RP11-148O21.2	antisense	snp_8_11343973	rs2736340	8	11343973	2.13932e-16	11339965	1.35079e-18	11244030	11439965	7.672e-16	-2.24794	0.066	1
Intron	1_114311011_114319832	ENSG00000081019	RSBN1	protein_coding	snp_1_114377568	rs2476601	1	114377568	8.38229e-13	114377568	8.38229e-13	114277757	114477543	8.711e-16	-33.1379	1	1
Junction	8_11302317_11324135	ENSG00000154319	FAM167A	protein_coding	snp_8_11343973	rs2736340	8	11343973	2.13932e-16	11339965	1.35079e-18	11244030	11439965	1.056e-15	9.78647	0	0
Exon	ENSG00000168291.8_58414079_58414341	ENSG00000168291	PDHB	protein_coding	snp_3_58470351	rs9311676	3	58470351	5.61802e-06	58462163	2.28697e-09	58370362	58562163	1.09e-15	-34.9854	1	1
Gene	ENSG00000065060.12	ENSG00000065060	UHRF1BP1	protein_coding	snp_6_34824636	rs11755393	6	34824636	1.45402e-05	34924306	1.5939e-08	34824306	34924326	1.507e-15	-34.6479	1	1
Intron	7_128580929_128581333	ENSG00000128604	IRF5	protein_coding	snp_7_128594183	rs10488631	7	128594183	9.3971e-45	128617466	7.06511e-46	128517466	128694130	1.617e-15	-32.6421	1	1
Exon	ENSG00000177042.9_700615_700707	ENSG00000177042	TMEM80	protein_coding	snp_11_589564	rs4963128	11	589564	2.5731e-08	588654	1.32606e-11	489570	688654	1.799e-15	-25.9293	1	1
Junction	15_75305146_75308934	ENSG00000198794	SCAMP5	protein_coding	snp_15_75311036	rs2289583	15	75311036	2.31391e-05	75311036	2.31391e-05	75211142	75411020	1.847e-15	-33.804	1	1
Junction	11_71185572_71189441	ENSG00000172890	NADSYN1	protein_coding	snp_11_71187679	rs3794060	11	71187679	0.000149889	71233178	5.04389e-05	71133178	71287567	1.868e-15	-20.337	1	1
Gene	ENSG00000229186.2	ENSG00000229186	ADAM1A	pseudogene	snp_12_111910219	rs10774625	12	111910219	9.9712e-08	111910219	9.9712e-08	111810342	112010205	2.172e-15	-34.317	1	1
Trans	ENST00000424240.1	ENSG00000229186	ADAM1A	pseudogene	snp_12_111910219	rs10774625	12	111910219	9.9712e-08	111910219	9.9712e-08	111810342	112010205	2.172e-15	-34.317	1	1
Intron	8_11367400_11400733	ENSG00000136573	BLK	protein_coding	snp_8_11343973	rs2736340	8	11343973	2.13932e-16	11339965	1.35079e-18	11244030	11439965	2.225e-15	4.42351	0	0
Exon	ENSG00000177030.10_653962_654051	ENSG00000177030	DEAF1	protein_coding	snp_11_589564	rs4963128	11	589564	2.5731e-08	588654	1.32606e-11	489570	688654	2.822e-15	-34.0017	1	1
Intron	7_128581478_128582125	ENSG00000128604	IRF5	protein_coding	snp_7_128594183	rs10488631	7	128594183	9.3971e-45	128617466	7.06511e-46	128517466	128694130	3.055e-15	-31.5707	1	1
Junction	15_75310876_75311130	ENSG00000198794	SCAMP5	protein_coding	snp_15_75311036	rs2289583	15	75311036	2.31391e-05	75311036	2.31391e-05	75211142	75411020	3.093e-15	-33.2777	1	1
Exon	ENSG00000255310.1_10964720_10967428	ENSG00000255310	AF131215.2	sense_intronic	snp_8_11343973	rs2736340	8	11343973	2.13932e-16	11339965	1.35079e-18	11244030	11439965	3.378e-15	-29.2742	1	1
Exon	ENSG00000198794.7_75310735_75310876	ENSG00000198794	SCAMP5	protein_coding	snp_15_75311036	rs2289583	15	75311036	2.31391e-05	75311036	2.31391e-05	75211142	75411020	4.002e-15	-32.1542	1	1
Exon	ENSG00000197043.7_150512037_150512132	ENSG00000197043	ANXA6	protein_coding	snp_5_150458146	rs10036748	5	150458146	2.80088e-18	150457771	1.20479e-18	150358225	150557771	4.047e-15	-33.5048	1	1
Exon	ENSG00000149089.7_34910299_34910416	ENSG00000149089	APIP	protein_coding	snp_11_35088399	rs2732549	11	35088399	9.77862e-11	35101738	2.04167e-11	35001738	35188388	4.422e-15	-33.2604	1	1
Exon	ENSG00000197043.7_150527445_150527487	ENSG00000197043	ANXA6	protein_coding	snp_5_150458146	rs10036748	5	150458146	2.80088e-18	150457771	1.20479e-18	150358225	150557771	4.976e-15	-33.0737	1	1
Exon	ENSG00000197043.7_150512655_150512748	ENSG00000197043	ANXA6	protein_coding	snp_5_150458146	rs10036748	5	150458146	2.80088e-18	150457771	1.20479e-18	150358225	150557771	5.779e-15	-33.1488	1	1
Exon	ENSG00000197043.7_150516792_150516882	ENSG00000197043	ANXA6	protein_coding	snp_5_150458146	rs10036748	5	150458146	2.80088e-18	150457771	1.20479e-18	150358225	150557771	5.804e-15	-33.2112	1	1
Intron	5_150436518_150439879	ENSG00000145901	TNIP1	protein_coding	snp_5_150458146	rs10036748	5	150458146	2.80088e-18	150457771	1.20479e-18	150358225	150557771	7.367e-15	-28.4898	1	1
Intron	8_11304130_11324135	ENSG00000154319	FAM167A	protein_coding	snp_8_11343973	rs2736340	8	11343973	2.13932e-16	11339965	1.35079e-18	11244030	11439965	7.422e-15	8.12129	0	0
Intron	3_159712092_159715631	ENSG00000244040	IL12A-AS1	antisense	snp_3_159728987	rs564799	3	159728987	8.57432e-07	159698170	1.04232e-07	159629241	159798170	8.057e-15	-32.3522	1	1
Exon	ENSG00000185101.8_418263_418589	ENSG00000185101	ANO9	protein_coding	snp_11_589564	rs4963128	11	589564	2.5731e-08	588654	1.32606e-11	489570	688654	8.708e-15	-31.6904	1	1
Intron	3_58409221_58410479	ENSG00000168297	PXK	protein_coding	snp_3_58470351	rs9311676	3	58470351	5.61802e-06	58462163	2.28697e-09	58370362	58562163	8.779e-15	-31.1551	1	1
Exon	ENSG00000140474.7_75130092_75130139	ENSG00000140474	ULK3	protein_coding	snp_15_75311036	rs2289583	15	75311036	2.31391e-05	75311036	2.31391e-05	75211142	75411020	9.908e-15	-22.4759	1	1
Exon	ENSG00000185651.10_21975804_21978323	ENSG00000185651	UBE2L3	protein_coding	snp_22_21976934	rs7444	22	21976934	2.63783e-13	21929566	9.71595e-14	21885593	22029566	9.937e-15	5.88759	0	0
Exon	ENSG00000177030.10_684898_684963	ENSG00000177030	DEAF1	protein_coding	snp_11_589564	rs4963128	11	589564	2.5731e-08	588654	1.32606e-11	489570	688654	1.192e-14	-29.1691	1	1
Junction	2_163212991_163217256	ENSG00000115271	GCA	protein_coding	snp_2_163110536	rs2111485	2	163110536	3.69093e-06	163124051	2.47622e-06	163024051	163210343	1.36e-14	-26.8884	1	1
Exon	ENSG00000177030.10_674536_674783	ENSG00000177030	DEAF1	protein_coding	snp_11_589564	rs4963128	11	589564	2.5731e-08	588654	1.32606e-11	489570	688654	1.393e-14	-31.4639	1	1
Exon	ENSG00000177030.10_680963_681089	ENSG00000177030	DEAF1	protein_coding	snp_11_589564	rs4963128	11	589564	2.5731e-08	588654	1.32606e-11	489570	688654	1.573e-14	-30.8517	1	1
Exon	ENSG00000177042.9_700142_700235	ENSG00000177042	TMEM80	protein_coding	snp_11_589564	rs4963128	11	589564	2.5731e-08	588654	1.32606e-11	489570	688654	2.289e-14	-22.3549	1	1
Intron	11_582081_587259	ENSG00000070047	PHRF1	protein_coding	snp_11_589564	rs4963128	11	589564	2.5731e-08	588654	1.32606e-11	489570	688654	2.412e-14	-11.9113	0.99	1
Exon	ENSG00000138621.7_75336727_75336855	ENSG00000138621	PPCDC	protein_coding	snp_15_75311036	rs2289583	15	75311036	2.31391e-05	75311036	2.31391e-05	75211142	75411020	3.104e-14	-29.8774	1	1
Exon	ENSG00000255354.1_11416421_11416495	ENSG00000255354	RP11-148O21.2	antisense	snp_8_11343973	rs2736340	8	11343973	2.13932e-16	11339965	1.35079e-18	11244030	11439965	3.652e-14	4.54172	0	0
Exon	ENSG00000116698.16_183520953_183523328	ENSG00000116698	SMG7	protein_coding	snp_1_183542323	rs17849501	1	183542323	1.8137e-59	183542323	1.8137e-59	183442324	183642196	4.262e-14	-26.5306	1	1
Exon	ENSG00000140474.7_75131609_75131714	ENSG00000140474	ULK3	protein_coding	snp_15_75311036	rs2289583	15	75311036	2.31391e-05	75311036	2.31391e-05	75211142	75411020	4.422e-14	-22.1753	1	1
Exon	ENSG00000197043.7_150497319_150497398	ENSG00000197043	ANXA6	protein_coding	snp_5_150458146	rs10036748	5	150458146	2.80088e-18	150457771	1.20479e-18	150358225	150557771	4.44e-14	-30.4765	1	1
Trans	ENST00000458578.2	ENSG00000185651	UBE2L3	protein_coding	snp_22_21976934	rs7444	22	21976934	2.63783e-13	21929566	9.71595e-14	21885593	22029566	5.917e-14	9.10631	0	0
Exon	ENSG00000197043.7_150489314_150489407	ENSG00000197043	ANXA6	protein_coding	snp_5_150458146	rs10036748	5	150458146	2.80088e-18	150457771	1.20479e-18	150358225	150557771	6.02e-14	-29.6925	1	1
Exon	ENSG00000168811.2_159713191_159713806	ENSG00000168811	IL12A	protein_coding	snp_3_159728987	rs564799	3	159728987	8.57432e-07	159698170	1.04232e-07	159629241	159798170	6.466e-14	-30.1586	1	1
Intron	11_71186668_71187079	ENSG00000172890	NADSYN1	protein_coding	snp_11_71187679	rs3794060	11	71187679	0.000149889	71233178	5.04389e-05	71133178	71287567	6.782e-14	-16.3973	1	1
Exon	ENSG00000178802.12_75182346_75182995	ENSG00000178802	MPI	protein_coding	snp_15_75311036	rs2289583	15	75311036	2.31391e-05	75311036	2.31391e-05	75211142	75411020	7.188e-14	-15.1536	1	1
Junction	15_75335877_75336727	ENSG00000138621	PPCDC	protein_coding	snp_15_75311036	rs2289583	15	75311036	2.31391e-05	75311036	2.31391e-05	75211142	75411020	7.623e-14	-28.6475	1	1
Exon	ENSG00000134262.8_114442031_114443022	ENSG00000134262	AP4B1	protein_coding	snp_1_114377568	rs2476601	1	114377568	8.38229e-13	114377568	8.38229e-13	114277757	114477543	7.974e-14	-30.0504	1	1
Junction	17_4722844_4725088	ENSG00000129219	PLD2	protein_coding	snp_17_4712617	rs2286672	17	4712617	0.000336448	4697255	2.45121e-05	4612733	4797255	7.975e-14	-30.0865	1	1
Exon	ENSG00000142224.11_207014349_207014423	ENSG00000142224	IL19	protein_coding	snp_1_206939904	rs3024505	1	206939904	0.00221457	206942413	0.00126915	206842413	207039415	8.472e-14	-29.2447	1	1
Intron	1_161569593_161569967	ENSG00000072694	FCGR2B	protein_coding	snp_1_161479745	rs1801274	1	161479745	5.55584e-11	161478810	3.59401e-12	161379777	161578810	1.037e-13	-28.7025	1	1
Intron	8_11407771_11412252	ENSG00000136573	BLK	protein_coding	snp_8_11343973	rs2736340	8	11343973	2.13932e-16	11339965	1.35079e-18	11244030	11439965	1.063e-13	5.51322	0	0
Intron	19_10528541_10531333	ENSG00000065989	PDE4A	protein_coding	snp_19_10475652	rs2304256	19	10475652	1.53941e-12	10466123	6.91109e-13	10375713	10566123	1.221e-13	-22.4195	1	1
Exon	ENSG00000197043.7_150515817_150515896	ENSG00000197043	ANXA6	protein_coding	snp_5_150458146	rs10036748	5	150458146	2.80088e-18	150457771	1.20479e-18	150358225	150557771	1.566e-13	-29.4144	1	1
Junction	15_75188666_75189352	ENSG00000178802	MPI	protein_coding	snp_15_75311036	rs2289583	15	75311036	2.31391e-05	75311036	2.31391e-05	75211142	75411020	1.859e-13	-17.1482	1	1
Junction	7_128116929_128119212	ENSG00000135245	HILPDA	protein_coding	snp_7_128594183	rs10488631	7	128594183	9.3971e-45	128617466	7.06511e-46	128517466	128694130	2.126e-13	-28.9587	1	1
Intron	19_10468814_10469851	ENSG00000105397	TYK2	protein_coding	snp_19_10475652	rs2304256	19	10475652	1.53941e-12	10466123	6.91109e-13	10375713	10566123	2.361e-13	-28.3751	1	1
Junction	5_150497398_150498861	ENSG00000197043	ANXA6	protein_coding	snp_5_150458146	rs10036748	5	150458146	2.80088e-18	150457771	1.20479e-18	150358225	150557771	2.377e-13	-28.6498	1	1
Exon	ENSG00000197043.7_150513988_150514044	ENSG00000197043	ANXA6	protein_coding	snp_5_150458146	rs10036748	5	150458146	2.80088e-18	150457771	1.20479e-18	150358225	150557771	2.711e-13	-28.7782	1	1
Intron	11_71150129_71152273	ENSG00000172893	DHCR7	protein_coding	snp_11_71187679	rs3794060	11	71187679	0.000149889	71233178	5.04389e-05	71133178	71287567	3.019e-13	-6.51174	0.98	1
Exon	ENSG00000065989.9_10577563_10580305	ENSG00000065989	PDE4A	protein_coding	snp_19_10475652	rs2304256	19	10475652	1.53941e-12	10466123	6.91109e-13	10375713	10566123	3.51e-13	-21.0937	1	1
Trans	ENST00000526295.1	ENSG00000023191	RNH1	protein_coding	snp_11_589564	rs4963128	11	589564	2.5731e-08	588654	1.32606e-11	489570	688654	3.845e-13	-28.1935	0.98	1
Exon	ENSG00000185101.8_433815_433937	ENSG00000185101	ANO9	protein_coding	snp_11_589564	rs4963128	11	589564	2.5731e-08	588654	1.32606e-11	489570	688654	4.018e-13	-27.6474	1	1
Exon	ENSG00000168297.9_58398628_58398690	ENSG00000168297	PXK	protein_coding	snp_3_58470351	rs9311676	3	58470351	5.61802e-06	58462163	2.28697e-09	58370362	58562163	5.213e-13	-20.5618	1	1
Junction	22_22453216_22453316	ENSG00000211638	IGLV8-61	IG_V_gene	snp_22_21976934	rs7444	22	21976934	2.63783e-13	21929566	9.71595e-14	21885593	22029566	5.768e-13	-26.7999	1	1
Exon	ENSG00000197043.7_150505963_150506041	ENSG00000197043	ANXA6	protein_coding	snp_5_150458146	rs10036748	5	150458146	2.80088e-18	150457771	1.20479e-18	150358225	150557771	6.004e-13	-27.8801	1	1
Trans	ENST00000572127.1	ENSG00000129219	PLD2	protein_coding	snp_17_4712617	rs2286672	17	4712617	0.000336448	4697255	2.45121e-05	4612733	4797255	6.493e-13	-27.2421	0.94	1
Junction	5_150512132_150512655	ENSG00000197043	ANXA6	protein_coding	snp_5_150458146	rs10036748	5	150458146	2.80088e-18	150457771	1.20479e-18	150358225	150557771	6.62e-13	-27.7704	1	1
Junction	5_150488111_150489314	ENSG00000197043	ANXA6	protein_coding	snp_5_150458146	rs10036748	5	150458146	2.80088e-18	150457771	1.20479e-18	150358225	150557771	6.714e-13	-27.3988	1	1
Intron	12_111801553_111803368	ENSG00000198324	FAM109A	protein_coding	snp_12_111910219	rs10774625	12	111910219	9.9712e-08	111910219	9.9712e-08	111810342	112010205	7.114e-13	-27.1812	1	1
Junction	15_75310312_75310759	ENSG00000198794	SCAMP5	protein_coding	snp_15_75311036	rs2289583	15	75311036	2.31391e-05	75311036	2.31391e-05	75211142	75411020	7.368e-13	-26.8496	1	1
Exon	ENSG00000198794.7_75309994_75310312	ENSG00000198794	SCAMP5	protein_coding	snp_15_75311036	rs2289583	15	75311036	2.31391e-05	75311036	2.31391e-05	75211142	75411020	7.815e-13	-27.0375	1	1
Intron	3_159707080_159712024	ENSG00000244040	IL12A-AS1	antisense	snp_3_159728987	rs564799	3	159728987	8.57432e-07	159698170	1.04232e-07	159629241	159798170	9.022e-13	-26.5786	1	1
Junction	5_150507800_150508968	ENSG00000197043	ANXA6	protein_coding	snp_5_150458146	rs10036748	5	150458146	2.80088e-18	150457771	1.20479e-18	150358225	150557771	9.52e-13	-27.3621	1	1
Exon	ENSG00000197043.7_150496688_150496741	ENSG00000197043	ANXA6	protein_coding	snp_5_150458146	rs10036748	5	150458146	2.80088e-18	150457771	1.20479e-18	150358225	150557771	9.782e-13	-26.9948	1	1
Junction	5_150512748_150513988	ENSG00000197043	ANXA6	protein_coding	snp_5_150458146	rs10036748	5	150458146	2.80088e-18	150457771	1.20479e-18	150358225	150557771	1.004e-12	-27.2983	1	1
Gene	ENSG00000235477.1	ENSG00000235477	RP11-122G18.5	lincRNA	snp_1_161479745	rs1801274	1	161479745	5.55584e-11	161478810	3.59401e-12	161379777	161578810	1.026e-12	-26.7495	1	1
Exon	ENSG00000136573.6_11421412_11422113	ENSG00000136573	BLK	protein_coding	snp_8_11343973	rs2736340	8	11343973	2.13932e-16	11339965	1.35079e-18	11244030	11439965	1.035e-12	-1.57137	0.0178	0.66211
Exon	ENSG00000065060.12_34825901_34827348	ENSG00000065060	UHRF1BP1	protein_coding	snp_6_34824636	rs11755393	6	34824636	1.45402e-05	34924306	1.5939e-08	34824306	34924326	1.09e-12	-26.2056	1	1
Intron	8_11420619_11421412	ENSG00000136573	BLK	protein_coding	snp_8_11343973	rs2736340	8	11343973	2.13932e-16	11339965	1.35079e-18	11244030	11439965	1.211e-12	3.1255	0	0
Trans	ENST00000395787.3	ENSG00000149089	APIP	protein_coding	snp_11_35088399	rs2732549	11	35088399	9.77862e-11	35101738	2.04167e-11	35001738	35188388	1.268e-12	-23.7218	1	1
Junction	11_34918402_34937775	ENSG00000149089	APIP	protein_coding	snp_11_35088399	rs2732549	11	35088399	9.77862e-11	35101738	2.04167e-11	35001738	35188388	1.415e-12	-25.8827	1	1
Junction	5_150503928_150505963	ENSG00000197043	ANXA6	protein_coding	snp_5_150458146	rs10036748	5	150458146	2.80088e-18	150457771	1.20479e-18	150358225	150557771	1.492e-12	-26.7494	1	1
Junction	15_75188666_75189853	ENSG00000178802	MPI	protein_coding	snp_15_75311036	rs2289583	15	75311036	2.31391e-05	75311036	2.31391e-05	75211142	75411020	1.544e-12	-21.1165	1	1
Junction	19_10449624_10450215	ENSG00000076662	ICAM3	protein_coding	snp_19_10475652	rs2304256	19	10475652	1.53941e-12	10466123	6.91109e-13	10375713	10566123	1.662e-12	-25.5877	1	1
Junction	2_191937916_191940953	ENSG00000138378	STAT4	protein_coding	snp_2_191964633	rs7574865	2	191964633	9.80343e-66	191964633	9.80343e-66	191864725	192064578	1.694e-12	-26.7081	1	1
Junction	5_150496741_150497319	ENSG00000197043	ANXA6	protein_coding	snp_5_150458146	rs10036748	5	150458146	2.80088e-18	150457771	1.20479e-18	150358225	150557771	1.864e-12	-26.3856	1	1
Exon	ENSG00000177030.10_688331_688460	ENSG00000177030	DEAF1	protein_coding	snp_11_589564	rs4963128	11	589564	2.5731e-08	588654	1.32606e-11	489570	688654	1.931e-12	-22.8737	1	1
Exon	ENSG00000197043.7_150490188_150490205	ENSG00000197043	ANXA6	protein_coding	snp_5_150458146	rs10036748	5	150458146	2.80088e-18	150457771	1.20479e-18	150358225	150557771	2.274e-12	-25.9603	1	1
Junction	1_114242865_114243416	ENSG00000116793	PHTF1	protein_coding	snp_1_114377568	rs2476601	1	114377568	8.38229e-13	114377568	8.38229e-13	114277757	114477543	2.299e-12	-25.9201	1	1
Exon	ENSG00000197043.7_150501708_150501821	ENSG00000197043	ANXA6	protein_coding	snp_5_150458146	rs10036748	5	150458146	2.80088e-18	150457771	1.20479e-18	150358225	150557771	2.365e-12	-26.2671	1	1
Exon	ENSG00000197043.7_150488016_150488111	ENSG00000197043	ANXA6	protein_coding	snp_5_150458146	rs10036748	5	150458146	2.80088e-18	150457771	1.20479e-18	150358225	150557771	2.382e-12	-25.0925	1	1
Exon	ENSG00000172890.4_71175099_71175188	ENSG00000172890	NADSYN1	protein_coding	snp_11_71187679	rs3794060	11	71187679	0.000149889	71233178	5.04389e-05	71133178	71287567	2.78e-12	-18.3489	1	1
Intron	7_128583188_128585899	ENSG00000128604	IRF5	protein_coding	snp_7_128594183	rs10488631	7	128594183	9.3971e-45	128617466	7.06511e-46	128517466	128694130	2.956e-12	-21.3561	1	1
Exon	ENSG00000185101.8_419582_419729	ENSG00000185101	ANO9	protein_coding	snp_11_589564	rs4963128	11	589564	2.5731e-08	588654	1.32606e-11	489570	688654	3.285e-12	-25.6124	1	1
Exon	ENSG00000197043.7_150503847_150503928	ENSG00000197043	ANXA6	protein_coding	snp_5_150458146	rs10036748	5	150458146	2.80088e-18	150457771	1.20479e-18	150358225	150557771	3.478e-12	-25.8299	1	1
Intron	8_11403612_11405541	ENSG00000136573	BLK	protein_coding	snp_8_11343973	rs2736340	8	11343973	2.13932e-16	11339965	1.35079e-18	11244030	11439965	3.497e-12	-12.8544	1	1
Exon	ENSG00000185101.8_418720_418813	ENSG00000185101	ANO9	protein_coding	snp_11_589564	rs4963128	11	589564	2.5731e-08	588654	1.32606e-11	489570	688654	3.539e-12	-24.9124	1	1
Exon	ENSG00000168297.9_58395817_58395886	ENSG00000168297	PXK	protein_coding	snp_3_58470351	rs9311676	3	58470351	5.61802e-06	58462163	2.28697e-09	58370362	58562163	3.814e-12	-15.3488	1	1
Gene	ENSG00000211638.2	ENSG00000211638	IGLV8-61	IG_V_gene	snp_22_21976934	rs7444	22	21976934	2.63783e-13	21929566	9.71595e-14	21885593	22029566	4.141e-12	-24.8825	1	1
Trans	ENST00000390283.2	ENSG00000211638	IGLV8-61	IG_V_gene	snp_22_21976934	rs7444	22	21976934	2.63783e-13	21929566	9.71595e-14	21885593	22029566	4.141e-12	-24.8825	0.99	1
Exon	ENSG00000177030.10_644233_644654	ENSG00000177030	DEAF1	protein_coding	snp_11_589564	rs4963128	11	589564	2.5731e-08	588654	1.32606e-11	489570	688654	4.877e-12	-25.5069	1	1
Intron	2_191919260_191922744	ENSG00000138378	STAT4	protein_coding	snp_2_191964633	rs7574865	2	191964633	9.80343e-66	191964633	9.80343e-66	191864725	192064578	4.898e-12	-24.0163	1	1
Junction	5_150518352_150518914	ENSG00000197043	ANXA6	protein_coding	snp_5_150458146	rs10036748	5	150458146	2.80088e-18	150457771	1.20479e-18	150358225	150557771	5.062e-12	-25.2966	1	1
Exon	ENSG00000110435.6_35016461_35017519	ENSG00000110435	PDHX	protein_coding	snp_11_35088399	rs2732549	11	35088399	9.77862e-11	35101738	2.04167e-11	35001738	35188388	5.063e-12	-21.4575	1	1
Exon	ENSG00000168291.8_58415435_58415526	ENSG00000168291	PDHB	protein_coding	snp_3_58470351	rs9311676	3	58470351	5.61802e-06	58462163	2.28697e-09	58370362	58562163	5.449e-12	-24.6416	1	1
Exon	ENSG00000185101.8_434024_434098	ENSG00000185101	ANO9	protein_coding	snp_11_589564	rs4963128	11	589564	2.5731e-08	588654	1.32606e-11	489570	688654	5.487e-12	-23.5308	1	1
Exon	ENSG00000197043.7_150507742_150507800	ENSG00000197043	ANXA6	protein_coding	snp_5_150458146	rs10036748	5	150458146	2.80088e-18	150457771	1.20479e-18	150358225	150557771	5.927e-12	-25.2491	1	1
Junction	5_150502572_150503847	ENSG00000197043	ANXA6	protein_coding	snp_5_150458146	rs10036748	5	150458146	2.80088e-18	150457771	1.20479e-18	150358225	150557771	5.946e-12	-25.2864	1	1
Junction	11_434098_441921	ENSG00000185101	ANO9	protein_coding	snp_11_589564	rs4963128	11	589564	2.5731e-08	588654	1.32606e-11	489570	688654	5.978e-12	-24.0523	1	1
Exon	ENSG00000138378.13_191937824_191937916	ENSG00000138378	STAT4	protein_coding	snp_2_191964633	rs7574865	2	191964633	9.80343e-66	191964633	9.80343e-66	191864725	192064578	6.351e-12	-25.2285	1	1
Intron	8_11282145_11301129	ENSG00000154319	FAM167A	protein_coding	snp_8_11343973	rs2736340	8	11343973	2.13932e-16	11339965	1.35079e-18	11244030	11439965	6.58e-12	1.88066	0	0
Exon	ENSG00000197043.7_150508968_150509090	ENSG00000197043	ANXA6	protein_coding	snp_5_150458146	rs10036748	5	150458146	2.80088e-18	150457771	1.20479e-18	150358225	150557771	6.859e-12	-25.0517	1	1
Junction	11_421198_428088	ENSG00000185101	ANO9	protein_coding	snp_11_589564	rs4963128	11	589564	2.5731e-08	588654	1.32606e-11	489570	688654	6.946e-12	-23.5194	1	1
Intron	8_11352100_11366659	ENSG00000136573	BLK	protein_coding	snp_8_11343973	rs2736340	8	11343973	2.13932e-16	11339965	1.35079e-18	11244030	11439965	7.306e-12	4.16988	0	0
Gene	ENSG00000168811.2	ENSG00000168811	IL12A	protein_coding	snp_3_159728987	rs564799	3	159728987	8.57432e-07	159698170	1.04232e-07	159629241	159798170	7.412e-12	-25.0336	1	1
Exon	ENSG00000065989.9_10571680_10571779	ENSG00000065989	PDE4A	protein_coding	snp_19_10475652	rs2304256	19	10475652	1.53941e-12	10466123	6.91109e-13	10375713	10566123	7.456e-12	-12.9947	1	1
Exon	ENSG00000177042.9_698869_698888	ENSG00000177042	TMEM80	protein_coding	snp_11_589564	rs4963128	11	589564	2.5731e-08	588654	1.32606e-11	489570	688654	7.844e-12	-15.9569	1	1
Gene	ENSG00000205710.3	ENSG00000205710	C17orf107	protein_coding	snp_17_4712617	rs2286672	17	4712617	0.000336448	4697255	2.45121e-05	4612733	4797255	7.915e-12	-24.9795	1	1
Intron	1_161489781_161492585	ENSG00000143226	FCGR2A	protein_coding	snp_1_161479745	rs1801274	1	161479745	5.55584e-11	161478810	3.59401e-12	161379777	161578810	8.024e-12	-24.0087	1	1
Junction	1_207014423_207015872	ENSG00000142224	IL19	protein_coding	snp_1_206939904	rs3024505	1	206939904	0.00221457	206942413	0.00126915	206842413	207039415	8.209e-12	-24.5897	1	1
Exon	ENSG00000185101.8_420945_421042	ENSG00000185101	ANO9	protein_coding	snp_11_589564	rs4963128	11	589564	2.5731e-08	588654	1.32606e-11	489570	688654	8.422e-12	-22.764	1	1
Junction	5_150501821_150502478	ENSG00000197043	ANXA6	protein_coding	snp_5_150458146	rs10036748	5	150458146	2.80088e-18	150457771	1.20479e-18	150358225	150557771	9.715e-12	-24.6114	1	1
Gene	ENSG00000255310.1	ENSG00000255310	AF131215.2	sense_intronic	snp_8_11343973	rs2736340	8	11343973	2.13932e-16	11339965	1.35079e-18	11244030	11439965	1.026e-11	-17.5302	1	1
Trans	ENST00000530248.1	ENSG00000255310	AF131215.2	sense_intronic	snp_8_11343973	rs2736340	8	11343973	2.13932e-16	11339965	1.35079e-18	11244030	11439965	1.026e-11	-17.5302	1	1
Intron	2_191895823_191896898	ENSG00000231858	AC067945.4	processed_transcript	snp_2_191964633	rs7574865	2	191964633	9.80343e-66	191964633	9.80343e-66	191864725	192064578	1.03e-11	-23.3934	1	1
Junction	7_128578103_128581333	ENSG00000128604	IRF5	protein_coding	snp_7_128594183	rs10488631	7	128594183	9.3971e-45	128617466	7.06511e-46	128517466	128694130	1.032e-11	-21.7064	1	1
Junction	11_428394_428475	ENSG00000185101	ANO9	protein_coding	snp_11_589564	rs4963128	11	589564	2.5731e-08	588654	1.32606e-11	489570	688654	1.063e-11	-23.4281	1	1
Junction	5_150515896_150516792	ENSG00000197043	ANXA6	protein_coding	snp_5_150458146	rs10036748	5	150458146	2.80088e-18	150457771	1.20479e-18	150358225	150557771	1.08e-11	-24.6292	1	1
Intron	1_161338955_161341093	ENSG00000235477	RP11-122G18.5	lincRNA	snp_1_161479745	rs1801274	1	161479745	5.55584e-11	161478810	3.59401e-12	161379777	161578810	1.136e-11	-24.014	1	1
Junction	5_150510850_150512037	ENSG00000197043	ANXA6	protein_coding	snp_5_150458146	rs10036748	5	150458146	2.80088e-18	150457771	1.20479e-18	150358225	150557771	1.193e-11	-24.5171	1	1
Intron	8_11325103_11332118	ENSG00000154319	FAM167A	protein_coding	snp_8_11343973	rs2736340	8	11343973	2.13932e-16	11339965	1.35079e-18	11244030	11439965	1.223e-11	-14.2268	1	1
Junction	11_698888_700142	ENSG00000177106	EPS8L2	protein_coding	snp_11_589564	rs4963128	11	589564	2.5731e-08	588654	1.32606e-11	489570	688654	1.225e-11	-16.0991	1	1
Junction	15_75182430_75182868	ENSG00000178802	MPI	protein_coding	snp_15_75311036	rs2289583	15	75311036	2.31391e-05	75311036	2.31391e-05	75211142	75411020	1.252e-11	-13.8406	1	1
Junction	11_700235_700615	ENSG00000177106	EPS8L2	protein_coding	snp_11_589564	rs4963128	11	589564	2.5731e-08	588654	1.32606e-11	489570	688654	1.358e-11	-15.6853	1	1
Junction	5_150443308_150466646	ENSG00000145901	TNIP1	protein_coding	snp_5_150458146	rs10036748	5	150458146	2.80088e-18	150457771	1.20479e-18	150358225	150557771	1.368e-11	-23.7599	1	1
Exon	ENSG00000168291.8_58415855_58415965	ENSG00000168291	PDHB	protein_coding	snp_3_58470351	rs9311676	3	58470351	5.61802e-06	58462163	2.28697e-09	58370362	58562163	1.42e-11	-23.0071	1	1
Trans	ENST00000533828.1	ENSG00000136573	BLK	protein_coding	snp_8_11343973	rs2736340	8	11343973	2.13932e-16	11339965	1.35079e-18	11244030	11439965	1.517e-11	5.6575	0	0
Exon	ENSG00000065989.9_10570271_10570435	ENSG00000065989	PDE4A	protein_coding	snp_19_10475652	rs2304256	19	10475652	1.53941e-12	10466123	6.91109e-13	10375713	10566123	1.65e-11	-14.0058	1	1
Intron	2_191894592_191895698	ENSG00000138378	STAT4	protein_coding	snp_2_191964633	rs7574865	2	191964633	9.80343e-66	191964633	9.80343e-66	191864725	192064578	1.653e-11	-24.1059	1	1
Intron	12_129300473_129304073	ENSG00000139370	SLC15A4	protein_coding	snp_12_129278864	rs1059312	12	129278864	2.23924e-06	129273505	1.14553e-07	129178865	129373505	1.761e-11	-22.5395	1	1
Junction	15_75183920_75185002	ENSG00000178802	MPI	protein_coding	snp_15_75311036	rs2289583	15	75311036	2.31391e-05	75311036	2.31391e-05	75211142	75411020	1.99e-11	-13.8539	1	1
Junction	5_150514044_150515817	ENSG00000197043	ANXA6	protein_coding	snp_5_150458146	rs10036748	5	150458146	2.80088e-18	150457771	1.20479e-18	150358225	150557771	2.083e-11	-23.9085	1	1
Exon	ENSG00000168291.8_58416384_58416669	ENSG00000168291	PDHB	protein_coding	snp_3_58470351	rs9311676	3	58470351	5.61802e-06	58462163	2.28697e-09	58370362	58562163	2.088e-11	-19.7036	1	1
Junction	5_150489407_150490188	ENSG00000197043	ANXA6	protein_coding	snp_5_150458146	rs10036748	5	150458146	2.80088e-18	150457771	1.20479e-18	150358225	150557771	2.111e-11	-23.6333	1	1
Junction	10_50108351_50109846	ENSG00000128815	WDFY4	protein_coding	snp_10_50069395	rs2663052	10	50069395	1.65225e-08	50025396	1.06141e-10	49969417	50125396	2.272e-11	-15.7591	1	1
Intron	10_50040754_50075310	ENSG00000128815	WDFY4	protein_coding	snp_10_50069395	rs2663052	10	50069395	1.65225e-08	50025396	1.06141e-10	49969417	50125396	2.379e-11	-21.3658	1	1
Intron	5_133316708_133324479	ENSG00000213585	VDAC1	protein_coding	snp_5_133431834	rs7726414	5	133431834	4.92423e-10	133426817	3.17685e-10	133332106	133526817	2.509e-11	-23.4895	1	1
Exon	ENSG00000172890.4_71184324_71184412	ENSG00000172890	NADSYN1	protein_coding	snp_11_71187679	rs3794060	11	71187679	0.000149889	71233178	5.04389e-05	71133178	71287567	2.55e-11	-13.452	1	1
Intron	1_206972351_207002222	ENSG00000142224	IL19	protein_coding	snp_1_206939904	rs3024505	1	206939904	0.00221457	206942413	0.00126915	206842413	207039415	2.595e-11	-23.2416	1	1
Exon	ENSG00000113558.12_133492082_133494319	ENSG00000113558	SKP1	protein_coding	snp_5_133431834	rs7726414	5	133431834	4.92423e-10	133426817	3.17685e-10	133332106	133526817	2.665e-11	-11.227	1	1
Exon	ENSG00000185101.8_418888_418989	ENSG00000185101	ANO9	protein_coding	snp_11_589564	rs4963128	11	589564	2.5731e-08	588654	1.32606e-11	489570	688654	3.006e-11	-23.0411	1	1
Intron	5_133328709_133340178	ENSG00000213585	VDAC1	protein_coding	snp_5_133431834	rs7726414	5	133431834	4.92423e-10	133426817	3.17685e-10	133332106	133526817	3.018e-11	-22.996	1	1
Junction	5_150519804_150527445	ENSG00000197043	ANXA6	protein_coding	snp_5_150458146	rs10036748	5	150458146	2.80088e-18	150457771	1.20479e-18	150358225	150557771	3.296e-11	-23.2556	1	1
Junction	11_71174531_71175099	ENSG00000172890	NADSYN1	protein_coding	snp_11_71187679	rs3794060	11	71187679	0.000149889	71233178	5.04389e-05	71133178	71287567	3.372e-11	-19.3626	1	1
Exon	ENSG00000177030.10_687911_688057	ENSG00000177030	DEAF1	protein_coding	snp_11_589564	rs4963128	11	589564	2.5731e-08	588654	1.32606e-11	489570	688654	3.44e-11	-21.8344	1	1
Exon	ENSG00000110435.6_34978931_34979130	ENSG00000110435	PDHX	protein_coding	snp_11_35088399	rs2732549	11	35088399	9.77862e-11	35101738	2.04167e-11	35001738	35188388	3.594e-11	-22.6512	1	1
Intron	1_161483317_161483685	ENSG00000143226	FCGR2A	protein_coding	snp_1_161479745	rs1801274	1	161479745	5.55584e-11	161478810	3.59401e-12	161379777	161578810	3.618e-11	-21.7718	1	1
Exon	ENSG00000065989.9_10572553_10572675	ENSG00000065989	PDE4A	protein_coding	snp_19_10475652	rs2304256	19	10475652	1.53941e-12	10466123	6.91109e-13	10375713	10566123	3.758e-11	-18.5141	1	1
Exon	ENSG00000197043.7_150498861_150498951	ENSG00000197043	ANXA6	protein_coding	snp_5_150458146	rs10036748	5	150458146	2.80088e-18	150457771	1.20479e-18	150358225	150557771	3.833e-11	-22.9044	1	1
Gene	ENSG00000143226.8	ENSG00000143226	FCGR2A	protein_coding	snp_1_161479745	rs1801274	1	161479745	5.55584e-11	161478810	3.59401e-12	161379777	161578810	3.981e-11	-22.1518	1	1
Intron	19_10363377_10365265	ENSG00000105364	MRPL4	protein_coding	snp_19_10475652	rs2304256	19	10475652	1.53941e-12	10466123	6.91109e-13	10375713	10566123	4.033e-11	-23.1788	1	1
Exon	ENSG00000185101.8_433314_433459	ENSG00000185101	ANO9	protein_coding	snp_11_589564	rs4963128	11	589564	2.5731e-08	588654	1.32606e-11	489570	688654	4.172e-11	-23.0416	1	1
Exon	ENSG00000138621.7_75340894_75341062	ENSG00000138621	PPCDC	protein_coding	snp_15_75311036	rs2289583	15	75311036	2.31391e-05	75311036	2.31391e-05	75211142	75411020	4.285e-11	-21.9827	1	1
Exon	ENSG00000142224.11_207013195_207013347	ENSG00000142224	IL19	protein_coding	snp_1_206939904	rs3024505	1	206939904	0.00221457	206942413	0.00126915	206842413	207039415	4.398e-11	-22.2975	1	1
Exon	ENSG00000142224.11_206972215_206972351	ENSG00000142224	IL19	protein_coding	snp_1_206939904	rs3024505	1	206939904	0.00221457	206942413	0.00126915	206842413	207039415	4.904e-11	-22.3923	1	1
Junction	11_420860_420945	ENSG00000185101	ANO9	protein_coding	snp_11_589564	rs4963128	11	589564	2.5731e-08	588654	1.32606e-11	489570	688654	4.934e-11	-21.0284	1	1
Trans	ENST00000526778.1	ENSG00000136573	BLK	protein_coding	snp_8_11343973	rs2736340	8	11343973	2.13932e-16	11339965	1.35079e-18	11244030	11439965	5.848e-11	3.14434	0.0001	0.0181
Intron	1_161571154_161574733	ENSG00000072694	FCGR2B	protein_coding	snp_1_161479745	rs1801274	1	161479745	5.55584e-11	161478810	3.59401e-12	161379777	161578810	5.892e-11	-22.4817	1	1
Junction	3_58414341_58415435	ENSG00000168291	PDHB	protein_coding	snp_3_58470351	rs9311676	3	58470351	5.61802e-06	58462163	2.28697e-09	58370362	58562163	6.062e-11	-22.5455	1	1
Exon	ENSG00000168811.2_159711355_159711396	ENSG00000168811	IL12A	protein_coding	snp_3_159728987	rs564799	3	159728987	8.57432e-07	159698170	1.04232e-07	159629241	159798170	6.25e-11	-22.5027	1	1
Exon	ENSG00000185101.8_428088_428199	ENSG00000185101	ANO9	protein_coding	snp_11_589564	rs4963128	11	589564	2.5731e-08	588654	1.32606e-11	489570	688654	6.28e-11	-21.664	1	1
Exon	ENSG00000164609.5_159844119_159844248	ENSG00000164609	SLU7	protein_coding	snp_5_159879978	rs2431697	5	159879978	2.60144e-14	159879978	2.60144e-14	159780149	159979727	6.291e-11	-20.4554	1	1
Junction	5_150509090_150510792	ENSG00000197043	ANXA6	protein_coding	snp_5_150458146	rs10036748	5	150458146	2.80088e-18	150457771	1.20479e-18	150358225	150557771	6.607e-11	-22.5988	1	1
Trans	ENST00000356495.4	ENSG00000162896	PIGR	protein_coding	snp_1_206939904	rs3024505	1	206939904	0.00221457	206942413	0.00126915	206842413	207039415	7.223e-11	-22.4524	1	1
Intron	1_161564694_161565343	ENSG00000072694	FCGR2B	protein_coding	snp_1_161479745	rs1801274	1	161479745	5.55584e-11	161478810	3.59401e-12	161379777	161578810	7.875e-11	-20.8461	1	1
Trans	ENST00000529894.1	ENSG00000136573	BLK	protein_coding	snp_8_11343973	rs2736340	8	11343973	2.13932e-16	11339965	1.35079e-18	11244030	11439965	8.381e-11	-7.94489	0.94	1
Exon	ENSG00000138378.13_191940953_191941051	ENSG00000138378	STAT4	protein_coding	snp_2_191964633	rs7574865	2	191964633	9.80343e-66	191964633	9.80343e-66	191864725	192064578	8.746e-11	-22.2827	1	1
Exon	ENSG00000168811.2_159711488_159711631	ENSG00000168811	IL12A	protein_coding	snp_3_159728987	rs564799	3	159728987	8.57432e-07	159698170	1.04232e-07	159629241	159798170	9.265e-11	-21.956	1	1
Junction	11_418989_419582	ENSG00000185101	ANO9	protein_coding	snp_11_589564	rs4963128	11	589564	2.5731e-08	588654	1.32606e-11	489570	688654	9.349e-11	-22.1193	1	1
Exon	ENSG00000185101.8_420718_420860	ENSG00000185101	ANO9	protein_coding	snp_11_589564	rs4963128	11	589564	2.5731e-08	588654	1.32606e-11	489570	688654	9.736e-11	-21.7593	1	1
Exon	ENSG00000172890.4_71169474_71169590	ENSG00000172890	NADSYN1	protein_coding	snp_11_71187679	rs3794060	11	71187679	0.000149889	71233178	5.04389e-05	71133178	71287567	1.007e-10	-16.1446	1	1
Junction	11_500654_502062	ENSG00000023191	RNH1	protein_coding	snp_11_589564	rs4963128	11	589564	2.5731e-08	588654	1.32606e-11	489570	688654	1.1e-10	-21.2187	1	1
Junction	17_5013163_5014371	ENSG00000167840	ZNF232	protein_coding	snp_17_4712617	rs2286672	17	4712617	0.000336448	4697255	2.45121e-05	4612733	4797255	1.263e-10	-21.8025	1	1
Junction	11_614534_614797	ENSG00000185507	IRF7	protein_coding	snp_11_589564	rs4963128	11	589564	2.5731e-08	588654	1.32606e-11	489570	688654	1.299e-10	-18.6104	1	1
Junction	5_150490205_150496688	ENSG00000197043	ANXA6	protein_coding	snp_5_150458146	rs10036748	5	150458146	2.80088e-18	150457771	1.20479e-18	150358225	150557771	1.3e-10	-21.6507	1	1
Trans	ENST00000344649.3	ENSG00000188897	CTD-3088G3.8	protein_coding	snp_16_11174365	rs9652601	16	11174365	2.76014e-07	11177801	9.13286e-08	11077801	11274227	1.307e-10	-20.8199	0.99	1
Gene	ENSG00000188897.3	ENSG00000188897	CTD-3088G3.8	protein_coding	snp_16_11174365	rs9652601	16	11174365	2.76014e-07	11177801	9.13286e-08	11077801	11274227	1.307e-10	-20.8199	0.99	1
Exon	ENSG00000142224.11_207010006_207010151	ENSG00000142224	IL19	protein_coding	snp_1_206939904	rs3024505	1	206939904	0.00221457	206942413	0.00126915	206842413	207039415	1.347e-10	-20.6195	1	1
Junction	11_644654_653962	ENSG00000177030	DEAF1	protein_coding	snp_11_589564	rs4963128	11	589564	2.5731e-08	588654	1.32606e-11	489570	688654	1.354e-10	-21.8313	1	1
Exon	ENSG00000198794.7_75305018_75305150	ENSG00000198794	SCAMP5	protein_coding	snp_15_75311036	rs2289583	15	75311036	2.31391e-05	75311036	2.31391e-05	75211142	75411020	1.405e-10	-21.4779	1	1
Intron	2_191906409_191919216	ENSG00000138378	STAT4	protein_coding	snp_2_191964633	rs7574865	2	191964633	9.80343e-66	191964633	9.80343e-66	191864725	192064578	1.506e-10	-21.3763	0.99	1
Junction	19_10570435_10571680	ENSG00000065989	PDE4A	protein_coding	snp_19_10475652	rs2304256	19	10475652	1.53941e-12	10466123	6.91109e-13	10375713	10566123	1.517e-10	-11.3815	1	1
Exon	ENSG00000168291.8_58417458_58417520	ENSG00000168291	PDHB	protein_coding	snp_3_58470351	rs9311676	3	58470351	5.61802e-06	58462163	2.28697e-09	58370362	58562163	1.66e-10	-20.7795	1	1
Junction	11_700707_702945	ENSG00000177106	EPS8L2	protein_coding	snp_11_589564	rs4963128	11	589564	2.5731e-08	588654	1.32606e-11	489570	688654	1.699e-10	-17.7796	1	1
Junction	2_191934497_191937824	ENSG00000138378	STAT4	protein_coding	snp_2_191964633	rs7574865	2	191964633	9.80343e-66	191964633	9.80343e-66	191864725	192064578	1.7e-10	-21.5227	1	1
Exon	ENSG00000197043.7_150502478_150502572	ENSG00000197043	ANXA6	protein_coding	snp_5_150458146	rs10036748	5	150458146	2.80088e-18	150457771	1.20479e-18	150358225	150557771	1.708e-10	-21.3859	1	1
Exon	ENSG00000128604.13_128581333_128581478	ENSG00000128604	IRF5	protein_coding	snp_7_128594183	rs10488631	7	128594183	9.3971e-45	128617466	7.06511e-46	128517466	128694130	1.717e-10	-21.0623	1	1
Exon	ENSG00000172890.4_71190340_71191320	ENSG00000172890	NADSYN1	protein_coding	snp_11_71187679	rs3794060	11	71187679	0.000149889	71233178	5.04389e-05	71133178	71287567	1.747e-10	-12.0396	1	1
Junction	11_502249_507113	ENSG00000023191	RNH1	protein_coding	snp_11_589564	rs4963128	11	589564	2.5731e-08	588654	1.32606e-11	489570	688654	1.895e-10	-16.3158	1	1
Junction	11_433459_433815	ENSG00000185101	ANO9	protein_coding	snp_11_589564	rs4963128	11	589564	2.5731e-08	588654	1.32606e-11	489570	688654	1.907e-10	-21.3306	1	1
Trans	ENST00000565772.1	ENSG00000178761	FAM219B	protein_coding	snp_15_75311036	rs2289583	15	75311036	2.31391e-05	75311036	2.31391e-05	75211142	75411020	1.951e-10	-21.3833	0.97	1
Junction	5_150527487_150537241	ENSG00000197043	ANXA6	protein_coding	snp_5_150458146	rs10036748	5	150458146	2.80088e-18	150457771	1.20479e-18	150358225	150557771	1.967e-10	-21.0514	1	1
Junction	19_10502382_10503762	ENSG00000105401	CDC37	protein_coding	snp_19_10475652	rs2304256	19	10475652	1.53941e-12	10466123	6.91109e-13	10375713	10566123	1.986e-10	-17.8173	1	1
Exon	ENSG00000138621.7_75341491_75343067	ENSG00000138621	PPCDC	protein_coding	snp_15_75311036	rs2289583	15	75311036	2.31391e-05	75311036	2.31391e-05	75211142	75411020	2.105e-10	-20.0584	1	1
Intron	5_133511261_133512305	ENSG00000113575	PPP2CA	protein_coding	snp_5_133431834	rs7726414	5	133431834	4.92423e-10	133426817	3.17685e-10	133332106	133526817	2.165e-10	-21.1215	1	1
Intron	1_114243571_114246445	ENSG00000116793	PHTF1	protein_coding	snp_1_114377568	rs2476601	1	114377568	8.38229e-13	114377568	8.38229e-13	114277757	114477543	2.247e-10	-15.6916	1	1
Junction	3_159711631_159713191	ENSG00000168811	IL12A	protein_coding	snp_3_159728987	rs564799	3	159728987	8.57432e-07	159698170	1.04232e-07	159629241	159798170	2.411e-10	-20.9772	1	1
Exon	ENSG00000065989.9_10574469_10574689	ENSG00000065989	PDE4A	protein_coding	snp_19_10475652	rs2304256	19	10475652	1.53941e-12	10466123	6.91109e-13	10375713	10566123	2.429e-10	-15.2676	1	1
Exon	ENSG00000134262.8_114440462_114440565	ENSG00000134262	AP4B1	protein_coding	snp_1_114377568	rs2476601	1	114377568	8.38229e-13	114377568	8.38229e-13	114277757	114477543	2.501e-10	-20.6119	1	1
Junction	3_58415965_58416384	ENSG00000168291	PDHB	protein_coding	snp_3_58470351	rs9311676	3	58470351	5.61802e-06	58462163	2.28697e-09	58370362	58562163	2.61e-10	-19.9503	1	1
Gene	ENSG00000065989.9	ENSG00000065989	PDE4A	protein_coding	snp_19_10475652	rs2304256	19	10475652	1.53941e-12	10466123	6.91109e-13	10375713	10566123	2.619e-10	-14.4815	1	1
Exon	ENSG00000185101.8_428358_428394	ENSG00000185101	ANO9	protein_coding	snp_11_589564	rs4963128	11	589564	2.5731e-08	588654	1.32606e-11	489570	688654	2.632e-10	-18.8884	1	1
Exon	ENSG00000162896.5_207101863_207103758	ENSG00000162896	PIGR	protein_coding	snp_1_206939904	rs3024505	1	206939904	0.00221457	206942413	0.00126915	206842413	207039415	2.792e-10	-21.0507	1	1
Junction	11_654051_674536	ENSG00000177030	DEAF1	protein_coding	snp_11_589564	rs4963128	11	589564	2.5731e-08	588654	1.32606e-11	489570	688654	2.834e-10	-19.9454	1	1
Intron	19_10446652_10449358	ENSG00000076662	ICAM3	protein_coding	snp_19_10475652	rs2304256	19	10475652	1.53941e-12	10466123	6.91109e-13	10375713	10566123	2.862e-10	-20.533	1	1
Intron	11_71175554_71177770	ENSG00000172890	NADSYN1	protein_coding	snp_11_71187679	rs3794060	11	71187679	0.000149889	71233178	5.04389e-05	71133178	71287567	2.961e-10	-0.166847	0.003	0.214154
Junction	5_150506041_150507742	ENSG00000197043	ANXA6	protein_coding	snp_5_150458146	rs10036748	5	150458146	2.80088e-18	150457771	1.20479e-18	150358225	150557771	3.037e-10	-20.9241	1	1
Exon	ENSG00000128604.13_128580260_128580517	ENSG00000128604	IRF5	protein_coding	snp_7_128594183	rs10488631	7	128594183	9.3971e-45	128617466	7.06511e-46	128517466	128694130	3.08e-10	-19.305	1	1
Trans	ENST00000492324.1	ENSG00000213585	VDAC1	protein_coding	snp_5_133431834	rs7726414	5	133431834	4.92423e-10	133426817	3.17685e-10	133332106	133526817	3.204e-10	-20.3064	0.88	1
Exon	ENSG00000185101.8_428475_428639	ENSG00000185101	ANO9	protein_coding	snp_11_589564	rs4963128	11	589564	2.5731e-08	588654	1.32606e-11	489570	688654	3.215e-10	-20.7585	1	1
Exon	ENSG00000065989.9_10568555_10568778	ENSG00000065989	PDE4A	protein_coding	snp_19_10475652	rs2304256	19	10475652	1.53941e-12	10466123	6.91109e-13	10375713	10566123	3.248e-10	-13.9923	1	1
Exon	ENSG00000172890.4_71183495_71183546	ENSG00000172890	NADSYN1	protein_coding	snp_11_71187679	rs3794060	11	71187679	0.000149889	71233178	5.04389e-05	71133178	71287567	3.29e-10	-14.0398	1	1
Exon	ENSG00000185101.8_421141_421198	ENSG00000185101	ANO9	protein_coding	snp_11_589564	rs4963128	11	589564	2.5731e-08	588654	1.32606e-11	489570	688654	3.398e-10	-19.3465	1	1
Junction	1_114242421_114243416	ENSG00000116793	PHTF1	protein_coding	snp_1_114377568	rs2476601	1	114377568	8.38229e-13	114377568	8.38229e-13	114277757	114477543	3.405e-10	-20.2237	1	1
Intron	5_150490205_150496688	ENSG00000197043	ANXA6	protein_coding	snp_5_150458146	rs10036748	5	150458146	2.80088e-18	150457771	1.20479e-18	150358225	150557771	3.428e-10	-19.4621	1	1
Junction	11_684963_686858	ENSG00000177030	DEAF1	protein_coding	snp_11_589564	rs4963128	11	589564	2.5731e-08	588654	1.32606e-11	489570	688654	3.554e-10	-18.6066	1	1
Exon	ENSG00000157064.6_183230337_183230438	ENSG00000157064	NMNAT2	protein_coding	snp_1_183542323	rs17849501	1	183542323	1.8137e-59	183542323	1.8137e-59	183442324	183642196	3.666e-10	-20.5255	1	1
Exon	ENSG00000177030.10_691501_691598	ENSG00000177030	DEAF1	protein_coding	snp_11_589564	rs4963128	11	589564	2.5731e-08	588654	1.32606e-11	489570	688654	3.686e-10	-16.2261	1	1
Junction	12_129294018_129299320	ENSG00000139370	SLC15A4	protein_coding	snp_12_129278864	rs1059312	12	129278864	2.23924e-06	129273505	1.14553e-07	129178865	129373505	4.019e-10	-14.2089	1	1
Exon	ENSG00000140474.7_75128457_75129585	ENSG00000140474	ULK3	protein_coding	snp_15_75311036	rs2289583	15	75311036	2.31391e-05	75311036	2.31391e-05	75211142	75411020	4.067e-10	-15.37	1	1
Intron	12_129278901_129283804	ENSG00000139370	SLC15A4	protein_coding	snp_12_129278864	rs1059312	12	129278864	2.23924e-06	129273505	1.14553e-07	129178865	129373505	4.087e-10	-14.0148	1	1
Exon	ENSG00000177030.10_679688_679816	ENSG00000177030	DEAF1	protein_coding	snp_11_589564	rs4963128	11	589564	2.5731e-08	588654	1.32606e-11	489570	688654	4.17e-10	-20.1817	1	1
Exon	ENSG00000140474.7_75130984_75131086	ENSG00000140474	ULK3	protein_coding	snp_15_75311036	rs2289583	15	75311036	2.31391e-05	75311036	2.31391e-05	75211142	75411020	4.407e-10	-13.6914	1	1
Exon	ENSG00000167840.9_5014371_5014514	ENSG00000167840	ZNF232	protein_coding	snp_17_4712617	rs2286672	17	4712617	0.000336448	4697255	2.45121e-05	4612733	4797255	4.569e-10	-19.9135	1	1
Trans	ENST00000527830.1	ENSG00000149089	APIP	protein_coding	snp_11_35088399	rs2732549	11	35088399	9.77862e-11	35101738	2.04167e-11	35001738	35188388	4.63e-10	-19.4577	1	1
Exon	ENSG00000168297.9_58368241_58368427	ENSG00000168297	PXK	protein_coding	snp_3_58470351	rs9311676	3	58470351	5.61802e-06	58462163	2.28697e-09	58370362	58562163	4.78e-10	-15.8224	1	1
Exon	ENSG00000065989.9_10569977_10570174	ENSG00000065989	PDE4A	protein_coding	snp_19_10475652	rs2304256	19	10475652	1.53941e-12	10466123	6.91109e-13	10375713	10566123	5.337e-10	-12.3385	1	1
Junction	19_10574651_10577563	ENSG00000065989	PDE4A	protein_coding	snp_19_10475652	rs2304256	19	10475652	1.53941e-12	10466123	6.91109e-13	10375713	10566123	5.484e-10	-17.5827	1	1
Trans	ENST00000568649.1	ENSG00000138621	PPCDC	protein_coding	snp_15_75311036	rs2289583	15	75311036	2.31391e-05	75311036	2.31391e-05	75211142	75411020	5.531e-10	-20.2969	0.98	1
Junction	19_10570174_10570271	ENSG00000065989	PDE4A	protein_coding	snp_19_10475652	rs2304256	19	10475652	1.53941e-12	10466123	6.91109e-13	10375713	10566123	5.632e-10	-13.5562	1	1
Junction	1_161571154_161574733	ENSG00000072694	FCGR2B	protein_coding	snp_1_161479745	rs1801274	1	161479745	5.55584e-11	161478810	3.59401e-12	161379777	161578810	5.697e-10	-19.5955	1	1
Exon	ENSG00000134262.8_114438379_114438660	ENSG00000134262	AP4B1	protein_coding	snp_1_114377568	rs2476601	1	114377568	8.38229e-13	114377568	8.38229e-13	114277757	114477543	6.291e-10	-19.3881	1	1
Junction	1_207013347_207014349	ENSG00000142224	IL19	protein_coding	snp_1_206939904	rs3024505	1	206939904	0.00221457	206942413	0.00126915	206842413	207039415	6.507e-10	-18.9845	1	1
Junction	1_161489503_161493080	ENSG00000143226	FCGR2A	protein_coding	snp_1_161479745	rs1801274	1	161479745	5.55584e-11	161478810	3.59401e-12	161379777	161578810	6.536e-10	-16.9454	1	1
Exon	ENSG00000140474.7_75131351_75131391	ENSG00000140474	ULK3	protein_coding	snp_15_75311036	rs2289583	15	75311036	2.31391e-05	75311036	2.31391e-05	75211142	75411020	6.545e-10	-12.4	1	1
Exon	ENSG00000172890.4_71185441_71185572	ENSG00000172890	NADSYN1	protein_coding	snp_11_71187679	rs3794060	11	71187679	0.000149889	71233178	5.04389e-05	71133178	71287567	6.554e-10	-12.0459	1	1
Trans	ENST00000381365.3	ENSG00000205710	C17orf107	protein_coding	snp_17_4712617	rs2286672	17	4712617	0.000336448	4697255	2.45121e-05	4612733	4797255	6.555e-10	-20.0546	1	1
Junction	11_615647_615913	ENSG00000185507	IRF7	protein_coding	snp_11_589564	rs4963128	11	589564	2.5731e-08	588654	1.32606e-11	489570	688654	6.956e-10	-19.2495	1	1
Intron	8_10892812_10920157	ENSG00000171044	XKR6	protein_coding	snp_8_11343973	rs2736340	8	11343973	2.13932e-16	11339965	1.35079e-18	11244030	11439965	7.011e-10	-17.078	1	1
Junction	2_191895806_191896176	ENSG00000138378	STAT4	protein_coding	snp_2_191964633	rs7574865	2	191964633	9.80343e-66	191964633	9.80343e-66	191864725	192064578	7.136e-10	-19.9867	0.95	1
Exon	ENSG00000134262.8_114445260_114445484	ENSG00000134262	AP4B1	protein_coding	snp_1_114377568	rs2476601	1	114377568	8.38229e-13	114377568	8.38229e-13	114277757	114477543	7.483e-10	-19.6621	1	1
Exon	ENSG00000138378.13_191929533_191929684	ENSG00000138378	STAT4	protein_coding	snp_2_191964633	rs7574865	2	191964633	9.80343e-66	191964633	9.80343e-66	191864725	192064578	7.565e-10	-19.9438	0.99	1
Junction	11_428199_428358	ENSG00000185101	ANO9	protein_coding	snp_11_589564	rs4963128	11	589564	2.5731e-08	588654	1.32606e-11	489570	688654	7.566e-10	-18.7839	1	1
Trans	ENST00000253109.3	ENSG00000130812	ANGPTL6	protein_coding	snp_19_10475652	rs2304256	19	10475652	1.53941e-12	10466123	6.91109e-13	10375713	10566123	8.156e-10	-18.6896	1	1
Gene	ENSG00000130812.5	ENSG00000130812	ANGPTL6	protein_coding	snp_19_10475652	rs2304256	19	10475652	1.53941e-12	10466123	6.91109e-13	10375713	10566123	8.156e-10	-18.6896	1	1
Trans	ENST00000572438.1	ENSG00000108556	CHRNE	protein_coding	snp_17_4712617	rs2286672	17	4712617	0.000336448	4697255	2.45121e-05	4612733	4797255	8.328e-10	-19.3187	1	1
Exon	ENSG00000197043.7_150510792_150510850	ENSG00000197043	ANXA6	protein_coding	snp_5_150458146	rs10036748	5	150458146	2.80088e-18	150457771	1.20479e-18	150358225	150557771	9.03e-10	-19.7126	1	1
Intron	11_576592_581492	ENSG00000070047	PHRF1	protein_coding	snp_11_589564	rs4963128	11	589564	2.5731e-08	588654	1.32606e-11	489570	688654	9.324e-10	-19.7097	0.96	1
Junction	2_191941051_192011339	ENSG00000138378	STAT4	protein_coding	snp_2_191964633	rs7574865	2	191964633	9.80343e-66	191964633	9.80343e-66	191864725	192064578	9.326e-10	-19.5364	1	1
Trans	ENST00000525904.1	ENSG00000177030	DEAF1	protein_coding	snp_11_589564	rs4963128	11	589564	2.5731e-08	588654	1.32606e-11	489570	688654	1.03e-09	-17.9356	1	1
Exon	ENSG00000185101.8_429570_429652	ENSG00000185101	ANO9	protein_coding	snp_11_589564	rs4963128	11	589564	2.5731e-08	588654	1.32606e-11	489570	688654	1.067e-09	-19.0038	1	1
Intron	15_75075061_75080885	ENSG00000103653	CSK	protein_coding	snp_15_75311036	rs2289583	15	75311036	2.31391e-05	75311036	2.31391e-05	75211142	75411020	1.07e-09	-9.61427	1	1
Exon	ENSG00000134262.8_114447227_114447823	ENSG00000134262	AP4B1	protein_coding	snp_1_114377568	rs2476601	1	114377568	8.38229e-13	114377568	8.38229e-13	114277757	114477543	1.151e-09	-19.0813	1	1
Gene	ENSG00000226167.1	ENSG00000226167	AP4B1-AS1	antisense	snp_1_114377568	rs2476601	1	114377568	8.38229e-13	114377568	8.38229e-13	114277757	114477543	1.155e-09	-19.4487	1	1
Trans	ENST00000419536.1	ENSG00000226167	AP4B1-AS1	antisense	snp_1_114377568	rs2476601	1	114377568	8.38229e-13	114377568	8.38229e-13	114277757	114477543	1.155e-09	-19.4487	1	1
Gene	ENSG00000178802.12	ENSG00000178802	MPI	protein_coding	snp_15_75311036	rs2289583	15	75311036	2.31391e-05	75311036	2.31391e-05	75211142	75411020	1.16e-09	-14.7078	1	1
Intron	2_191886281_191895477	ENSG00000231858	AC067945.4	processed_transcript	snp_2_191964633	rs7574865	2	191964633	9.80343e-66	191964633	9.80343e-66	191864725	192064578	1.208e-09	-19.4108	1	1
Junction	11_418813_418888	ENSG00000185101	ANO9	protein_coding	snp_11_589564	rs4963128	11	589564	2.5731e-08	588654	1.32606e-11	489570	688654	1.216e-09	-19.3844	1	1
Junction	11_695846_698869	ENSG00000177106	EPS8L2	protein_coding	snp_11_589564	rs4963128	11	589564	2.5731e-08	588654	1.32606e-11	489570	688654	1.216e-09	-11.8263	1	1
Exon	ENSG00000185101.8_428722_428826	ENSG00000185101	ANO9	protein_coding	snp_11_589564	rs4963128	11	589564	2.5731e-08	588654	1.32606e-11	489570	688654	1.235e-09	-19.3913	1	1
Junction	11_428639_428722	ENSG00000185101	ANO9	protein_coding	snp_11_589564	rs4963128	11	589564	2.5731e-08	588654	1.32606e-11	489570	688654	1.256e-09	-19.4181	1	1
Junction	1_161643863_161647118	ENSG00000072694	FCGR2B	protein_coding	snp_1_161479745	rs1801274	1	161479745	5.55584e-11	161478810	3.59401e-12	161379777	161578810	1.269e-09	-9.31543	1	1
Exon	ENSG00000138378.13_191896176_191896242	ENSG00000138378	STAT4	protein_coding	snp_2_191964633	rs7574865	2	191964633	9.80343e-66	191964633	9.80343e-66	191864725	192064578	1.311e-09	-19.3508	0.97	1
Intron	5_150410308_150411611	ENSG00000145901	TNIP1	protein_coding	snp_5_150458146	rs10036748	5	150458146	2.80088e-18	150457771	1.20479e-18	150358225	150557771	1.371e-09	-18.0179	1	1
Gene	ENSG00000110435.6	ENSG00000110435	PDHX	protein_coding	snp_11_35088399	rs2732549	11	35088399	9.77862e-11	35101738	2.04167e-11	35001738	35188388	1.396e-09	-19.1325	1	1
Junction	1_161680282_161680550	ENSG00000132185	FCRLA	protein_coding	snp_1_161479745	rs1801274	1	161479745	5.55584e-11	161478810	3.59401e-12	161379777	161578810	1.472e-09	-18.9596	1	1
Intron	6_106634551_106649621	ENSG00000057663	ATG5	protein_coding	snp_6_106588806	rs6568431	6	106588806	4.87548e-12	106574794	1.57484e-12	106488871	106674794	1.497e-09	-18.719	1	1
Junction	11_433937_434024	ENSG00000185101	ANO9	protein_coding	snp_11_589564	rs4963128	11	589564	2.5731e-08	588654	1.32606e-11	489570	688654	1.507e-09	-18.9396	1	1
Gene	ENSG00000149089.7	ENSG00000149089	APIP	protein_coding	snp_11_35088399	rs2732549	11	35088399	9.77862e-11	35101738	2.04167e-11	35001738	35188388	1.554e-09	-18.2646	1	1
Intron	3_159708119_159710799	ENSG00000168811	IL12A	protein_coding	snp_3_159728987	rs564799	3	159728987	8.57432e-07	159698170	1.04232e-07	159629241	159798170	1.601e-09	-18.9596	1	1
Exon	ENSG00000118655.4_114449618_114449783	ENSG00000118655	DCLRE1B	protein_coding	snp_1_114377568	rs2476601	1	114377568	8.38229e-13	114377568	8.38229e-13	114277757	114477543	1.647e-09	-12.8241	1	1
Gene	ENSG00000197549.5	ENSG00000197549	PRAMENP	pseudogene	snp_22_21976934	rs7444	22	21976934	2.63783e-13	21929566	9.71595e-14	21885593	22029566	1.667e-09	-16.8196	0.94	1
Exon	ENSG00000168297.9_58382766_58382927	ENSG00000168297	PXK	protein_coding	snp_3_58470351	rs9311676	3	58470351	5.61802e-06	58462163	2.28697e-09	58370362	58562163	1.717e-09	-13.7141	1	1
Junction	2_191904023_191905791	ENSG00000138378	STAT4	protein_coding	snp_2_191964633	rs7574865	2	191964633	9.80343e-66	191964633	9.80343e-66	191864725	192064578	1.722e-09	-19.0617	0.99	1
Exon	ENSG00000168291.8_58417320_58417355	ENSG00000168291	PDHB	protein_coding	snp_3_58470351	rs9311676	3	58470351	5.61802e-06	58462163	2.28697e-09	58370362	58562163	1.851e-09	-18.6008	1	1
Exon	ENSG00000138378.13_191898637_191898731	ENSG00000138378	STAT4	protein_coding	snp_2_191964633	rs7574865	2	191964633	9.80343e-66	191964633	9.80343e-66	191864725	192064578	1.893e-09	-18.9796	0.98	1
Exon	ENSG00000172890.4_71184615_71184732	ENSG00000172890	NADSYN1	protein_coding	snp_11_71187679	rs3794060	11	71187679	0.000149889	71233178	5.04389e-05	71133178	71287567	1.998e-09	-8.64486	1	1
Exon	ENSG00000140474.7_75129710_75129776	ENSG00000140474	ULK3	protein_coding	snp_15_75311036	rs2289583	15	75311036	2.31391e-05	75311036	2.31391e-05	75211142	75411020	2.047e-09	-13.1935	1	1
Exon	ENSG00000140474.7_75132839_75132982	ENSG00000140474	ULK3	protein_coding	snp_15_75311036	rs2289583	15	75311036	2.31391e-05	75311036	2.31391e-05	75211142	75411020	2.18e-09	-13.0333	1	1
Exon	ENSG00000138378.13_191898216_191898352	ENSG00000138378	STAT4	protein_coding	snp_2_191964633	rs7574865	2	191964633	9.80343e-66	191964633	9.80343e-66	191864725	192064578	2.199e-09	-18.8032	0.96	1
Intron	19_10473333_10475290	ENSG00000105397	TYK2	protein_coding	snp_19_10475652	rs2304256	19	10475652	1.53941e-12	10466123	6.91109e-13	10375713	10566123	2.24e-09	1.92651	0.0002	0.0232
Junction	17_4858899_4859237	ENSG00000108515	ENO3	protein_coding	snp_17_4712617	rs2286672	17	4712617	0.000336448	4697255	2.45121e-05	4612733	4797255	2.25e-09	-18.7595	1	1
Exon	ENSG00000237190.3_133737778_133738617	ENSG00000237190	CDKN2AIPNL	protein_coding	snp_5_133431834	rs7726414	5	133431834	4.92423e-10	133426817	3.17685e-10	133332106	133526817	2.26e-09	-18.5588	1	1
Intron	2_191927646_191929533	ENSG00000138378	STAT4	protein_coding	snp_2_191964633	rs7574865	2	191964633	9.80343e-66	191964633	9.80343e-66	191864725	192064578	2.263e-09	-18.7862	1	1
Junction	5_150516882_150518239	ENSG00000197043	ANXA6	protein_coding	snp_5_150458146	rs10036748	5	150458146	2.80088e-18	150457771	1.20479e-18	150358225	150557771	2.357e-09	-18.725	1	1
Intron	2_191896242_191897588	ENSG00000138378	STAT4	protein_coding	snp_2_191964633	rs7574865	2	191964633	9.80343e-66	191964633	9.80343e-66	191864725	192064578	2.434e-09	-18.6216	1	1
Junction	19_10446652_10449358	ENSG00000076662	ICAM3	protein_coding	snp_19_10475652	rs2304256	19	10475652	1.53941e-12	10466123	6.91109e-13	10375713	10566123	2.513e-09	-17.6191	1	1
Exon	ENSG00000065989.9_10572202_10572356	ENSG00000065989	PDE4A	protein_coding	snp_19_10475652	rs2304256	19	10475652	1.53941e-12	10466123	6.91109e-13	10375713	10566123	2.544e-09	-13.8235	0.99	1
Exon	ENSG00000105397.7_10475527_10475724	ENSG00000105397	TYK2	protein_coding	snp_19_10475652	rs2304256	19	10475652	1.53941e-12	10466123	6.91109e-13	10375713	10566123	2.578e-09	3.19608	0	0
Exon	ENSG00000138378.13_191900890_191901025	ENSG00000138378	STAT4	protein_coding	snp_2_191964633	rs7574865	2	191964633	9.80343e-66	191964633	9.80343e-66	191864725	192064578	2.63e-09	-18.6271	0.99	1
Exon	ENSG00000138378.13_191919216_191919260	ENSG00000138378	STAT4	protein_coding	snp_2_191964633	rs7574865	2	191964633	9.80343e-66	191964633	9.80343e-66	191864725	192064578	2.638e-09	-18.6235	0.99	1
Exon	ENSG00000172890.4_71174478_71174531	ENSG00000172890	NADSYN1	protein_coding	snp_11_71187679	rs3794060	11	71187679	0.000149889	71233178	5.04389e-05	71133178	71287567	2.662e-09	-16.1499	1	1
Intron	2_213768167_213864429	ENSG00000030419	IKZF2	protein_coding	snp_2_213871709	rs3768792	2	213871709	3.78064e-08	213890232	2.03803e-08	213790232	213971620	2.682e-09	-18.3817	1	1
Exon	ENSG00000138378.13_191922744_191922837	ENSG00000138378	STAT4	protein_coding	snp_2_191964633	rs7574865	2	191964633	9.80343e-66	191964633	9.80343e-66	191864725	192064578	2.718e-09	-18.5898	0.99	1
Intron	11_778285_780117	ENSG00000177236	AP006621.1	pseudogene	snp_11_589564	rs4963128	11	589564	2.5731e-08	588654	1.32606e-11	489570	688654	2.796e-09	-9.0488	0.98	1
Intron	10_50085244_50086067	ENSG00000128815	WDFY4	protein_coding	snp_10_50069395	rs2663052	10	50069395	1.65225e-08	50025396	1.06141e-10	49969417	50125396	2.805e-09	-6.93603	0.95	1
Junction	19_10572356_10572553	ENSG00000065989	PDE4A	protein_coding	snp_19_10475652	rs2304256	19	10475652	1.53941e-12	10466123	6.91109e-13	10375713	10566123	2.921e-09	-13.1103	1	1
Junction	1_161552983_161558212	ENSG00000072694	FCGR2B	protein_coding	snp_1_161479745	rs1801274	1	161479745	5.55584e-11	161478810	3.59401e-12	161379777	161578810	2.926e-09	-18.471	1	1
Junction	2_191929684_191931156	ENSG00000138378	STAT4	protein_coding	snp_2_191964633	rs7574865	2	191964633	9.80343e-66	191964633	9.80343e-66	191864725	192064578	3.023e-09	-18.471	0.99	1
Exon	ENSG00000185651.10_21965146_21965332	ENSG00000185651	UBE2L3	protein_coding	snp_22_21976934	rs7444	22	21976934	2.63783e-13	21929566	9.71595e-14	21885593	22029566	3.039e-09	2.82372	0	0
Exon	ENSG00000138378.13_191895698_191895806	ENSG00000138378	STAT4	protein_coding	snp_2_191964633	rs7574865	2	191964633	9.80343e-66	191964633	9.80343e-66	191864725	192064578	3.055e-09	-18.4446	0.99	1
Junction	2_191896242_191897684	ENSG00000138378	STAT4	protein_coding	snp_2_191964633	rs7574865	2	191964633	9.80343e-66	191964633	9.80343e-66	191864725	192064578	3.161e-09	-18.2214	1	1
Exon	ENSG00000197043.7_150483131_150483253	ENSG00000197043	ANXA6	protein_coding	snp_5_150458146	rs10036748	5	150458146	2.80088e-18	150457771	1.20479e-18	150358225	150557771	3.226e-09	-17.1831	1	1
Exon	ENSG00000168291.8_58417604_58417711	ENSG00000168291	PDHB	protein_coding	snp_3_58470351	rs9311676	3	58470351	5.61802e-06	58462163	2.28697e-09	58370362	58562163	3.25e-09	-18.3206	1	1
Junction	1_161677133_161680265	ENSG00000132185	FCRLA	protein_coding	snp_1_161479745	rs1801274	1	161479745	5.55584e-11	161478810	3.59401e-12	161379777	161578810	3.347e-09	-18.2073	1	1
Junction	1_161561188_161561919	ENSG00000072694	FCGR2B	protein_coding	snp_1_161479745	rs1801274	1	161479745	5.55584e-11	161478810	3.59401e-12	161379777	161578810	3.383e-09	-14.1093	1	1
Exon	ENSG00000138378.13_192011339_192011483	ENSG00000138378	STAT4	protein_coding	snp_2_191964633	rs7574865	2	191964633	9.80343e-66	191964633	9.80343e-66	191864725	192064578	3.449e-09	-18.3291	1	1
Exon	ENSG00000149089.7_34904884_34905051	ENSG00000149089	APIP	protein_coding	snp_11_35088399	rs2732549	11	35088399	9.77862e-11	35101738	2.04167e-11	35001738	35188388	3.449e-09	-17.5624	1	1
Exon	ENSG00000172893.10_71158656_71159124	ENSG00000172893	DHCR7	protein_coding	snp_11_71187679	rs3794060	11	71187679	0.000149889	71233178	5.04389e-05	71133178	71287567	3.542e-09	-16.0452	1	1
Exon	ENSG00000065060.12_34835243_34835393	ENSG00000065060	UHRF1BP1	protein_coding	snp_6_34824636	rs11755393	6	34824636	1.45402e-05	34924306	1.5939e-08	34824306	34924326	3.579e-09	-17.6034	1	1
Trans	ENST00000500447.1	ENSG00000247095	MIR210HG	lincRNA	snp_11_589564	rs4963128	11	589564	2.5731e-08	588654	1.32606e-11	489570	688654	3.611e-09	-15.628	0.99	1
Exon	ENSG00000105401.1_10505697_10505819	ENSG00000105401	CDC37	protein_coding	snp_19_10475652	rs2304256	19	10475652	1.53941e-12	10466123	6.91109e-13	10375713	10566123	3.645e-09	-13.137	1	1
Junction	1_207104900_207105016	ENSG00000162896	PIGR	protein_coding	snp_1_206939904	rs3024505	1	206939904	0.00221457	206942413	0.00126915	206842413	207039415	3.736e-09	-18.1613	1	1
Junction	8_11152811_11157532	ENSG00000104643	MTMR9	protein_coding	snp_8_11343973	rs2736340	8	11343973	2.13932e-16	11339965	1.35079e-18	11244030	11439965	3.795e-09	-10.3571	1	1
Junction	2_191894592_191895698	ENSG00000138378	STAT4	protein_coding	snp_2_191964633	rs7574865	2	191964633	9.80343e-66	191964633	9.80343e-66	191864725	192064578	3.842e-09	-18.2127	0.98	1
Exon	ENSG00000138378.13_191899274_191899323	ENSG00000138378	STAT4	protein_coding	snp_2_191964633	rs7574865	2	191964633	9.80343e-66	191964633	9.80343e-66	191864725	192064578	4.055e-09	-18.1641	0.99	1
Trans	ENST00000359543.3	ENSG00000213853	EMP2	protein_coding	snp_16_11174365	rs9652601	16	11174365	2.76014e-07	11177801	9.13286e-08	11077801	11274227	4.178e-09	-17.8066	0.96	1
Exon	ENSG00000072694.13_161641182_161641439	ENSG00000072694	FCGR2B	protein_coding	snp_1_161479745	rs1801274	1	161479745	5.55584e-11	161478810	3.59401e-12	161379777	161578810	4.493e-09	-13.0587	1	1
Exon	ENSG00000105401.1_10501809_10502382	ENSG00000105401	CDC37	protein_coding	snp_19_10475652	rs2304256	19	10475652	1.53941e-12	10466123	6.91109e-13	10375713	10566123	4.499e-09	-16.8557	1	1
Exon	ENSG00000138378.13_191903925_191904023	ENSG00000138378	STAT4	protein_coding	snp_2_191964633	rs7574865	2	191964633	9.80343e-66	191964633	9.80343e-66	191864725	192064578	4.678e-09	-17.9884	0.99	1
Exon	ENSG00000138378.13_191931156_191931241	ENSG00000138378	STAT4	protein_coding	snp_2_191964633	rs7574865	2	191964633	9.80343e-66	191964633	9.80343e-66	191864725	192064578	4.944e-09	-17.9313	1	1
Exon	ENSG00000132185.12_161680265_161680282	ENSG00000132185	FCRLA	protein_coding	snp_1_161479745	rs1801274	1	161479745	5.55584e-11	161478810	3.59401e-12	161379777	161578810	5.066e-09	-17.9073	1	1
Trans	ENST00000465603.1	ENSG00000128604	IRF5	protein_coding	snp_7_128594183	rs10488631	7	128594183	9.3971e-45	128617466	7.06511e-46	128517466	128694130	5.08e-09	-10.1984	1	1
Junction	19_10568778_10570076	ENSG00000065989	PDE4A	protein_coding	snp_19_10475652	rs2304256	19	10475652	1.53941e-12	10466123	6.91109e-13	10375713	10566123	5.315e-09	-12.249	1	1
Exon	ENSG00000162896.5_207104842_207104900	ENSG00000162896	PIGR	protein_coding	snp_1_206939904	rs3024505	1	206939904	0.00221457	206942413	0.00126915	206842413	207039415	5.38e-09	-17.6632	0.99	1
Exon	ENSG00000213853.5_10622279_10626949	ENSG00000213853	EMP2	protein_coding	snp_16_11174365	rs9652601	16	11174365	2.76014e-07	11177801	9.13286e-08	11077801	11274227	5.597e-09	-17.807	0.97	1
Junction	15_75336855_75340894	ENSG00000138621	PPCDC	protein_coding	snp_15_75311036	rs2289583	15	75311036	2.31391e-05	75311036	2.31391e-05	75211142	75411020	5.696e-09	-16.086	1	1
Exon	ENSG00000108523.11_4846146_4846236	ENSG00000108523	RNF167	protein_coding	snp_17_4712617	rs2286672	17	4712617	0.000336448	4697255	2.45121e-05	4612733	4797255	5.849e-09	-14.7836	1	1
Junction	11_71191320_71191801	ENSG00000172890	NADSYN1	protein_coding	snp_11_71187679	rs3794060	11	71187679	0.000149889	71233178	5.04389e-05	71133178	71287567	6.164e-09	-12.6102	1	1
Intron	19_10747432_10748320	ENSG00000129353	SLC44A2	protein_coding	snp_19_10475652	rs2304256	19	10475652	1.53941e-12	10466123	6.91109e-13	10375713	10566123	6.254e-09	-16.866	0.89	1
Trans	ENST00000529717.1	ENSG00000177030	DEAF1	protein_coding	snp_11_589564	rs4963128	11	589564	2.5731e-08	588654	1.32606e-11	489570	688654	6.255e-09	-15.4731	0.96	1
Gene	ENSG00000185101.8	ENSG00000185101	ANO9	protein_coding	snp_11_589564	rs4963128	11	589564	2.5731e-08	588654	1.32606e-11	489570	688654	6.275e-09	-17.5067	0.98	1
Exon	ENSG00000138378.13_192015673_192015986	ENSG00000138378	STAT4	protein_coding	snp_2_191964633	rs7574865	2	191964633	9.80343e-66	191964633	9.80343e-66	191864725	192064578	6.515e-09	-17.591	0.99	1
Intron	5_150531040_150534446	ENSG00000197043	ANXA6	protein_coding	snp_5_150458146	rs10036748	5	150458146	2.80088e-18	150457771	1.20479e-18	150358225	150557771	6.58e-09	-17.4408	1	1
Junction	11_679816_680963	ENSG00000177030	DEAF1	protein_coding	snp_11_589564	rs4963128	11	589564	2.5731e-08	588654	1.32606e-11	489570	688654	6.637e-09	-17.6411	1	1
Gene	ENSG00000255354.1	ENSG00000255354	RP11-148O21.2	antisense	snp_8_11343973	rs2736340	8	11343973	2.13932e-16	11339965	1.35079e-18	11244030	11439965	7.055e-09	1.36705	0.0001	0.010975
Trans	ENST00000533322.1	ENSG00000255354	RP11-148O21.2	antisense	snp_8_11343973	rs2736340	8	11343973	2.13932e-16	11339965	1.35079e-18	11244030	11439965	7.055e-09	1.36705	0.0001	0.0181
Exon	ENSG00000168297.9_58383332_58383449	ENSG00000168297	PXK	protein_coding	snp_3_58470351	rs9311676	3	58470351	5.61802e-06	58462163	2.28697e-09	58370362	58562163	7.122e-09	-11.2918	1	1
Junction	2_191927646_191929533	ENSG00000138378	STAT4	protein_coding	snp_2_191964633	rs7574865	2	191964633	9.80343e-66	191964633	9.80343e-66	191864725	192064578	7.174e-09	-17.5083	0.97	1
Junction	1_161645103_161647118	ENSG00000072694	FCGR2B	protein_coding	snp_1_161479745	rs1801274	1	161479745	5.55584e-11	161478810	3.59401e-12	161379777	161578810	7.643e-09	-17.4532	1	1
Trans	ENST00000468352.1	ENSG00000115419	GLS	protein_coding	snp_2_191964633	rs7574865	2	191964633	9.80343e-66	191964633	9.80343e-66	191864725	192064578	7.719e-09	-17.1642	1	1
Exon	ENSG00000168297.9_58381385_58381486	ENSG00000168297	PXK	protein_coding	snp_3_58470351	rs9311676	3	58470351	5.61802e-06	58462163	2.28697e-09	58370362	58562163	7.795e-09	-13.4655	1	1
Gene	ENSG00000225217.1	ENSG00000225217	HSPA7	pseudogene	snp_1_161479745	rs1801274	1	161479745	5.55584e-11	161478810	3.59401e-12	161379777	161578810	7.797e-09	-16.3764	1	1
Exon	ENSG00000138378.13_191894302_191894592	ENSG00000138378	STAT4	protein_coding	snp_2_191964633	rs7574865	2	191964633	9.80343e-66	191964633	9.80343e-66	191864725	192064578	7.86e-09	-17.4535	0.97	1
Junction	2_191899323_191900890	ENSG00000138378	STAT4	protein_coding	snp_2_191964633	rs7574865	2	191964633	9.80343e-66	191964633	9.80343e-66	191864725	192064578	7.954e-09	-17.4429	1	1
Junction	3_58413906_58414200	ENSG00000168291	PDHB	protein_coding	snp_3_58470351	rs9311676	3	58470351	5.61802e-06	58462163	2.28697e-09	58370362	58562163	8.2e-09	-17.2143	1	1
Junction	5_150489407_150496688	ENSG00000197043	ANXA6	protein_coding	snp_5_150458146	rs10036748	5	150458146	2.80088e-18	150457771	1.20479e-18	150358225	150557771	8.338e-09	-17.2949	1	1
Junction	19_10565598_10568555	ENSG00000065989	PDE4A	protein_coding	snp_19_10475652	rs2304256	19	10475652	1.53941e-12	10466123	6.91109e-13	10375713	10566123	8.354e-09	-11.5356	1	1
Exon	ENSG00000138378.13_191905791_191905874	ENSG00000138378	STAT4	protein_coding	snp_2_191964633	rs7574865	2	191964633	9.80343e-66	191964633	9.80343e-66	191864725	192064578	8.645e-09	-17.3276	0.99	1
Intron	1_161570003_161571030	ENSG00000072694	FCGR2B	protein_coding	snp_1_161479745	rs1801274	1	161479745	5.55584e-11	161478810	3.59401e-12	161379777	161578810	8.902e-09	-17.2286	1	1
Exon	ENSG00000168297.9_58394651_58394728	ENSG00000168297	PXK	protein_coding	snp_3_58470351	rs9311676	3	58470351	5.61802e-06	58462163	2.28697e-09	58370362	58562163	9.153e-09	-11.8606	1	1
Exon	ENSG00000128815.11_50109846_50109908	ENSG00000128815	WDFY4	protein_coding	snp_10_50069395	rs2663052	10	50069395	1.65225e-08	50025396	1.06141e-10	49969417	50125396	9.248e-09	-11.614	1	1
Exon	ENSG00000165055.10_128117136_128117227	ENSG00000165055	METTL2B	protein_coding	snp_7_128594183	rs10488631	7	128594183	9.3971e-45	128617466	7.06511e-46	128517466	128694130	9.338e-09	-17.168	1	1
Junction	1_161480746_161487765	ENSG00000143226	FCGR2A	protein_coding	snp_1_161479745	rs1801274	1	161479745	5.55584e-11	161478810	3.59401e-12	161379777	161578810	9.746e-09	-14.5628	1	1
Junction	11_71189515_71191801	ENSG00000172890	NADSYN1	protein_coding	snp_11_71187679	rs3794060	11	71187679	0.000149889	71233178	5.04389e-05	71133178	71287567	1.009e-08	-9.37056	1	1
Trans	ENST00000528509.1	ENSG00000172890	NADSYN1	protein_coding	snp_11_71187679	rs3794060	11	71187679	0.000149889	71233178	5.04389e-05	71133178	71287567	1.053e-08	-5.16072	0.88	1
Junction	5_150498951_150501708	ENSG00000197043	ANXA6	protein_coding	snp_5_150458146	rs10036748	5	150458146	2.80088e-18	150457771	1.20479e-18	150358225	150557771	1.056e-08	-16.8157	1	1
Exon	ENSG00000130812.5_10204369_10204556	ENSG00000130812	ANGPTL6	protein_coding	snp_19_10475652	rs2304256	19	10475652	1.53941e-12	10466123	6.91109e-13	10375713	10566123	1.091e-08	-15.2235	1	1
Intron	11_701127_702945	ENSG00000177106	EPS8L2	protein_coding	snp_11_589564	rs4963128	11	589564	2.5731e-08	588654	1.32606e-11	489570	688654	1.113e-08	-11.5634	0.99	1
Trans	ENST00000525206.1	ENSG00000136573	BLK	protein_coding	snp_8_11343973	rs2736340	8	11343973	2.13932e-16	11339965	1.35079e-18	11244030	11439965	1.118e-08	4.97154	0	0
Exon	ENSG00000197043.7_150484806_150484864	ENSG00000197043	ANXA6	protein_coding	snp_5_150458146	rs10036748	5	150458146	2.80088e-18	150457771	1.20479e-18	150358225	150557771	1.121e-08	-16.4315	1	1
Exon	ENSG00000138378.13_191934419_191934497	ENSG00000138378	STAT4	protein_coding	snp_2_191964633	rs7574865	2	191964633	9.80343e-66	191964633	9.80343e-66	191864725	192064578	1.153e-08	-17.0514	0.97	1
Exon	ENSG00000081059.14_133481892_133483920	ENSG00000081059	TCF7	protein_coding	snp_5_133431834	rs7726414	5	133431834	4.92423e-10	133426817	3.17685e-10	133332106	133526817	1.153e-08	-11.8473	0.99	1
Exon	ENSG00000149089.7_34903842_34904363	ENSG00000149089	APIP	protein_coding	snp_11_35088399	rs2732549	11	35088399	9.77862e-11	35101738	2.04167e-11	35001738	35188388	1.167e-08	-16.0089	1	1
Exon	ENSG00000168297.9_58410479_58411748	ENSG00000168297	PXK	protein_coding	snp_3_58470351	rs9311676	3	58470351	5.61802e-06	58462163	2.28697e-09	58370362	58562163	1.192e-08	-11.6057	1	1
Junction	2_191901025_191903925	ENSG00000138378	STAT4	protein_coding	snp_2_191964633	rs7574865	2	191964633	9.80343e-66	191964633	9.80343e-66	191864725	192064578	1.262e-08	-16.9292	0.98	1
Junction	3_58381486_58382766	ENSG00000168297	PXK	protein_coding	snp_3_58470351	rs9311676	3	58470351	5.61802e-06	58462163	2.28697e-09	58370362	58562163	1.365e-08	-13.6844	1	1
Junction	3_58415526_58415855	ENSG00000168291	PDHB	protein_coding	snp_3_58470351	rs9311676	3	58470351	5.61802e-06	58462163	2.28697e-09	58370362	58562163	1.384e-08	-16.1033	1	1
Junction	11_71184732_71185441	ENSG00000172890	NADSYN1	protein_coding	snp_11_71187679	rs3794060	11	71187679	0.000149889	71233178	5.04389e-05	71133178	71287567	1.393e-08	-8.45851	1	1
Intron	22_22346151_22348541	ENSG00000197549	PRAMENP	pseudogene	snp_22_21976934	rs7444	22	21976934	2.63783e-13	21929566	9.71595e-14	21885593	22029566	1.402e-08	-15.4399	0.99	1
Exon	ENSG00000172893.10_71145460_71147019	ENSG00000172893	DHCR7	protein_coding	snp_11_71187679	rs3794060	11	71187679	0.000149889	71233178	5.04389e-05	71133178	71287567	1.43e-08	-10.2716	1	1
Junction	2_191919260_191922744	ENSG00000138378	STAT4	protein_coding	snp_2_191964633	rs7574865	2	191964633	9.80343e-66	191964633	9.80343e-66	191864725	192064578	1.433e-08	-16.7332	0.97	1
Junction	11_981299_984645	ENSG00000183020	AP2A2	protein_coding	snp_11_589564	rs4963128	11	589564	2.5731e-08	588654	1.32606e-11	489570	688654	1.488e-08	-14.4445	1	1
Junction	1_161643863_161645047	ENSG00000072694	FCGR2B	protein_coding	snp_1_161479745	rs1801274	1	161479745	5.55584e-11	161478810	3.59401e-12	161379777	161578810	1.521e-08	-16.6857	1	1
Intron	17_4893560_4897689	ENSG00000196388	INCA1	protein_coding	snp_17_4712617	rs2286672	17	4712617	0.000336448	4697255	2.45121e-05	4612733	4797255	1.679e-08	-15.6314	1	1
Exon	ENSG00000177030.10_678694_678822	ENSG00000177030	DEAF1	protein_coding	snp_11_589564	rs4963128	11	589564	2.5731e-08	588654	1.32606e-11	489570	688654	1.71e-08	-16.6157	1	1
Exon	ENSG00000128604.13_128580726_128580929	ENSG00000128604	IRF5	protein_coding	snp_7_128594183	rs10488631	7	128594183	9.3971e-45	128617466	7.06511e-46	128517466	128694130	1.737e-08	-14.6077	1	1
Exon	ENSG00000197043.7_150537241_150537443	ENSG00000197043	ANXA6	protein_coding	snp_5_150458146	rs10036748	5	150458146	2.80088e-18	150457771	1.20479e-18	150358225	150557771	1.767e-08	-16.1556	1	1
Junction	16_85936495_85936621	ENSG00000140968	IRF8	protein_coding	snp_16_85972612	rs11644034	16	85972612	1.77642e-15	85969738	5.98705e-17	85872933	86069738	1.782e-08	-14.6978	1	1
Trans	ENST00000571816.1	ENSG00000108523	RNF167	protein_coding	snp_17_4712617	rs2286672	17	4712617	0.000336448	4697255	2.45121e-05	4612733	4797255	1.808e-08	-16.5559	1	1
Gene	ENSG00000182108.5	ENSG00000182108	DEXI	protein_coding	snp_16_11174365	rs9652601	16	11174365	2.76014e-07	11177801	9.13286e-08	11077801	11274227	2.007e-08	-2.20986	0.16	1
Junction	3_58382927_58383332	ENSG00000168297	PXK	protein_coding	snp_3_58470351	rs9311676	3	58470351	5.61802e-06	58462163	2.28697e-09	58370362	58562163	2.016e-08	-11.2724	1	1
Trans	ENST00000354420.2	ENSG00000023191	RNH1	protein_coding	snp_11_589564	rs4963128	11	589564	2.5731e-08	588654	1.32606e-11	489570	688654	2.03e-08	-14.161	1	1
Intron	1_161526868_161587782	ENSG00000162747	FCGR3B	protein_coding	snp_1_161479745	rs1801274	1	161479745	5.55584e-11	161478810	3.59401e-12	161379777	161578810	2.043e-08	-16.1938	1	1
Exon	ENSG00000185101.8_441921_442011	ENSG00000185101	ANO9	protein_coding	snp_11_589564	rs4963128	11	589564	2.5731e-08	588654	1.32606e-11	489570	688654	2.095e-08	-15.421	1	1
Exon	ENSG00000090339.3_10395079_10395333	ENSG00000090339	ICAM1	protein_coding	snp_19_10475652	rs2304256	19	10475652	1.53941e-12	10466123	6.91109e-13	10375713	10566123	2.106e-08	-11.5124	1	1
Exon	ENSG00000138378.13_191897684_191897875	ENSG00000138378	STAT4	protein_coding	snp_2_191964633	rs7574865	2	191964633	9.80343e-66	191964633	9.80343e-66	191864725	192064578	2.18e-08	-16.3491	0.98	1
Junction	3_159711396_159711488	ENSG00000168811	IL12A	protein_coding	snp_3_159728987	rs564799	3	159728987	8.57432e-07	159698170	1.04232e-07	159629241	159798170	2.19e-08	-16.0457	1	1
Junction	2_191905874_191919216	ENSG00000138378	STAT4	protein_coding	snp_2_191964633	rs7574865	2	191964633	9.80343e-66	191964633	9.80343e-66	191864725	192064578	2.194e-08	-16.2692	0.98	1
Intron	1_114242865_114243416	ENSG00000116793	PHTF1	protein_coding	snp_1_114377568	rs2476601	1	114377568	8.38229e-13	114377568	8.38229e-13	114277757	114477543	2.203e-08	-15.6864	1	1
Intron	8_11416256_11416421	ENSG00000255354	RP11-148O21.2	antisense	snp_8_11343973	rs2736340	8	11343973	2.13932e-16	11339965	1.35079e-18	11244030	11439965	2.23e-08	2.91035	0	0
Junction	11_71183546_71184324	ENSG00000172890	NADSYN1	protein_coding	snp_11_71187679	rs3794060	11	71187679	0.000149889	71233178	5.04389e-05	71133178	71287567	2.287e-08	-13.4222	1	1
Intron	14_68853903_68878141	ENSG00000182185	RAD51B	protein_coding	snp_14_68731458	rs4902562	14	68731458	5.38266e-05	68731458	5.38266e-05	68631517	68831211	2.309e-08	-15.188	1	1
Exon	ENSG00000162896.5_207105016_207105147	ENSG00000162896	PIGR	protein_coding	snp_1_206939904	rs3024505	1	206939904	0.00221457	206942413	0.00126915	206842413	207039415	2.333e-08	-16.1284	1	1
Junction	1_207103758_207104842	ENSG00000162896	PIGR	protein_coding	snp_1_206939904	rs3024505	1	206939904	0.00221457	206942413	0.00126915	206842413	207039415	2.362e-08	-16.1971	1	1
Junction	1_161640062_161641182	ENSG00000072694	FCGR2B	protein_coding	snp_1_161479745	rs1801274	1	161479745	5.55584e-11	161478810	3.59401e-12	161379777	161578810	2.46e-08	-13.2482	1	1
Intron	11_71159931_71162736	ENSG00000254682	RP11-660L16.2	antisense	snp_11_71187679	rs3794060	11	71187679	0.000149889	71233178	5.04389e-05	71133178	71287567	2.462e-08	-7.244	0.97	1
Gene	ENSG00000262165.1	ENSG00000262165	RP11-81A22.5	lincRNA	snp_17_4712617	rs2286672	17	4712617	0.000336448	4697255	2.45121e-05	4612733	4797255	2.478e-08	-16.0493	1	1
Trans	ENST00000571067.1	ENSG00000262165	RP11-81A22.5	lincRNA	snp_17_4712617	rs2286672	17	4712617	0.000336448	4697255	2.45121e-05	4612733	4797255	2.478e-08	-16.0493	1	1
Intron	16_11154879_11214472	ENSG00000038532	CLEC16A	protein_coding	snp_16_11174365	rs9652601	16	11174365	2.76014e-07	11177801	9.13286e-08	11077801	11274227	2.499e-08	-12.7852	0.99	1
Junction	2_192011483_192012802	ENSG00000138378	STAT4	protein_coding	snp_2_191964633	rs7574865	2	191964633	9.80343e-66	191964633	9.80343e-66	191864725	192064578	2.635e-08	-16.1304	1	1
Exon	ENSG00000138621.7_75335616_75335877	ENSG00000138621	PPCDC	protein_coding	snp_15_75311036	rs2289583	15	75311036	2.31391e-05	75311036	2.31391e-05	75211142	75411020	2.697e-08	-14.112	1	1
Junction	3_58395886_58398631	ENSG00000168297	PXK	protein_coding	snp_3_58470351	rs9311676	3	58470351	5.61802e-06	58462163	2.28697e-09	58370362	58562163	2.704e-08	-11.7999	1	1
Junction	11_418589_418720	ENSG00000185101	ANO9	protein_coding	snp_11_589564	rs4963128	11	589564	2.5731e-08	588654	1.32606e-11	489570	688654	2.763e-08	-14.9243	1	1
Exon	ENSG00000138378.13_192012802_192012930	ENSG00000138378	STAT4	protein_coding	snp_2_191964633	rs7574865	2	191964633	9.80343e-66	191964633	9.80343e-66	191864725	192064578	2.856e-08	-16.0533	0.98	1
Exon	ENSG00000138378.13_191927488_191927646	ENSG00000138378	STAT4	protein_coding	snp_2_191964633	rs7574865	2	191964633	9.80343e-66	191964633	9.80343e-66	191864725	192064578	2.879e-08	-16.0374	0.98	1
Trans	ENST00000534561.1	ENSG00000177666	PNPLA2	protein_coding	snp_11_589564	rs4963128	11	589564	2.5731e-08	588654	1.32606e-11	489570	688654	3.006e-08	-15.4065	0.83	1
Exon	ENSG00000138378.13_191926455_191926547	ENSG00000138378	STAT4	protein_coding	snp_2_191964633	rs7574865	2	191964633	9.80343e-66	191964633	9.80343e-66	191864725	192064578	3.02e-08	-15.6622	0.97	1
Intron	1_161560008_161560934	ENSG00000072694	FCGR2B	protein_coding	snp_1_161479745	rs1801274	1	161479745	5.55584e-11	161478810	3.59401e-12	161379777	161578810	3.105e-08	-15.85	1	1
Exon	ENSG00000065989.9_10561505_10561617	ENSG00000065989	PDE4A	protein_coding	snp_19_10475652	rs2304256	19	10475652	1.53941e-12	10466123	6.91109e-13	10375713	10566123	3.115e-08	-12.3682	1	1
Intron	1_207002471_207007059	ENSG00000142224	IL19	protein_coding	snp_1_206939904	rs3024505	1	206939904	0.00221457	206942413	0.00126915	206842413	207039415	3.243e-08	-15.5738	0.99	1
Exon	ENSG00000108556.7_4805745_4805789	ENSG00000108556	CHRNE	protein_coding	snp_17_4712617	rs2286672	17	4712617	0.000336448	4697255	2.45121e-05	4612733	4797255	3.376e-08	-15.7591	1	1
Gene	ENSG00000255284.1	ENSG00000255284	AP006621.5	protein_coding	snp_11_589564	rs4963128	11	589564	2.5731e-08	588654	1.32606e-11	489570	688654	3.389e-08	-12.4177	1	1
Exon	ENSG00000138378.13_191923436_191923495	ENSG00000138378	STAT4	protein_coding	snp_2_191964633	rs7574865	2	191964633	9.80343e-66	191964633	9.80343e-66	191864725	192064578	3.409e-08	-15.8933	0.99	1
Intron	8_11412993_11414166	ENSG00000136573	BLK	protein_coding	snp_8_11343973	rs2736340	8	11343973	2.13932e-16	11339965	1.35079e-18	11244030	11439965	3.412e-08	3.73994	0	0
Exon	ENSG00000119048.3_133724668_133724743	ENSG00000119048	UBE2B	protein_coding	snp_5_133431834	rs7726414	5	133431834	4.92423e-10	133426817	3.17685e-10	133332106	133526817	3.589e-08	-6.96132	0.93	1
Exon	ENSG00000130812.5_10204025_10204295	ENSG00000130812	ANGPTL6	protein_coding	snp_19_10475652	rs2304256	19	10475652	1.53941e-12	10466123	6.91109e-13	10375713	10566123	3.652e-08	-14.9235	1	1
Exon	ENSG00000130812.5_10205434_10205614	ENSG00000130812	ANGPTL6	protein_coding	snp_19_10475652	rs2304256	19	10475652	1.53941e-12	10466123	6.91109e-13	10375713	10566123	3.705e-08	-14.0759	1	1
Junction	2_191931241_191934419	ENSG00000138378	STAT4	protein_coding	snp_2_191964633	rs7574865	2	191964633	9.80343e-66	191964633	9.80343e-66	191864725	192064578	3.731e-08	-15.7212	0.95	1
Intron	6_34845291_34847786	ENSG00000065060	UHRF1BP1	protein_coding	snp_6_34824636	rs11755393	6	34824636	1.45402e-05	34924306	1.5939e-08	34824306	34924326	3.751e-08	-6.30429	1	1
Junction	3_58416669_58417320	ENSG00000168291	PDHB	protein_coding	snp_3_58470351	rs9311676	3	58470351	5.61802e-06	58462163	2.28697e-09	58370362	58562163	3.814e-08	-14.6739	1	1
Junction	1_161558232_161559355	ENSG00000072694	FCGR2B	protein_coding	snp_1_161479745	rs1801274	1	161479745	5.55584e-11	161478810	3.59401e-12	161379777	161578810	3.898e-08	-10.8086	1	1
Exon	ENSG00000105401.1_10503762_10503833	ENSG00000105401	CDC37	protein_coding	snp_19_10475652	rs2304256	19	10475652	1.53941e-12	10466123	6.91109e-13	10375713	10566123	3.921e-08	-10.3843	1	1
Exon	ENSG00000110435.6_34988187_34988361	ENSG00000110435	PDHX	protein_coding	snp_11_35088399	rs2732549	11	35088399	9.77862e-11	35101738	2.04167e-11	35001738	35188388	4.067e-08	-15.0755	1	1
Exon	ENSG00000136574.12_11565365_11566437	ENSG00000136574	GATA4	protein_coding	snp_8_11343973	rs2736340	8	11343973	2.13932e-16	11339965	1.35079e-18	11244030	11439965	4.081e-08	-12.4269	1	1
Junction	1_161558232_161641182	ENSG00000072694	FCGR2B	protein_coding	snp_1_161479745	rs1801274	1	161479745	5.55584e-11	161478810	3.59401e-12	161379777	161578810	4.101e-08	-12.5974	1	1
Exon	ENSG00000140474.7_75132575_75132657	ENSG00000140474	ULK3	protein_coding	snp_15_75311036	rs2289583	15	75311036	2.31391e-05	75311036	2.31391e-05	75211142	75411020	4.48e-08	-11.5243	1	1
Exon	ENSG00000105371.7_10398212_10399198	ENSG00000105371	ICAM4	protein_coding	snp_19_10475652	rs2304256	19	10475652	1.53941e-12	10466123	6.91109e-13	10375713	10566123	4.837e-08	-15.2495	1	1
Exon	ENSG00000116793.10_114240884_114241009	ENSG00000116793	PHTF1	protein_coding	snp_1_114377568	rs2476601	1	114377568	8.38229e-13	114377568	8.38229e-13	114277757	114477543	5.019e-08	-13.7124	1	1
Gene	ENSG00000263343.1	ENSG00000263343	RP11-388M20.7	pseudogene	snp_16_31326706	rs11860650	16	31326706	7.09255e-46	31283744	2.87114e-47	31226826	31383744	5.121e-08	-14.2992	1	1
Trans	ENST00000575892.1	ENSG00000263343	RP11-388M20.7	pseudogene	snp_16_31326706	rs11860650	16	31326706	7.09255e-46	31283744	2.87114e-47	31226826	31383744	5.121e-08	-14.2992	1	1
Exon	ENSG00000065989.9_10565505_10565598	ENSG00000065989	PDE4A	protein_coding	snp_19_10475652	rs2304256	19	10475652	1.53941e-12	10466123	6.91109e-13	10375713	10566123	5.64e-08	-10.8401	1	1
Intron	16_11073239_11076735	ENSG00000038532	CLEC16A	protein_coding	snp_16_11174365	rs9652601	16	11174365	2.76014e-07	11177801	9.13286e-08	11077801	11274227	5.77e-08	-14.0449	1	1
Intron	5_133724743_133725557	ENSG00000119048	UBE2B	protein_coding	snp_5_133431834	rs7726414	5	133431834	4.92423e-10	133426817	3.17685e-10	133332106	133526817	6.009e-08	-6.19174	0.9	1
Exon	ENSG00000116793.10_114267381_114267515	ENSG00000116793	PHTF1	protein_coding	snp_1_114377568	rs2476601	1	114377568	8.38229e-13	114377568	8.38229e-13	114277757	114477543	6.036e-08	-14.3682	1	1
Exon	ENSG00000172890.4_71166156_71166216	ENSG00000172890	NADSYN1	protein_coding	snp_11_71187679	rs3794060	11	71187679	0.000149889	71233178	5.04389e-05	71133178	71287567	6.048e-08	-7.67517	0.99	1
Exon	ENSG00000108556.7_4801069_4802186	ENSG00000108556	CHRNE	protein_coding	snp_17_4712617	rs2286672	17	4712617	0.000336448	4697255	2.45121e-05	4612733	4797255	6.197e-08	-15.2306	1	1
Intron	2_213293971_213403173	ENSG00000178568	ERBB4	protein_coding	snp_2_213871709	rs3768792	2	213871709	3.78064e-08	213890232	2.03803e-08	213790232	213971620	6.416e-08	-14.8922	0.84	1
Exon	ENSG00000134262.8_114444377_114444507	ENSG00000134262	AP4B1	protein_coding	snp_1_114377568	rs2476601	1	114377568	8.38229e-13	114377568	8.38229e-13	114277757	114477543	6.613e-08	-14.3345	1	1
Gene	ENSG00000138378.13	ENSG00000138378	STAT4	protein_coding	snp_2_191964633	rs7574865	2	191964633	9.80343e-66	191964633	9.80343e-66	191864725	192064578	6.708e-08	-15.0397	0.99	1
Junction	2_191897875_191898216	ENSG00000138378	STAT4	protein_coding	snp_2_191964633	rs7574865	2	191964633	9.80343e-66	191964633	9.80343e-66	191864725	192064578	6.845e-08	-15.0609	0.97	1
Junction	1_161562032_161569420	ENSG00000072694	FCGR2B	protein_coding	snp_1_161479745	rs1801274	1	161479745	5.55584e-11	161478810	3.59401e-12	161379777	161578810	6.855e-08	-10.9144	1	1
Intron	5_160044980_160047354	ENSG00000118322	ATP10B	protein_coding	snp_5_159879978	rs2431697	5	159879978	2.60144e-14	159879978	2.60144e-14	159780149	159979727	7.2e-08	-14.8637	0.98	1
Exon	ENSG00000130812.5_10203013_10203455	ENSG00000130812	ANGPTL6	protein_coding	snp_19_10475652	rs2304256	19	10475652	1.53941e-12	10466123	6.91109e-13	10375713	10566123	7.472e-08	-14.7732	1	1
Intron	1_206822542_206855308	ENSG00000143479	DYRK3	protein_coding	snp_1_206939904	rs3024505	1	206939904	0.00221457	206942413	0.00126915	206842413	207039415	7.476e-08	-13.6145	1	1
Junction	11_421042_421141	ENSG00000185101	ANO9	protein_coding	snp_11_589564	rs4963128	11	589564	2.5731e-08	588654	1.32606e-11	489570	688654	7.531e-08	-14.6254	1	1
Trans	ENST00000467002.1	ENSG00000128604	IRF5	protein_coding	snp_7_128594183	rs10488631	7	128594183	9.3971e-45	128617466	7.06511e-46	128517466	128694130	7.543e-08	-13.0555	1	1
Exon	ENSG00000185101.8_431694_431767	ENSG00000185101	ANO9	protein_coding	snp_11_589564	rs4963128	11	589564	2.5731e-08	588654	1.32606e-11	489570	688654	7.959e-08	-14.9742	1	1
Exon	ENSG00000065989.9_10556894_10557085	ENSG00000065989	PDE4A	protein_coding	snp_19_10475652	rs2304256	19	10475652	1.53941e-12	10466123	6.91109e-13	10375713	10566123	8.099e-08	-10.1185	0.99	1
Junction	2_191874730_191875093	ENSG00000229023	AC067945.3	pseudogene	snp_2_191964633	rs7574865	2	191964633	9.80343e-66	191964633	9.80343e-66	191864725	192064578	8.165e-08	-13.694	1	1
Junction	2_191926547_191927488	ENSG00000138378	STAT4	protein_coding	snp_2_191964633	rs7574865	2	191964633	9.80343e-66	191964633	9.80343e-66	191864725	192064578	8.506e-08	-14.0544	0.99	1
Exon	ENSG00000058085.9_183209175_183209333	ENSG00000058085	LAMC2	protein_coding	snp_1_183542323	rs17849501	1	183542323	1.8137e-59	183542323	1.8137e-59	183442324	183642196	8.546e-08	-14.924	0.89	1
Intron	1_161480746_161482966	ENSG00000143226	FCGR2A	protein_coding	snp_1_161479745	rs1801274	1	161479745	5.55584e-11	161478810	3.59401e-12	161379777	161578810	8.741e-08	-14.1004	1	1
Trans	ENST00000392320.2	ENSG00000138378	STAT4	protein_coding	snp_2_191964633	rs7574865	2	191964633	9.80343e-66	191964633	9.80343e-66	191864725	192064578	8.834e-08	-14.6833	0.97	1
Intron	11_559498_559969	ENSG00000185522	C11orf35	protein_coding	snp_11_589564	rs4963128	11	589564	2.5731e-08	588654	1.32606e-11	489570	688654	8.845e-08	-14.7979	1	1
Intron	14_68375570_68466996	ENSG00000182185	RAD51B	protein_coding	snp_14_68731458	rs4902562	14	68731458	5.38266e-05	68731458	5.38266e-05	68631517	68831211	9.196e-08	-14.6597	1	1
Exon	ENSG00000172893.10_71159323_71159481	ENSG00000172893	DHCR7	protein_coding	snp_11_71187679	rs3794060	11	71187679	0.000149889	71233178	5.04389e-05	71133178	71287567	9.46e-08	-11.0819	1	1
Junction	3_159711279_159711355	ENSG00000168811	IL12A	protein_coding	snp_3_159728987	rs564799	3	159728987	8.57432e-07	159698170	1.04232e-07	159629241	159798170	9.514e-08	-14.5483	1	1
Junction	1_161643019_161643254	ENSG00000072694	FCGR2B	protein_coding	snp_1_161479745	rs1801274	1	161479745	5.55584e-11	161478810	3.59401e-12	161379777	161578810	9.671e-08	-7.20499	0.99	1
Exon	ENSG00000205710.3_4802713_4803123	ENSG00000205710	C17orf107	protein_coding	snp_17_4712617	rs2286672	17	4712617	0.000336448	4697255	2.45121e-05	4612733	4797255	9.702e-08	-14.6613	1	1
Intron	15_75352087_75406602	ENSG00000138621	PPCDC	protein_coding	snp_15_75311036	rs2289583	15	75311036	2.31391e-05	75311036	2.31391e-05	75211142	75411020	9.829e-08	-1.44564	0.0665	1
Junction	1_207010368_207013195	ENSG00000142224	IL19	protein_coding	snp_1_206939904	rs3024505	1	206939904	0.00221457	206942413	0.00126915	206842413	207039415	9.871e-08	-14.3064	1	1
Exon	ENSG00000103496.10_31045525_31045646	ENSG00000103496	STX4	protein_coding	snp_16_31326706	rs11860650	16	31326706	7.09255e-46	31283744	2.87114e-47	31226826	31383744	9.877e-08	-11.2261	1	1
Intron	17_4440241_4440748	ENSG00000183018	SPNS2	protein_coding	snp_17_4712617	rs2286672	17	4712617	0.000336448	4697255	2.45121e-05	4612733	4797255	9.896e-08	-14.7697	1	1
Exon	ENSG00000255154.2_58303167_58305920	ENSG00000255154	RPP14	protein_coding	snp_3_58470351	rs9311676	3	58470351	5.61802e-06	58462163	2.28697e-09	58370362	58562163	9.956e-08	-9.78225	1	1
Gene	ENSG00000124562.5	ENSG00000124562	SNRPC	protein_coding	snp_6_34824636	rs11755393	6	34824636	1.45402e-05	34924306	1.5939e-08	34824306	34924326	1.008e-07	-13.6118	0.99	1
Junction	2_191923495_191926455	ENSG00000138378	STAT4	protein_coding	snp_2_191964633	rs7574865	2	191964633	9.80343e-66	191964633	9.80343e-66	191864725	192064578	1.022e-07	-14.7461	0.99	1
Junction	5_150484864_150488016	ENSG00000197043	ANXA6	protein_coding	snp_5_150458146	rs10036748	5	150458146	2.80088e-18	150457771	1.20479e-18	150358225	150557771	1.03e-07	-13.9958	1	1
Exon	ENSG00000151948.7_129360459_129360607	ENSG00000151948	GLT1D1	protein_coding	snp_12_129278864	rs1059312	12	129278864	2.23924e-06	129273505	1.14553e-07	129178865	129373505	1.031e-07	-14.6891	1	1
Intron	2_191923495_191926455	ENSG00000138378	STAT4	protein_coding	snp_2_191964633	rs7574865	2	191964633	9.80343e-66	191964633	9.80343e-66	191864725	192064578	1.039e-07	-14.6458	0.98	1
Exon	ENSG00000168297.9_58395259_58395345	ENSG00000168297	PXK	protein_coding	snp_3_58470351	rs9311676	3	58470351	5.61802e-06	58462163	2.28697e-09	58370362	58562163	1.04e-07	-6.71959	0.94	1
Junction	5_150535262_150537241	ENSG00000197043	ANXA6	protein_coding	snp_5_150458146	rs10036748	5	150458146	2.80088e-18	150457771	1.20479e-18	150358225	150557771	1.059e-07	-14.6541	1	1
Intron	8_11324276_11325025	ENSG00000154319	FAM167A	protein_coding	snp_8_11343973	rs2736340	8	11343973	2.13932e-16	11339965	1.35079e-18	11244030	11439965	1.076e-07	-0.123118	0.0016	0.129113
Exon	ENSG00000081059.14_133479283_133479331	ENSG00000081059	TCF7	protein_coding	snp_5_133431834	rs7726414	5	133431834	4.92423e-10	133426817	3.17685e-10	133332106	133526817	1.076e-07	-9.73407	1	1
Exon	ENSG00000163684.6_58303167_58305816	ENSG00000163684	RPP14	protein_coding	snp_3_58470351	rs9311676	3	58470351	5.61802e-06	58462163	2.28697e-09	58370362	58562163	1.083e-07	-9.42968	1	1
Exon	ENSG00000172893.10_71155003_71155299	ENSG00000172893	DHCR7	protein_coding	snp_11_71187679	rs3794060	11	71187679	0.000149889	71233178	5.04389e-05	71133178	71287567	1.084e-07	-8.9427	0.99	1
Trans	ENST00000532075.1	ENSG00000177697	CD151	protein_coding	snp_11_589564	rs4963128	11	589564	2.5731e-08	588654	1.32606e-11	489570	688654	1.092e-07	-14.107	0.9	1
Junction	3_58395886_58398628	ENSG00000168297	PXK	protein_coding	snp_3_58470351	rs9311676	3	58470351	5.61802e-06	58462163	2.28697e-09	58370362	58562163	1.095e-07	-8.56286	1	1
Exon	ENSG00000168297.9_58355158_58355205	ENSG00000168297	PXK	protein_coding	snp_3_58470351	rs9311676	3	58470351	5.61802e-06	58462163	2.28697e-09	58370362	58562163	1.105e-07	-11.9521	1	1
Junction	3_58395345_58395817	ENSG00000168297	PXK	protein_coding	snp_3_58470351	rs9311676	3	58470351	5.61802e-06	58462163	2.28697e-09	58370362	58562163	1.117e-07	-7.12462	0.98	1
Exon	ENSG00000130812.5_10213244_10213425	ENSG00000130812	ANGPTL6	protein_coding	snp_19_10475652	rs2304256	19	10475652	1.53941e-12	10466123	6.91109e-13	10375713	10566123	1.153e-07	-13.5913	1	1
Trans	ENST00000527039.1	ENSG00000177963	RIC8A	protein_coding	snp_11_589564	rs4963128	11	589564	2.5731e-08	588654	1.32606e-11	489570	688654	1.171e-07	-14.371	0.77	1
Exon	ENSG00000079999.8_10596796_10597494	ENSG00000079999	KEAP1	protein_coding	snp_19_10475652	rs2304256	19	10475652	1.53941e-12	10466123	6.91109e-13	10375713	10566123	1.224e-07	-11.089	1	1
Junction	3_58417355_58417458	ENSG00000168291	PDHB	protein_coding	snp_3_58470351	rs9311676	3	58470351	5.61802e-06	58462163	2.28697e-09	58370362	58562163	1.246e-07	-12.6894	0.99	1
Junction	2_191898731_191899274	ENSG00000138378	STAT4	protein_coding	snp_2_191964633	rs7574865	2	191964633	9.80343e-66	191964633	9.80343e-66	191864725	192064578	1.287e-07	-14.5021	0.95	1
Gene	ENSG00000105371.7	ENSG00000105371	ICAM4	protein_coding	snp_19_10475652	rs2304256	19	10475652	1.53941e-12	10466123	6.91109e-13	10375713	10566123	1.294e-07	-14.3017	1	1
Exon	ENSG00000143226.8_161487765_161489358	ENSG00000143226	FCGR2A	protein_coding	snp_1_161479745	rs1801274	1	161479745	5.55584e-11	161478810	3.59401e-12	161379777	161578810	1.31e-07	-10.201	0.98	1
Exon	ENSG00000043143.14_133914184_133918918	ENSG00000043143	JADE2	protein_coding	snp_5_133431834	rs7726414	5	133431834	4.92423e-10	133426817	3.17685e-10	133332106	133526817	1.369e-07	-11.9871	1	1
Exon	ENSG00000168297.9_58380725_58380829	ENSG00000168297	PXK	protein_coding	snp_3_58470351	rs9311676	3	58470351	5.61802e-06	58462163	2.28697e-09	58370362	58562163	1.431e-07	-7.34321	0.99	1
Exon	ENSG00000108523.11_4845872_4845959	ENSG00000108523	RNF167	protein_coding	snp_17_4712617	rs2286672	17	4712617	0.000336448	4697255	2.45121e-05	4612733	4797255	1.513e-07	-11.6627	1	1
Trans	ENST00000534540.1	ENSG00000247095	MIR210HG	lincRNA	snp_11_589564	rs4963128	11	589564	2.5731e-08	588654	1.32606e-11	489570	688654	1.525e-07	-11.5472	0.99	1
Exon	ENSG00000065060.12_34803071_34803241	ENSG00000065060	UHRF1BP1	protein_coding	snp_6_34824636	rs11755393	6	34824636	1.45402e-05	34924306	1.5939e-08	34824306	34924326	1.546e-07	-13.8286	1	1
Exon	ENSG00000163686.8_58260385_58260542	ENSG00000163686	ABHD6	protein_coding	snp_3_58470351	rs9311676	3	58470351	5.61802e-06	58462163	2.28697e-09	58370362	58562163	1.55e-07	-7.36599	0.96	1
Junction	15_75304187_75305018	ENSG00000198794	SCAMP5	protein_coding	snp_15_75311036	rs2289583	15	75311036	2.31391e-05	75311036	2.31391e-05	75211142	75411020	1.552e-07	-13.8365	1	1
Junction	11_34910416_34912051	ENSG00000149089	APIP	protein_coding	snp_11_35088399	rs2732549	11	35088399	9.77862e-11	35101738	2.04167e-11	35001738	35188388	1.583e-07	-9.44105	1	1
Trans	ENST00000319023.2	ENSG00000172890	NADSYN1	protein_coding	snp_11_71187679	rs3794060	11	71187679	0.000149889	71233178	5.04389e-05	71133178	71287567	1.586e-07	-6.80247	0.96	1
Junction	3_58377574_58380725	ENSG00000168297	PXK	protein_coding	snp_3_58470351	rs9311676	3	58470351	5.61802e-06	58462163	2.28697e-09	58370362	58562163	1.6e-07	-10.7732	0.99	1
Exon	ENSG00000116793.10_114242326_114242421	ENSG00000116793	PHTF1	protein_coding	snp_1_114377568	rs2476601	1	114377568	8.38229e-13	114377568	8.38229e-13	114277757	114477543	1.604e-07	-13.9245	1	1
Exon	ENSG00000108523.11_4843676_4844288	ENSG00000108523	RNF167	protein_coding	snp_17_4712617	rs2286672	17	4712617	0.000336448	4697255	2.45121e-05	4612733	4797255	1.607e-07	-11.2457	1	1
Junction	1_161633143_161640042	ENSG00000072694	FCGR2B	protein_coding	snp_1_161479745	rs1801274	1	161479745	5.55584e-11	161478810	3.59401e-12	161379777	161578810	1.612e-07	-10.9813	1	1
Exon	ENSG00000142224.11_207007059_207007745	ENSG00000142224	IL19	protein_coding	snp_1_206939904	rs3024505	1	206939904	0.00221457	206942413	0.00126915	206842413	207039415	1.646e-07	-14.0664	1	1
Intron	1_114400638_114440490	ENSG00000226167	AP4B1-AS1	antisense	snp_1_114377568	rs2476601	1	114377568	8.38229e-13	114377568	8.38229e-13	114277757	114477543	1.662e-07	-11.7054	1	1
Intron	12_129286246_129293333	ENSG00000139370	SLC15A4	protein_coding	snp_12_129278864	rs1059312	12	129278864	2.23924e-06	129273505	1.14553e-07	129178865	129373505	1.7e-07	-12.1123	1	1
Exon	ENSG00000165383.6_50121294_50122280	ENSG00000165383	LRRC18	protein_coding	snp_10_50069395	rs2663052	10	50069395	1.65225e-08	50025396	1.06141e-10	49969417	50125396	1.758e-07	-13.728	0.99	1
Intron	11_674259_678323	ENSG00000255158	RP11-754B17.1	antisense	snp_11_589564	rs4963128	11	589564	2.5731e-08	588654	1.32606e-11	489570	688654	1.78e-07	-13.3364	1	1
Exon	ENSG00000142224.11_207010303_207010368	ENSG00000142224	IL19	protein_coding	snp_1_206939904	rs3024505	1	206939904	0.00221457	206942413	0.00126915	206842413	207039415	1.784e-07	-13.5546	1	1
Gene	ENSG00000167173.13	ENSG00000167173	C15orf39	protein_coding	snp_15_75311036	rs2289583	15	75311036	2.31391e-05	75311036	2.31391e-05	75211142	75411020	1.822e-07	-10.414	0.99	1
Intron	1_206811106_206820733	ENSG00000143479	DYRK3	protein_coding	snp_1_206939904	rs3024505	1	206939904	0.00221457	206942413	0.00126915	206842413	207039415	1.867e-07	-13.8279	1	1
Intron	11_480594_486939	ENSG00000174915	PTDSS2	protein_coding	snp_11_589564	rs4963128	11	589564	2.5731e-08	588654	1.32606e-11	489570	688654	1.875e-07	-13.9996	0.99	1
Exon	ENSG00000090339.3_10394157_10394462	ENSG00000090339	ICAM1	protein_coding	snp_19_10475652	rs2304256	19	10475652	1.53941e-12	10466123	6.91109e-13	10375713	10566123	1.89e-07	-10.0883	1	1
Gene	ENSG00000198794.7	ENSG00000198794	SCAMP5	protein_coding	snp_15_75311036	rs2289583	15	75311036	2.31391e-05	75311036	2.31391e-05	75211142	75411020	1.916e-07	-8.8355	0.98	1
Trans	ENST00000417788.1	ENSG00000100023	PPIL2	protein_coding	snp_22_21976934	rs7444	22	21976934	2.63783e-13	21929566	9.71595e-14	21885593	22029566	2.005e-07	-14.0075	1	1
Junction	11_71175188_71183495	ENSG00000172890	NADSYN1	protein_coding	snp_11_71187679	rs3794060	11	71187679	0.000149889	71233178	5.04389e-05	71133178	71287567	2.042e-07	-9.33946	1	1
Intron	11_71188484_71189441	ENSG00000172890	NADSYN1	protein_coding	snp_11_71187679	rs3794060	11	71187679	0.000149889	71233178	5.04389e-05	71133178	71287567	2.044e-07	-7.56706	0.99	1
Exon	ENSG00000116793.10_114248387_114248784	ENSG00000116793	PHTF1	protein_coding	snp_1_114377568	rs2476601	1	114377568	8.38229e-13	114377568	8.38229e-13	114277757	114477543	2.05e-07	-12.5674	1	1
Trans	ENST00000268638.4	ENSG00000140968	IRF8	protein_coding	snp_16_85972612	rs11644034	16	85972612	1.77642e-15	85969738	5.98705e-17	85872933	86069738	2.07e-07	-12.0814	1	1
Junction	19_10571779_10572202	ENSG00000065989	PDE4A	protein_coding	snp_19_10475652	rs2304256	19	10475652	1.53941e-12	10466123	6.91109e-13	10375713	10566123	2.079e-07	-9.7727	1	1
Trans	ENST00000374161.3	ENSG00000128815	WDFY4	protein_coding	snp_10_50069395	rs2663052	10	50069395	1.65225e-08	50025396	1.06141e-10	49969417	50125396	2.106e-07	-13.0001	1	1
Junction	1_114445484_114447227	ENSG00000134262	AP4B1	protein_coding	snp_1_114377568	rs2476601	1	114377568	8.38229e-13	114377568	8.38229e-13	114277757	114477543	2.143e-07	-13.7012	1	1
Intron	5_150483253_150484806	ENSG00000197043	ANXA6	protein_coding	snp_5_150458146	rs10036748	5	150458146	2.80088e-18	150457771	1.20479e-18	150358225	150557771	2.153e-07	-13.9677	1	1
Exon	ENSG00000140474.7_75133746_75133850	ENSG00000140474	ULK3	protein_coding	snp_15_75311036	rs2289583	15	75311036	2.31391e-05	75311036	2.31391e-05	75211142	75411020	2.194e-07	-7.88103	1	1
Intron	11_780755_781645	ENSG00000177236	AP006621.1	pseudogene	snp_11_589564	rs4963128	11	589564	2.5731e-08	588654	1.32606e-11	489570	688654	2.216e-07	-11.2619	1	1
Exon	ENSG00000023191.11_504427_504552	ENSG00000023191	RNH1	protein_coding	snp_11_589564	rs4963128	11	589564	2.5731e-08	588654	1.32606e-11	489570	688654	2.448e-07	-12.8871	1	1
Trans	ENST00000534145.1	ENSG00000185187	SIGIRR	protein_coding	snp_11_589564	rs4963128	11	589564	2.5731e-08	588654	1.32606e-11	489570	688654	2.523e-07	-13.7676	0.92	1
Junction	22_22049359_22049683	ENSG00000100023	PPIL2	protein_coding	snp_22_21976934	rs7444	22	21976934	2.63783e-13	21929566	9.71595e-14	21885593	22029566	2.535e-07	-12.6612	1	1
Junction	1_161551339_161558212	ENSG00000072694	FCGR2B	protein_coding	snp_1_161479745	rs1801274	1	161479745	5.55584e-11	161478810	3.59401e-12	161379777	161578810	2.55e-07	-10.6062	1	1
Exon	ENSG00000182108.5_11035426_11036317	ENSG00000182108	DEXI	protein_coding	snp_16_11174365	rs9652601	16	11174365	2.76014e-07	11177801	9.13286e-08	11077801	11274227	2.57e-07	-4.37738	0.82	1
Junction	7_128586616_128587284	ENSG00000128604	IRF5	protein_coding	snp_7_128594183	rs10488631	7	128594183	9.3971e-45	128617466	7.06511e-46	128517466	128694130	2.633e-07	-8.09187	0.98	1
Gene	ENSG00000197043.7	ENSG00000197043	ANXA6	protein_coding	snp_5_150458146	rs10036748	5	150458146	2.80088e-18	150457771	1.20479e-18	150358225	150557771	2.64e-07	-12.7283	1	1
Trans	ENST00000576452.1	ENSG00000108523	RNF167	protein_coding	snp_17_4712617	rs2286672	17	4712617	0.000336448	4697255	2.45121e-05	4612733	4797255	2.657e-07	-13.3085	1	1
Exon	ENSG00000065989.9_10531333_10531760	ENSG00000065989	PDE4A	protein_coding	snp_19_10475652	rs2304256	19	10475652	1.53941e-12	10466123	6.91109e-13	10375713	10566123	2.747e-07	-10.7156	1	1
Junction	7_128581478_128582125	ENSG00000128604	IRF5	protein_coding	snp_7_128594183	rs10488631	7	128594183	9.3971e-45	128617466	7.06511e-46	128517466	128694130	2.756e-07	-13.642	1	1
Intron	16_11220201_11243743	ENSG00000038532	CLEC16A	protein_coding	snp_16_11174365	rs9652601	16	11174365	2.76014e-07	11177801	9.13286e-08	11077801	11274227	2.775e-07	-8.78746	1	1
Exon	ENSG00000188761.7_114429159_114429280	ENSG00000188761	BCL2L15	protein_coding	snp_1_114377568	rs2476601	1	114377568	8.38229e-13	114377568	8.38229e-13	114277757	114477543	2.882e-07	-4.85013	0.85	1
Junction	3_58417520_58417604	ENSG00000168291	PDHB	protein_coding	snp_3_58470351	rs9311676	3	58470351	5.61802e-06	58462163	2.28697e-09	58370362	58562163	2.905e-07	-12.6412	1	1
Exon	ENSG00000110435.6_34981967_34982065	ENSG00000110435	PDHX	protein_coding	snp_11_35088399	rs2732549	11	35088399	9.77862e-11	35101738	2.04167e-11	35001738	35188388	2.919e-07	-13.6476	1	1
Intron	10_50034954_50036823	ENSG00000128815	WDFY4	protein_coding	snp_10_50069395	rs2663052	10	50069395	1.65225e-08	50025396	1.06141e-10	49969417	50125396	2.981e-07	-13.4561	1	1
Exon	ENSG00000161328.10_539580_539726	ENSG00000161328	LRRC56	protein_coding	snp_11_589564	rs4963128	11	589564	2.5731e-08	588654	1.32606e-11	489570	688654	3.024e-07	-12.7531	1	1
Junction	2_192012930_192015673	ENSG00000138378	STAT4	protein_coding	snp_2_191964633	rs7574865	2	191964633	9.80343e-66	191964633	9.80343e-66	191864725	192064578	3.099e-07	-13.5812	0.96	1
Junction	7_128117227_128119212	ENSG00000135245	HILPDA	protein_coding	snp_7_128594183	rs10488631	7	128594183	9.3971e-45	128617466	7.06511e-46	128517466	128694130	3.138e-07	-13.5385	1	1
Exon	ENSG00000103496.10_31049831_31049968	ENSG00000103496	STX4	protein_coding	snp_16_31326706	rs11860650	16	31326706	7.09255e-46	31283744	2.87114e-47	31226826	31383744	3.165e-07	-13.4865	1	1
Junction	17_5016747_5017453	ENSG00000234327	AC012146.7	processed_transcript	snp_17_4712617	rs2286672	17	4712617	0.000336448	4697255	2.45121e-05	4612733	4797255	3.171e-07	-13.4363	1	1
Junction	15_75341062_75341491	ENSG00000138621	PPCDC	protein_coding	snp_15_75311036	rs2289583	15	75311036	2.31391e-05	75311036	2.31391e-05	75211142	75411020	3.224e-07	-12.3435	1	1
Junction	11_688460_691501	ENSG00000177030	DEAF1	protein_coding	snp_11_589564	rs4963128	11	589564	2.5731e-08	588654	1.32606e-11	489570	688654	3.278e-07	-12.1108	1	1
Junction	17_4722877_4725088	ENSG00000129219	PLD2	protein_coding	snp_17_4712617	rs2286672	17	4712617	0.000336448	4697255	2.45121e-05	4612733	4797255	3.303e-07	-13.1748	1	1
Intron	17_4804485_4804820	ENSG00000108556	CHRNE	protein_coding	snp_17_4712617	rs2286672	17	4712617	0.000336448	4697255	2.45121e-05	4612733	4797255	3.325e-07	-13.3518	1	1
Junction	11_428826_429570	ENSG00000185101	ANO9	protein_coding	snp_11_589564	rs4963128	11	589564	2.5731e-08	588654	1.32606e-11	489570	688654	3.331e-07	-13.5066	1	1
Trans	ENST00000527763.1	ENSG00000177685	EFCAB4A	protein_coding	snp_11_589564	rs4963128	11	589564	2.5731e-08	588654	1.32606e-11	489570	688654	3.413e-07	-13.2626	0.9	1
Junction	11_35226187_35227659	ENSG00000026508	CD44	protein_coding	snp_11_35088399	rs2732549	11	35088399	9.77862e-11	35101738	2.04167e-11	35001738	35188388	3.443e-07	-13.1738	1	1
Junction	19_10572675_10574469	ENSG00000065989	PDE4A	protein_coding	snp_19_10475652	rs2304256	19	10475652	1.53941e-12	10466123	6.91109e-13	10375713	10566123	3.483e-07	-11.2524	1	1
Exon	ENSG00000172890.4_71201891_71202022	ENSG00000172890	NADSYN1	protein_coding	snp_11_71187679	rs3794060	11	71187679	0.000149889	71233178	5.04389e-05	71133178	71287567	3.706e-07	-11.5264	1	1
Junction	17_4846236_4846474	ENSG00000108523	RNF167	protein_coding	snp_17_4712617	rs2286672	17	4712617	0.000336448	4697255	2.45121e-05	4612733	4797255	3.788e-07	-12.3884	1	1
Trans	ENST00000367117.3	ENSG00000136653	RASSF5	protein_coding	snp_1_206939904	rs3024505	1	206939904	0.00221457	206942413	0.00126915	206842413	207039415	3.826e-07	-13.1004	1	1
Intron	16_85943488_85945176	ENSG00000140968	IRF8	protein_coding	snp_16_85972612	rs11644034	16	85972612	1.77642e-15	85969738	5.98705e-17	85872933	86069738	3.85e-07	-11.7674	0.91	1
Gene	ENSG00000124614.9	ENSG00000124614	RPS10	protein_coding	snp_6_34824636	rs11755393	6	34824636	1.45402e-05	34924306	1.5939e-08	34824306	34924326	3.954e-07	-12.9328	1	1
Junction	1_161643019_161643750	ENSG00000072694	FCGR2B	protein_coding	snp_1_161479745	rs1801274	1	161479745	5.55584e-11	161478810	3.59401e-12	161379777	161578810	3.958e-07	-10.971	1	1
Exon	ENSG00000167173.13_75498340_75501936	ENSG00000167173	C15orf39	protein_coding	snp_15_75311036	rs2289583	15	75311036	2.31391e-05	75311036	2.31391e-05	75211142	75411020	3.971e-07	-10.8368	1	1
Junction	3_58260542_58270812	ENSG00000163686	ABHD6	protein_coding	snp_3_58470351	rs9311676	3	58470351	5.61802e-06	58462163	2.28697e-09	58370362	58562163	3.981e-07	-7.85209	1	1
Junction	1_207242873_207243625	ENSG00000123836	PFKFB2	protein_coding	snp_1_206939904	rs3024505	1	206939904	0.00221457	206942413	0.00126915	206842413	207039415	4.015e-07	-13.1336	1	1
Junction	19_10663000_10663561	ENSG00000130734	ATG4D	protein_coding	snp_19_10475652	rs2304256	19	10475652	1.53941e-12	10466123	6.91109e-13	10375713	10566123	4.045e-07	-13.2988	1	1
Junction	5_150113037_150121676	ENSG00000132912	DCTN4	protein_coding	snp_5_150458146	rs10036748	5	150458146	2.80088e-18	150457771	1.20479e-18	150358225	150557771	4.139e-07	-12.669	1	1
Junction	11_71202022_71202880	ENSG00000172890	NADSYN1	protein_coding	snp_11_71187679	rs3794060	11	71187679	0.000149889	71233178	5.04389e-05	71133178	71287567	4.178e-07	-8.10134	1	1
Intron	10_50025454_50028279	ENSG00000128815	WDFY4	protein_coding	snp_10_50069395	rs2663052	10	50069395	1.65225e-08	50025396	1.06141e-10	49969417	50125396	4.207e-07	-11.9364	1	1
Exon	ENSG00000065060.12_34839361_34839469	ENSG00000065060	UHRF1BP1	protein_coding	snp_6_34824636	rs11755393	6	34824636	1.45402e-05	34924306	1.5939e-08	34824306	34924326	4.214e-07	-13.1133	1	1
Trans	ENST00000572543.1	ENSG00000108509	CAMTA2	protein_coding	snp_17_4712617	rs2286672	17	4712617	0.000336448	4697255	2.45121e-05	4612733	4797255	4.307e-07	-13.1379	0.97	1
Intron	7_128588382_128588627	ENSG00000128604	IRF5	protein_coding	snp_7_128594183	rs10488631	7	128594183	9.3971e-45	128617466	7.06511e-46	128517466	128694130	4.451e-07	-10.846	1	1
Junction	1_206658409_206658531	ENSG00000143466	IKBKE	protein_coding	snp_1_206939904	rs3024505	1	206939904	0.00221457	206942413	0.00126915	206842413	207039415	4.462e-07	-12.9056	1	1
Trans	ENST00000369580.3	ENSG00000188761	BCL2L15	protein_coding	snp_1_114377568	rs2476601	1	114377568	8.38229e-13	114377568	8.38229e-13	114277757	114477543	4.482e-07	-10.5352	0.99	1
Junction	16_10626949_10631785	ENSG00000213853	EMP2	protein_coding	snp_16_11174365	rs9652601	16	11174365	2.76014e-07	11177801	9.13286e-08	11077801	11274227	4.612e-07	-11.7711	0.98	1
Trans	ENST00000466480.1	ENSG00000118655	DCLRE1B	protein_coding	snp_1_114377568	rs2476601	1	114377568	8.38229e-13	114377568	8.38229e-13	114277757	114477543	4.614e-07	-12.4246	1	1
Intron	8_10969402_10971382	ENSG00000171044	XKR6	protein_coding	snp_8_11343973	rs2736340	8	11343973	2.13932e-16	11339965	1.35079e-18	11244030	11439965	4.627e-07	-12.942	1	1
Exon	ENSG00000167173.13_75503090_75504510	ENSG00000167173	C15orf39	protein_coding	snp_15_75311036	rs2289583	15	75311036	2.31391e-05	75311036	2.31391e-05	75211142	75411020	4.673e-07	-9.64027	1	1
Trans	ENST00000526142.1	ENSG00000185101	ANO9	protein_coding	snp_11_589564	rs4963128	11	589564	2.5731e-08	588654	1.32606e-11	489570	688654	4.708e-07	-13.1136	0.99	1
Gene	ENSG00000138621.7	ENSG00000138621	PPCDC	protein_coding	snp_15_75311036	rs2289583	15	75311036	2.31391e-05	75311036	2.31391e-05	75211142	75411020	4.777e-07	-12.5032	1	1
Intron	17_5009828_5012081	ENSG00000167840	ZNF232	protein_coding	snp_17_4712617	rs2286672	17	4712617	0.000336448	4697255	2.45121e-05	4612733	4797255	4.816e-07	-12.981	1	1
Exon	ENSG00000197043.7_150480666_150481068	ENSG00000197043	ANXA6	protein_coding	snp_5_150458146	rs10036748	5	150458146	2.80088e-18	150457771	1.20479e-18	150358225	150557771	4.861e-07	-11.287	1	1
Exon	ENSG00000110435.6_34991686_34991833	ENSG00000110435	PDHX	protein_coding	snp_11_35088399	rs2732549	11	35088399	9.77862e-11	35101738	2.04167e-11	35001738	35188388	4.963e-07	-12.6001	1	1
Exon	ENSG00000166676.10_10912342_10912642	ENSG00000166676	TVP23A	protein_coding	snp_16_11174365	rs9652601	16	11174365	2.76014e-07	11177801	9.13286e-08	11077801	11274227	4.994e-07	-11.9899	0.76	1
Exon	ENSG00000065989.9_10559593_10559629	ENSG00000065989	PDE4A	protein_coding	snp_19_10475652	rs2304256	19	10475652	1.53941e-12	10466123	6.91109e-13	10375713	10566123	5.016e-07	-11.7644	1	1
Trans	ENST00000474718.1	ENSG00000204161	C10orf128	protein_coding	snp_10_50069395	rs2663052	10	50069395	1.65225e-08	50025396	1.06141e-10	49969417	50125396	5.045e-07	-12.8729	0.97	1
Exon	ENSG00000090339.3_10385441_10385704	ENSG00000090339	ICAM1	protein_coding	snp_19_10475652	rs2304256	19	10475652	1.53941e-12	10466123	6.91109e-13	10375713	10566123	5.27e-07	-8.78701	0.99	1
Intron	12_129304412_129307943	ENSG00000139370	SLC15A4	protein_coding	snp_12_129278864	rs1059312	12	129278864	2.23924e-06	129273505	1.14553e-07	129178865	129373505	5.321e-07	-12.2721	0.99	1
Junction	11_34969153_34978931	ENSG00000110435	PDHX	protein_coding	snp_11_35088399	rs2732549	11	35088399	9.77862e-11	35101738	2.04167e-11	35001738	35188388	5.351e-07	-12.6028	1	1
Gene	ENSG00000134262.8	ENSG00000134262	AP4B1	protein_coding	snp_1_114377568	rs2476601	1	114377568	8.38229e-13	114377568	8.38229e-13	114277757	114477543	5.437e-07	-12.8171	0.99	1
Intron	11_654656_674372	ENSG00000177030	DEAF1	protein_coding	snp_11_589564	rs4963128	11	589564	2.5731e-08	588654	1.32606e-11	489570	688654	5.438e-07	-11.0261	1	1
Gene	ENSG00000177106.9	ENSG00000177106	EPS8L2	protein_coding	snp_11_589564	rs4963128	11	589564	2.5731e-08	588654	1.32606e-11	489570	688654	5.461e-07	-12.8685	0.99	1
Exon	ENSG00000128815.11_50149851_50149893	ENSG00000128815	WDFY4	protein_coding	snp_10_50069395	rs2663052	10	50069395	1.65225e-08	50025396	1.06141e-10	49969417	50125396	5.473e-07	-9.66715	1	1
Exon	ENSG00000058085.9_183209427_183210396	ENSG00000058085	LAMC2	protein_coding	snp_1_183542323	rs17849501	1	183542323	1.8137e-59	183542323	1.8137e-59	183442324	183642196	5.489e-07	-12.9966	0.92	1
Exon	ENSG00000151948.7_129429871_129429914	ENSG00000151948	GLT1D1	protein_coding	snp_12_129278864	rs1059312	12	129278864	2.23924e-06	129273505	1.14553e-07	129178865	129373505	5.537e-07	-12.9024	1	1
Exon	ENSG00000116793.10_114269040_114269196	ENSG00000116793	PHTF1	protein_coding	snp_1_114377568	rs2476601	1	114377568	8.38229e-13	114377568	8.38229e-13	114277757	114477543	5.652e-07	-9.55503	1	1
Junction	17_4720041_4720232	ENSG00000129219	PLD2	protein_coding	snp_17_4712617	rs2286672	17	4712617	0.000336448	4697255	2.45121e-05	4612733	4797255	5.696e-07	-12.778	0.97	1
Trans	ENST00000534161.1	ENSG00000185101	ANO9	protein_coding	snp_11_589564	rs4963128	11	589564	2.5731e-08	588654	1.32606e-11	489570	688654	5.702e-07	-12.8507	0.97	1
Intron	8_11689303_11695897	ENSG00000079459	FDFT1	protein_coding	snp_8_11343973	rs2736340	8	11343973	2.13932e-16	11339965	1.35079e-18	11244030	11439965	5.721e-07	-11.6782	1	1
Exon	ENSG00000185101.8_429758_429818	ENSG00000185101	ANO9	protein_coding	snp_11_589564	rs4963128	11	589564	2.5731e-08	588654	1.32606e-11	489570	688654	5.998e-07	-11.7848	1	1
Exon	ENSG00000081059.14_133478412_133478574	ENSG00000081059	TCF7	protein_coding	snp_5_133431834	rs7726414	5	133431834	4.92423e-10	133426817	3.17685e-10	133332106	133526817	6.004e-07	-8.963	0.99	1
Gene	ENSG00000226469.1	ENSG00000226469	ADAM1B	pseudogene	snp_12_111910219	rs10774625	12	111910219	9.9712e-08	111910219	9.9712e-08	111810342	112010205	6.027e-07	-4.92724	0.93	1
Trans	ENST00000454683.1	ENSG00000226469	ADAM1B	pseudogene	snp_12_111910219	rs10774625	12	111910219	9.9712e-08	111910219	9.9712e-08	111810342	112010205	6.027e-07	-4.92724	0.95	1
Junction	3_58395321_58395324	ENSG00000168297	PXK	protein_coding	snp_3_58470351	rs9311676	3	58470351	5.61802e-06	58462163	2.28697e-09	58370362	58562163	6.03e-07	-7.22475	0.98	1
Intron	5_150467221_150472999	ENSG00000145901	TNIP1	protein_coding	snp_5_150458146	rs10036748	5	150458146	2.80088e-18	150457771	1.20479e-18	150358225	150557771	6.145e-07	-12.3658	1	1
Intron	16_11537316_11540406	ENSG00000188897	CTD-3088G3.8	protein_coding	snp_16_11174365	rs9652601	16	11174365	2.76014e-07	11177801	9.13286e-08	11077801	11274227	6.207e-07	-8.53917	0.96	1
Junction	1_161559609_161559871	ENSG00000072694	FCGR2B	protein_coding	snp_1_161479745	rs1801274	1	161479745	5.55584e-11	161478810	3.59401e-12	161379777	161578810	6.212e-07	-11.2671	1	1
Intron	12_129373289_129383781	ENSG00000151948	GLT1D1	protein_coding	snp_12_129278864	rs1059312	12	129278864	2.23924e-06	129273505	1.14553e-07	129178865	129373505	6.335e-07	-11.8123	1	1
Exon	ENSG00000138378.13_191922928_191922945	ENSG00000138378	STAT4	protein_coding	snp_2_191964633	rs7574865	2	191964633	9.80343e-66	191964633	9.80343e-66	191864725	192064578	6.361e-07	-12.8395	0.91	1
Exon	ENSG00000141480.12_4622578_4622715	ENSG00000141480	ARRB2	protein_coding	snp_17_4712617	rs2286672	17	4712617	0.000336448	4697255	2.45121e-05	4612733	4797255	6.392e-07	-12.2385	1	1
Junction	19_10557085_10559593	ENSG00000065989	PDE4A	protein_coding	snp_19_10475652	rs2304256	19	10475652	1.53941e-12	10466123	6.91109e-13	10375713	10566123	6.476e-07	-11.4774	1	1
Junction	19_10600044_10600324	ENSG00000079999	KEAP1	protein_coding	snp_19_10475652	rs2304256	19	10475652	1.53941e-12	10466123	6.91109e-13	10375713	10566123	6.508e-07	-6.12478	0.95	1
Exon	ENSG00000129204.11_5076100_5078329	ENSG00000129204	USP6	protein_coding	snp_17_4712617	rs2286672	17	4712617	0.000336448	4697255	2.45121e-05	4612733	4797255	6.587e-07	-12.1646	0.95	1
Gene	ENSG00000177030.10	ENSG00000177030	DEAF1	protein_coding	snp_11_589564	rs4963128	11	589564	2.5731e-08	588654	1.32606e-11	489570	688654	6.704e-07	-11.4908	0.99	1
Trans	ENST00000454830.2	ENSG00000179335	CLK3	protein_coding	snp_15_75311036	rs2289583	15	75311036	2.31391e-05	75311036	2.31391e-05	75211142	75411020	6.73e-07	-12.6765	0.97	1
Intron	1_161562032_161564625	ENSG00000072694	FCGR2B	protein_coding	snp_1_161479745	rs1801274	1	161479745	5.55584e-11	161478810	3.59401e-12	161379777	161578810	6.802e-07	-11.5077	1	1
Junction	1_161558232_161559352	ENSG00000072694	FCGR2B	protein_coding	snp_1_161479745	rs1801274	1	161479745	5.55584e-11	161478810	3.59401e-12	161379777	161578810	6.84e-07	-10.4941	1	1
Exon	ENSG00000108523.11_4846721_4846814	ENSG00000108523	RNF167	protein_coding	snp_17_4712617	rs2286672	17	4712617	0.000336448	4697255	2.45121e-05	4612733	4797255	6.967e-07	-9.55318	1	1
Exon	ENSG00000185101.8_420463_420615	ENSG00000185101	ANO9	protein_coding	snp_11_589564	rs4963128	11	589564	2.5731e-08	588654	1.32606e-11	489570	688654	6.981e-07	-11.7963	1	1
Exon	ENSG00000178741.7_75212132_75212783	ENSG00000178741	COX5A	protein_coding	snp_15_75311036	rs2289583	15	75311036	2.31391e-05	75311036	2.31391e-05	75211142	75411020	7.082e-07	-12.5491	1	1
Intron	16_85945264_85946737	ENSG00000140968	IRF8	protein_coding	snp_16_85972612	rs11644034	16	85972612	1.77642e-15	85969738	5.98705e-17	85872933	86069738	7.149e-07	-9.8315	0.99	1
Trans	ENST00000526790.1	ENSG00000177030	DEAF1	protein_coding	snp_11_589564	rs4963128	11	589564	2.5731e-08	588654	1.32606e-11	489570	688654	7.181e-07	-12.399	0.96	1
Trans	ENST00000526783.1	ENSG00000185627	PSMD13	protein_coding	snp_11_589564	rs4963128	11	589564	2.5731e-08	588654	1.32606e-11	489570	688654	7.301e-07	-12.6982	1	1
Exon	ENSG00000188931.3_161334521_161334940	ENSG00000188931	C1orf192	protein_coding	snp_1_161479745	rs1801274	1	161479745	5.55584e-11	161478810	3.59401e-12	161379777	161578810	7.592e-07	-11.8682	1	1
Gene	ENSG00000172893.10	ENSG00000172893	DHCR7	protein_coding	snp_11_71187679	rs3794060	11	71187679	0.000149889	71233178	5.04389e-05	71133178	71287567	7.7e-07	-6.92577	0.98	1
Intron	16_10864188_10865527	ENSG00000166676	TVP23A	protein_coding	snp_16_11174365	rs9652601	16	11174365	2.76014e-07	11177801	9.13286e-08	11077801	11274227	7.777e-07	-12.2273	1	1
Gene	ENSG00000079999.8	ENSG00000079999	KEAP1	protein_coding	snp_19_10475652	rs2304256	19	10475652	1.53941e-12	10466123	6.91109e-13	10375713	10566123	7.796e-07	-9.58367	0.99	1
Junction	16_11214623_11217599	ENSG00000038532	CLEC16A	protein_coding	snp_16_11174365	rs9652601	16	11174365	2.76014e-07	11177801	9.13286e-08	11077801	11274227	7.81e-07	-9.661	1	1
Junction	19_10561617_10565505	ENSG00000065989	PDE4A	protein_coding	snp_19_10475652	rs2304256	19	10475652	1.53941e-12	10466123	6.91109e-13	10375713	10566123	7.853e-07	-9.46628	1	1
Exon	ENSG00000168811.2_159710799_159710912	ENSG00000168811	IL12A	protein_coding	snp_3_159728987	rs564799	3	159728987	8.57432e-07	159698170	1.04232e-07	159629241	159798170	7.868e-07	-11.3998	1	1
Trans	ENST00000457179.1	ENSG00000100038	TOP3B	protein_coding	snp_22_21976934	rs7444	22	21976934	2.63783e-13	21929566	9.71595e-14	21885593	22029566	7.879e-07	-11.5328	1	1
Junction	11_499185_499829	ENSG00000023191	RNH1	protein_coding	snp_11_589564	rs4963128	11	589564	2.5731e-08	588654	1.32606e-11	489570	688654	7.912e-07	-11.1411	1	1
Exon	ENSG00000172890.4_71189441_71189515	ENSG00000172890	NADSYN1	protein_coding	snp_11_71187679	rs3794060	11	71187679	0.000149889	71233178	5.04389e-05	71133178	71287567	7.924e-07	-7.06142	0.98	1
Exon	ENSG00000168297.9_58385026_58385104	ENSG00000168297	PXK	protein_coding	snp_3_58470351	rs9311676	3	58470351	5.61802e-06	58462163	2.28697e-09	58370362	58562163	7.931e-07	-8.07819	1	1
Junction	11_490642_491121	ENSG00000174915	PTDSS2	protein_coding	snp_11_589564	rs4963128	11	589564	2.5731e-08	588654	1.32606e-11	489570	688654	8.054e-07	-7.57126	0.96	1
Trans	ENST00000222005.1	ENSG00000105401	CDC37	protein_coding	snp_19_10475652	rs2304256	19	10475652	1.53941e-12	10466123	6.91109e-13	10375713	10566123	8.207e-07	-10.3556	1	1
Gene	ENSG00000105401.1	ENSG00000105401	CDC37	protein_coding	snp_19_10475652	rs2304256	19	10475652	1.53941e-12	10466123	6.91109e-13	10375713	10566123	8.207e-07	-10.3556	1	1
Exon	ENSG00000151948.7_129396969_129397005	ENSG00000151948	GLT1D1	protein_coding	snp_12_129278864	rs1059312	12	129278864	2.23924e-06	129273505	1.14553e-07	129178865	129373505	8.234e-07	-12.4674	0.99	1
Exon	ENSG00000108523.11_4846474_4846579	ENSG00000108523	RNF167	protein_coding	snp_17_4712617	rs2286672	17	4712617	0.000336448	4697255	2.45121e-05	4612733	4797255	8.267e-07	-9.32116	1	1
Exon	ENSG00000197043.7_150521094_150521216	ENSG00000197043	ANXA6	protein_coding	snp_5_150458146	rs10036748	5	150458146	2.80088e-18	150457771	1.20479e-18	150358225	150557771	8.27e-07	-12.56	0.99	1
Gene	ENSG00000183018.3	ENSG00000183018	SPNS2	protein_coding	snp_17_4712617	rs2286672	17	4712617	0.000336448	4697255	2.45121e-05	4612733	4797255	8.348e-07	-11.6752	0.98	1
Exon	ENSG00000110435.6_35013862_35013926	ENSG00000110435	PDHX	protein_coding	snp_11_35088399	rs2732549	11	35088399	9.77862e-11	35101738	2.04167e-11	35001738	35188388	8.374e-07	-11.2056	1	1
Intron	11_71211081_71212348	ENSG00000172890	NADSYN1	protein_coding	snp_11_71187679	rs3794060	11	71187679	0.000149889	71233178	5.04389e-05	71133178	71287567	8.377e-07	-12.4846	1	1
Exon	ENSG00000100023.12_22048882_22048954	ENSG00000100023	PPIL2	protein_coding	snp_22_21976934	rs7444	22	21976934	2.63783e-13	21929566	9.71595e-14	21885593	22029566	8.384e-07	-12.2961	1	1
Junction	1_161641439_161642765	ENSG00000072694	FCGR2B	protein_coding	snp_1_161479745	rs1801274	1	161479745	5.55584e-11	161478810	3.59401e-12	161379777	161578810	8.532e-07	-9.75475	1	1
Trans	ENST00000493230.1	ENSG00000174775	HRAS	protein_coding	snp_11_589564	rs4963128	11	589564	2.5731e-08	588654	1.32606e-11	489570	688654	8.699e-07	-12.1378	1	1
Exon	ENSG00000116793.10_114249216_114249344	ENSG00000116793	PHTF1	protein_coding	snp_1_114377568	rs2476601	1	114377568	8.38229e-13	114377568	8.38229e-13	114277757	114477543	8.763e-07	-6.94628	0.99	1
Trans	ENST00000249389.2	ENSG00000128617	OPN1SW	protein_coding	snp_7_128594183	rs10488631	7	128594183	9.3971e-45	128617466	7.06511e-46	128517466	128694130	8.783e-07	-12.4449	1	1
Gene	ENSG00000128617.2	ENSG00000128617	OPN1SW	protein_coding	snp_7_128594183	rs10488631	7	128594183	9.3971e-45	128617466	7.06511e-46	128517466	128694130	8.783e-07	-12.4449	0.99	1
Exon	ENSG00000038532.9_11260245_11260409	ENSG00000038532	CLEC16A	protein_coding	snp_16_11174365	rs9652601	16	11174365	2.76014e-07	11177801	9.13286e-08	11077801	11274227	8.784e-07	-12.4539	1	1
Intron	11_688460_689663	ENSG00000177030	DEAF1	protein_coding	snp_11_589564	rs4963128	11	589564	2.5731e-08	588654	1.32606e-11	489570	688654	8.83e-07	-10.2309	1	1
Trans	ENST00000526376.1	ENSG00000183020	AP2A2	protein_coding	snp_11_589564	rs4963128	11	589564	2.5731e-08	588654	1.32606e-11	489570	688654	8.897e-07	-12.3863	0.94	1
Exon	ENSG00000089280.13_31193834_31193985	ENSG00000089280	FUS	protein_coding	snp_16_31326706	rs11860650	16	31326706	7.09255e-46	31283744	2.87114e-47	31226826	31383744	8.951e-07	-11.6895	1	1
Exon	ENSG00000139370.6_129283804_129283962	ENSG00000139370	SLC15A4	protein_coding	snp_12_129278864	rs1059312	12	129278864	2.23924e-06	129273505	1.14553e-07	129178865	129373505	8.992e-07	-12.4671	1	1
Exon	ENSG00000172893.10_71155901_71156004	ENSG00000172893	DHCR7	protein_coding	snp_11_71187679	rs3794060	11	71187679	0.000149889	71233178	5.04389e-05	71133178	71287567	9.108e-07	-9.2118	1	1
Gene	ENSG00000140474.7	ENSG00000140474	ULK3	protein_coding	snp_15_75311036	rs2289583	15	75311036	2.31391e-05	75311036	2.31391e-05	75211142	75411020	9.129e-07	-8.37863	1	1
Exon	ENSG00000104643.5_11157532_11157657	ENSG00000104643	MTMR9	protein_coding	snp_8_11343973	rs2736340	8	11343973	2.13932e-16	11339965	1.35079e-18	11244030	11439965	9.158e-07	-8.51973	1	1
Exon	ENSG00000151948.7_129410904_129410999	ENSG00000151948	GLT1D1	protein_coding	snp_12_129278864	rs1059312	12	129278864	2.23924e-06	129273505	1.14553e-07	129178865	129373505	9.229e-07	-12.3888	1	1
Intron	1_114444005_114444377	ENSG00000134262	AP4B1	protein_coding	snp_1_114377568	rs2476601	1	114377568	8.38229e-13	114377568	8.38229e-13	114277757	114477543	9.351e-07	-12.204	1	1
Junction	3_159708099_159710799	ENSG00000168811	IL12A	protein_coding	snp_3_159728987	rs564799	3	159728987	8.57432e-07	159698170	1.04232e-07	159629241	159798170	9.353e-07	-11.3217	1	1
Junction	11_71184412_71184615	ENSG00000172890	NADSYN1	protein_coding	snp_11_71187679	rs3794060	11	71187679	0.000149889	71233178	5.04389e-05	71133178	71287567	9.446e-07	-4.27616	0.85	1
Trans	ENST00000477173.3	ENSG00000110435	PDHX	protein_coding	snp_11_35088399	rs2732549	11	35088399	9.77862e-11	35101738	2.04167e-11	35001738	35188388	9.487e-07	-12.1805	1	1
Exon	ENSG00000103496.10_31050862_31050972	ENSG00000103496	STX4	protein_coding	snp_16_31326706	rs11860650	16	31326706	7.09255e-46	31283744	2.87114e-47	31226826	31383744	9.511e-07	-12.199	1	1
Exon	ENSG00000151948.7_129373184_129373289	ENSG00000151948	GLT1D1	protein_coding	snp_12_129278864	rs1059312	12	129278864	2.23924e-06	129273505	1.14553e-07	129178865	129373505	9.515e-07	-12.3403	0.99	1
Exon	ENSG00000151948.7_129411650_129411699	ENSG00000151948	GLT1D1	protein_coding	snp_12_129278864	rs1059312	12	129278864	2.23924e-06	129273505	1.14553e-07	129178865	129373505	9.664e-07	-12.3388	1	1
Exon	ENSG00000064419.9_128607334_128607446	ENSG00000064419	TNPO3	protein_coding	snp_7_128594183	rs10488631	7	128594183	9.3971e-45	128617466	7.06511e-46	128517466	128694130	9.71e-07	-11.2149	1	1
Trans	ENST00000524891.1	ENSG00000177542	SLC25A22	protein_coding	snp_11_589564	rs4963128	11	589564	2.5731e-08	588654	1.32606e-11	489570	688654	9.771e-07	-12.4013	0.92	1
Exon	ENSG00000151948.7_129383781_129383832	ENSG00000151948	GLT1D1	protein_coding	snp_12_129278864	rs1059312	12	129278864	2.23924e-06	129273505	1.14553e-07	129178865	129373505	9.79e-07	-12.3632	1	1
Intron	1_114234871_114239453	ENSG00000116793	PHTF1	protein_coding	snp_1_114377568	rs2476601	1	114377568	8.38229e-13	114377568	8.38229e-13	114277757	114477543	9.906e-07	-11.3707	1	1
Exon	ENSG00000151948.7_129399478_129399534	ENSG00000151948	GLT1D1	protein_coding	snp_12_129278864	rs1059312	12	129278864	2.23924e-06	129273505	1.14553e-07	129178865	129373505	9.931e-07	-12.2408	1	1
Exon	ENSG00000151948.7_129467474_129469509	ENSG00000151948	GLT1D1	protein_coding	snp_12_129278864	rs1059312	12	129278864	2.23924e-06	129273505	1.14553e-07	129178865	129373505	1.004e-06	-12.3378	0.99	1
Trans	ENST00000527620.1	ENSG00000254815	RP11-496I9.1	antisense	snp_11_589564	rs4963128	11	589564	2.5731e-08	588654	1.32606e-11	489570	688654	1.005e-06	-12.3515	1	1
Trans	ENST00000473054.1	ENSG00000240210	RP11-204K16.1	pseudogene	snp_14_68731458	rs4902562	14	68731458	5.38266e-05	68731458	5.38266e-05	68631517	68831211	1.006e-06	-12.0132	0.99	1
Exon	ENSG00000163686.8_58279316_58280461	ENSG00000163686	ABHD6	protein_coding	snp_3_58470351	rs9311676	3	58470351	5.61802e-06	58462163	2.28697e-09	58370362	58562163	1.015e-06	-6.12432	0.95	1
Junction	1_114256060_114267381	ENSG00000116793	PHTF1	protein_coding	snp_1_114377568	rs2476601	1	114377568	8.38229e-13	114377568	8.38229e-13	114277757	114477543	1.028e-06	-12.224	1	1
Intron	1_114394726_114397093	ENSG00000134242	PTPN22	protein_coding	snp_1_114377568	rs2476601	1	114377568	8.38229e-13	114377568	8.38229e-13	114277757	114477543	1.048e-06	-11.1338	1	1
Exon	ENSG00000198624.7_150566947_150567020	ENSG00000198624	CCDC69	protein_coding	snp_5_150458146	rs10036748	5	150458146	2.80088e-18	150457771	1.20479e-18	150358225	150557771	1.053e-06	-8.84024	1	1
Exon	ENSG00000168297.9_58376309_58376386	ENSG00000168297	PXK	protein_coding	snp_3_58470351	rs9311676	3	58470351	5.61802e-06	58462163	2.28697e-09	58370362	58562163	1.079e-06	-6.46286	0.98	1
Exon	ENSG00000134262.8_114438880_114439087	ENSG00000134262	AP4B1	protein_coding	snp_1_114377568	rs2476601	1	114377568	8.38229e-13	114377568	8.38229e-13	114277757	114477543	1.092e-06	-10.9634	1	1
Gene	ENSG00000254815.1	ENSG00000254815	RP11-496I9.1	antisense	snp_11_589564	rs4963128	11	589564	2.5731e-08	588654	1.32606e-11	489570	688654	1.113e-06	-12.2581	0.96	1
Trans	ENST00000528864.1	ENSG00000177030	DEAF1	protein_coding	snp_11_589564	rs4963128	11	589564	2.5731e-08	588654	1.32606e-11	489570	688654	1.12e-06	-4.30509	0.24	1
Gene	ENSG00000058085.9	ENSG00000058085	LAMC2	protein_coding	snp_1_183542323	rs17849501	1	183542323	1.8137e-59	183542323	1.8137e-59	183442324	183642196	1.12e-06	-12.0089	0.79	1
Trans	ENST00000343245.3	ENSG00000057663	ATG5	protein_coding	snp_6_106588806	rs6568431	6	106588806	4.87548e-12	106574794	1.57484e-12	106488871	106674794	1.146e-06	-12.139	0.98	1
Junction	3_58368427_58376309	ENSG00000168297	PXK	protein_coding	snp_3_58470351	rs9311676	3	58470351	5.61802e-06	58462163	2.28697e-09	58370362	58562163	1.149e-06	-9.13884	1	1
Exon	ENSG00000064995.12_34845555_34846497	ENSG00000064995	TAF11	protein_coding	snp_6_34824636	rs11755393	6	34824636	1.45402e-05	34924306	1.5939e-08	34824306	34924326	1.151e-06	-6.34391	1	1
Exon	ENSG00000143466.7_206658334_206658409	ENSG00000143466	IKBKE	protein_coding	snp_1_206939904	rs3024505	1	206939904	0.00221457	206942413	0.00126915	206842413	207039415	1.156e-06	-11.7483	1	1
Exon	ENSG00000070047.6_581962_582081	ENSG00000070047	PHRF1	protein_coding	snp_11_589564	rs4963128	11	589564	2.5731e-08	588654	1.32606e-11	489570	688654	1.198e-06	-8.59268	1	1
Gene	ENSG00000173110.5	ENSG00000173110	HSPA6	protein_coding	snp_1_161479745	rs1801274	1	161479745	5.55584e-11	161478810	3.59401e-12	161379777	161578810	1.212e-06	-9.62999	1	1
Exon	ENSG00000140474.7_75130493_75130533	ENSG00000140474	ULK3	protein_coding	snp_15_75311036	rs2289583	15	75311036	2.31391e-05	75311036	2.31391e-05	75211142	75411020	1.245e-06	-10.2109	1	1
Junction	12_129429914_129431883	ENSG00000151948	GLT1D1	protein_coding	snp_12_129278864	rs1059312	12	129278864	2.23924e-06	129273505	1.14553e-07	129178865	129373505	1.251e-06	-12.1256	0.99	1
Junction	11_908645_910775	ENSG00000177830	CHID1	protein_coding	snp_11_589564	rs4963128	11	589564	2.5731e-08	588654	1.32606e-11	489570	688654	1.287e-06	-10.544	0.99	1
Exon	ENSG00000136653.13_206760158_206762607	ENSG00000136653	RASSF5	protein_coding	snp_1_206939904	rs3024505	1	206939904	0.00221457	206942413	0.00126915	206842413	207039415	1.304e-06	-11.9935	1	1
Exon	ENSG00000185101.8_430269_430403	ENSG00000185101	ANO9	protein_coding	snp_11_589564	rs4963128	11	589564	2.5731e-08	588654	1.32606e-11	489570	688654	1.304e-06	-10.3839	1	1
Exon	ENSG00000188761.7_114424395_114424619	ENSG00000188761	BCL2L15	protein_coding	snp_1_114377568	rs2476601	1	114377568	8.38229e-13	114377568	8.38229e-13	114277757	114477543	1.307e-06	-7.55208	0.99	1
Exon	ENSG00000029725.11_5259803_5259868	ENSG00000029725	RABEP1	protein_coding	snp_17_4712617	rs2286672	17	4712617	0.000336448	4697255	2.45121e-05	4612733	4797255	1.309e-06	-12.0508	1	1
Trans	ENST00000332826.6	ENSG00000185101	ANO9	protein_coding	snp_11_589564	rs4963128	11	589564	2.5731e-08	588654	1.32606e-11	489570	688654	1.333e-06	-12.0381	1	1
Junction	12_129410999_129411650	ENSG00000151948	GLT1D1	protein_coding	snp_12_129278864	rs1059312	12	129278864	2.23924e-06	129273505	1.14553e-07	129178865	129373505	1.343e-06	-11.9668	0.99	1
Junction	1_114439087_114440462	ENSG00000134262	AP4B1	protein_coding	snp_1_114377568	rs2476601	1	114377568	8.38229e-13	114377568	8.38229e-13	114277757	114477543	1.344e-06	-12.0082	1	1
Exon	ENSG00000172893.10_71152273_71152486	ENSG00000172893	DHCR7	protein_coding	snp_11_71187679	rs3794060	11	71187679	0.000149889	71233178	5.04389e-05	71133178	71287567	1.352e-06	-8.2248	1	1
Trans	ENST00000264144.4	ENSG00000058085	LAMC2	protein_coding	snp_1_183542323	rs17849501	1	183542323	1.8137e-59	183542323	1.8137e-59	183442324	183642196	1.354e-06	-11.7626	0.76	1
Exon	ENSG00000110435.6_35006117_35006275	ENSG00000110435	PDHX	protein_coding	snp_11_35088399	rs2732549	11	35088399	9.77862e-11	35101738	2.04167e-11	35001738	35188388	1.374e-06	-11.4051	1	1
Junction	1_206653277_206653365	ENSG00000143466	IKBKE	protein_coding	snp_1_206939904	rs3024505	1	206939904	0.00221457	206942413	0.00126915	206842413	207039415	1.376e-06	-11.9852	1	1
Exon	ENSG00000081059.14_133478684_133478791	ENSG00000081059	TCF7	protein_coding	snp_5_133431834	rs7726414	5	133431834	4.92423e-10	133426817	3.17685e-10	133332106	133526817	1.39e-06	-7.79653	0.98	1
Intron	10_64403723_64414603	ENSG00000138311	ZNF365	protein_coding	snp_10_63805617	rs4948496	10	63805617	1.24156e-06	63825561	1.42151e-07	63725561	63905531	1.395e-06	-11.4838	0.46	1
Exon	ENSG00000065060.12_34835002_34835156	ENSG00000065060	UHRF1BP1	protein_coding	snp_6_34824636	rs11755393	6	34824636	1.45402e-05	34924306	1.5939e-08	34824306	34924326	1.397e-06	-12.0245	1	1
Exon	ENSG00000081059.14_133474642_133474729	ENSG00000081059	TCF7	protein_coding	snp_5_133431834	rs7726414	5	133431834	4.92423e-10	133426817	3.17685e-10	133332106	133526817	1.439e-06	-6.85515	0.93	1
Trans	ENST00000292779.3	ENSG00000161180	CCDC116	protein_coding	snp_22_21976934	rs7444	22	21976934	2.63783e-13	21929566	9.71595e-14	21885593	22029566	1.446e-06	1.53208	0.0003	0.0482667
Intron	1_161642073_161644418	ENSG00000234211	RP11-25K21.1	antisense	snp_1_161479745	rs1801274	1	161479745	5.55584e-11	161478810	3.59401e-12	161379777	161578810	1.452e-06	-10.958	1	1
Exon	ENSG00000140400.9_75648133_75648373	ENSG00000140400	MAN2C1	protein_coding	snp_15_75311036	rs2289583	15	75311036	2.31391e-05	75311036	2.31391e-05	75211142	75411020	1.458e-06	-11.5024	1	1
Exon	ENSG00000065989.9_10559756_10559826	ENSG00000065989	PDE4A	protein_coding	snp_19_10475652	rs2304256	19	10475652	1.53941e-12	10466123	6.91109e-13	10375713	10566123	1.471e-06	-10.4987	1	1
Junction	5_150481068_150483131	ENSG00000197043	ANXA6	protein_coding	snp_5_150458146	rs10036748	5	150458146	2.80088e-18	150457771	1.20479e-18	150358225	150557771	1.48e-06	-11.697	1	1
Intron	2_191520885_191523785	ENSG00000138386	NAB1	protein_coding	snp_2_191964633	rs7574865	2	191964633	9.80343e-66	191964633	9.80343e-66	191864725	192064578	1.494e-06	-9.21847	1	1
Exon	ENSG00000172890.4_71193895_71194063	ENSG00000172890	NADSYN1	protein_coding	snp_11_71187679	rs3794060	11	71187679	0.000149889	71233178	5.04389e-05	71133178	71287567	1.499e-06	-9.78619	1	1
Junction	19_10381902_10385441	ENSG00000090339	ICAM1	protein_coding	snp_19_10475652	rs2304256	19	10475652	1.53941e-12	10466123	6.91109e-13	10375713	10566123	1.532e-06	-7.34174	1	1
Exon	ENSG00000141480.12_4621183_4621318	ENSG00000141480	ARRB2	protein_coding	snp_17_4712617	rs2286672	17	4712617	0.000336448	4697255	2.45121e-05	4612733	4797255	1.546e-06	-11.8718	1	1
Trans	ENST00000488569.1	ENSG00000128604	IRF5	protein_coding	snp_7_128594183	rs10488631	7	128594183	9.3971e-45	128617466	7.06511e-46	128517466	128694130	1.59e-06	-11.1659	1	1
Exon	ENSG00000108523.11_4845636_4845761	ENSG00000108523	RNF167	protein_coding	snp_17_4712617	rs2286672	17	4712617	0.000336448	4697255	2.45121e-05	4612733	4797255	1.592e-06	-9.3178	0.99	1
Intron	15_75186127_75187775	ENSG00000178802	MPI	protein_coding	snp_15_75311036	rs2289583	15	75311036	2.31391e-05	75311036	2.31391e-05	75211142	75411020	1.597e-06	-5.84675	0.95	1
Exon	ENSG00000178718.5_75246757_75249805	ENSG00000178718	RPP25	protein_coding	snp_15_75311036	rs2289583	15	75311036	2.31391e-05	75311036	2.31391e-05	75211142	75411020	1.62e-06	-11.5847	1	1
Trans	ENST00000395251.1	ENSG00000138311	ZNF365	protein_coding	snp_10_63805617	rs4948496	10	63805617	1.24156e-06	63825561	1.42151e-07	63725561	63905531	1.631e-06	-11.2573	0.26	1
Exon	ENSG00000172890.4_71196588_71196694	ENSG00000172890	NADSYN1	protein_coding	snp_11_71187679	rs3794060	11	71187679	0.000149889	71233178	5.04389e-05	71133178	71287567	1.633e-06	-10.8678	1	1
Junction	11_250865_251546	ENSG00000185627	PSMD13	protein_coding	snp_11_589564	rs4963128	11	589564	2.5731e-08	588654	1.32606e-11	489570	688654	1.648e-06	-11.8117	1	1
Exon	ENSG00000143669.8_236030137_236030220	ENSG00000143669	LYST	protein_coding	snp_1_236039877	rs9782955	1	236039877	0.000791688	236034274	0.000501787	235939992	236134274	1.651e-06	-11.7746	1	1
Junction	11_71671937_71698050	ENSG00000137522	RNF121	protein_coding	snp_11_71187679	rs3794060	11	71187679	0.000149889	71233178	5.04389e-05	71133178	71287567	1.651e-06	-11.8163	1	1
Junction	3_58376386_58376874	ENSG00000168297	PXK	protein_coding	snp_3_58470351	rs9311676	3	58470351	5.61802e-06	58462163	2.28697e-09	58370362	58562163	1.663e-06	-8.66811	1	1
Junction	17_5087571_5094727	ENSG00000180626	ZNF594	protein_coding	snp_17_4712617	rs2286672	17	4712617	0.000336448	4697255	2.45121e-05	4612733	4797255	1.665e-06	-10.1204	1	1
Exon	ENSG00000124562.5_34735685_34735774	ENSG00000124562	SNRPC	protein_coding	snp_6_34824636	rs11755393	6	34824636	1.45402e-05	34924306	1.5939e-08	34824306	34924326	1.684e-06	-10.7833	1	1
Junction	5_133479331_133481915	ENSG00000081059	TCF7	protein_coding	snp_5_133431834	rs7726414	5	133431834	4.92423e-10	133426817	3.17685e-10	133332106	133526817	1.72e-06	-8.87679	1	1
Intron	16_11556159_11561008	ENSG00000188897	CTD-3088G3.8	protein_coding	snp_16_11174365	rs9652601	16	11174365	2.76014e-07	11177801	9.13286e-08	11077801	11274227	1.724e-06	-8.49906	0.96	1
Exon	ENSG00000070047.6_587259_587464	ENSG00000070047	PHRF1	protein_coding	snp_11_589564	rs4963128	11	589564	2.5731e-08	588654	1.32606e-11	489570	688654	1.729e-06	-7.14995	0.98	1
Exon	ENSG00000081059.14_133477876_133477995	ENSG00000081059	TCF7	protein_coding	snp_5_133431834	rs7726414	5	133431834	4.92423e-10	133426817	3.17685e-10	133332106	133526817	1.745e-06	-7.66739	0.92	1
Intron	1_207007745_207010006	ENSG00000142224	IL19	protein_coding	snp_1_206939904	rs3024505	1	206939904	0.00221457	206942413	0.00126915	206842413	207039415	1.762e-06	-10.6536	0.96	1
Junction	11_803587_804094	ENSG00000177595	PIDD	protein_coding	snp_11_589564	rs4963128	11	589564	2.5731e-08	588654	1.32606e-11	489570	688654	1.764e-06	-10.3823	0.99	1
Intron	22_21570956_21576155	ENSG00000133475	GGT2	protein_coding	snp_22_21976934	rs7444	22	21976934	2.63783e-13	21929566	9.71595e-14	21885593	22029566	1.783e-06	-11.082	1	1
Trans	ENST00000367108.3	ENSG00000143479	DYRK3	protein_coding	snp_1_206939904	rs3024505	1	206939904	0.00221457	206942413	0.00126915	206842413	207039415	1.796e-06	-11.7243	1	1
Junction	11_71156004_71158656	ENSG00000172893	DHCR7	protein_coding	snp_11_71187679	rs3794060	11	71187679	0.000149889	71233178	5.04389e-05	71133178	71287567	1.82e-06	-8.71941	1	1
Exon	ENSG00000116793.10_114252876_114253097	ENSG00000116793	PHTF1	protein_coding	snp_1_114377568	rs2476601	1	114377568	8.38229e-13	114377568	8.38229e-13	114277757	114477543	1.845e-06	-3.83074	0.73	1
Junction	7_128586060_128586555	ENSG00000128604	IRF5	protein_coding	snp_7_128594183	rs10488631	7	128594183	9.3971e-45	128617466	7.06511e-46	128517466	128694130	1.864e-06	-11.0594	1	1
Trans	ENST00000574872.1	ENSG00000108518	PFN1	protein_coding	snp_17_4712617	rs2286672	17	4712617	0.000336448	4697255	2.45121e-05	4612733	4797255	1.887e-06	-11.3232	0.97	1
Junction	11_71640170_71668273	ENSG00000137522	RNF121	protein_coding	snp_11_71187679	rs3794060	11	71187679	0.000149889	71233178	5.04389e-05	71133178	71287567	1.909e-06	-11.6356	1	1
Junction	1_161681264_161681724	ENSG00000132185	FCRLA	protein_coding	snp_1_161479745	rs1801274	1	161479745	5.55584e-11	161478810	3.59401e-12	161379777	161578810	1.911e-06	-11.6328	1	1
Exon	ENSG00000108523.11_4844372_4844452	ENSG00000108523	RNF167	protein_coding	snp_17_4712617	rs2286672	17	4712617	0.000336448	4697255	2.45121e-05	4612733	4797255	1.957e-06	-10.5346	1	1
Junction	15_75131086_75131351	ENSG00000140474	ULK3	protein_coding	snp_15_75311036	rs2289583	15	75311036	2.31391e-05	75311036	2.31391e-05	75211142	75411020	1.958e-06	-7.02953	1	1
Exon	ENSG00000185522.4_558856_559062	ENSG00000185522	C11orf35	protein_coding	snp_11_589564	rs4963128	11	589564	2.5731e-08	588654	1.32606e-11	489570	688654	1.968e-06	-10.9769	0.99	1
Intron	7_28060418_28111237	ENSG00000153814	JAZF1	protein_coding	snp_7_28185891	rs849142	7	28185891	4.95365e-05	28162674	6.9798e-06	28085900	28262674	1.978e-06	-10.6653	0.99	1
Junction	19_10559629_10559756	ENSG00000065989	PDE4A	protein_coding	snp_19_10475652	rs2304256	19	10475652	1.53941e-12	10466123	6.91109e-13	10375713	10566123	2.029e-06	-10.3681	1	1
Intron	5_150115878_150121676	ENSG00000132912	DCTN4	protein_coding	snp_5_150458146	rs10036748	5	150458146	2.80088e-18	150457771	1.20479e-18	150358225	150557771	2.033e-06	-11.1366	0.98	1
Exon	ENSG00000182108.5_11022748_11023416	ENSG00000182108	DEXI	protein_coding	snp_16_11174365	rs9652601	16	11174365	2.76014e-07	11177801	9.13286e-08	11077801	11274227	2.107e-06	-1.45968	0.0493	1
Intron	1_114281421_114292144	ENSG00000116793	PHTF1	protein_coding	snp_1_114377568	rs2476601	1	114377568	8.38229e-13	114377568	8.38229e-13	114277757	114477543	2.11e-06	-8.55399	1	1
Exon	ENSG00000143466.7_206653213_206653277	ENSG00000143466	IKBKE	protein_coding	snp_1_206939904	rs3024505	1	206939904	0.00221457	206942413	0.00126915	206842413	207039415	2.124e-06	-11.512	1	1
Exon	ENSG00000172890.4_71202880_71202949	ENSG00000172890	NADSYN1	protein_coding	snp_11_71187679	rs3794060	11	71187679	0.000149889	71233178	5.04389e-05	71133178	71287567	2.144e-06	-9.11022	1	1
Exon	ENSG00000110435.6_34969053_34969153	ENSG00000110435	PDHX	protein_coding	snp_11_35088399	rs2732549	11	35088399	9.77862e-11	35101738	2.04167e-11	35001738	35188388	2.146e-06	-11.2034	1	1
Intron	5_133862448_133871548	ENSG00000043143	JADE2	protein_coding	snp_5_133431834	rs7726414	5	133431834	4.92423e-10	133426817	3.17685e-10	133332106	133526817	2.161e-06	-10.3369	0.93	1
Trans	ENST00000536714.1	ENSG00000129347	KRI1	protein_coding	snp_19_10475652	rs2304256	19	10475652	1.53941e-12	10466123	6.91109e-13	10375713	10566123	2.18e-06	-10.6708	0.49	1
Exon	ENSG00000065060.12_34839596_34839702	ENSG00000065060	UHRF1BP1	protein_coding	snp_6_34824636	rs11755393	6	34824636	1.45402e-05	34924306	1.5939e-08	34824306	34924326	2.193e-06	-9.27343	1	1
Trans	ENST00000526588.1	ENSG00000255284	AP006621.5	protein_coding	snp_11_589564	rs4963128	11	589564	2.5731e-08	588654	1.32606e-11	489570	688654	2.201e-06	-7.83275	0.92	1
Trans	ENST00000468891.1	ENSG00000143486	EIF2D	protein_coding	snp_1_206939904	rs3024505	1	206939904	0.00221457	206942413	0.00126915	206842413	207039415	2.206e-06	-11.4941	0.99	1
Gene	ENSG00000168297.9	ENSG00000168297	PXK	protein_coding	snp_3_58470351	rs9311676	3	58470351	5.61802e-06	58462163	2.28697e-09	58370362	58562163	2.264e-06	-4.8169	0.85	1
Gene	ENSG00000163687.8	ENSG00000163687	DNASE1L3	protein_coding	snp_3_58470351	rs9311676	3	58470351	5.61802e-06	58462163	2.28697e-09	58370362	58562163	2.289e-06	-10.8591	1	1
Junction	19_10505819_10505904	ENSG00000105401	CDC37	protein_coding	snp_19_10475652	rs2304256	19	10475652	1.53941e-12	10466123	6.91109e-13	10375713	10566123	2.294e-06	-8.10387	0.99	1
Junction	1_161559609_161560934	ENSG00000072694	FCGR2B	protein_coding	snp_1_161479745	rs1801274	1	161479745	5.55584e-11	161478810	3.59401e-12	161379777	161578810	2.301e-06	-8.58039	1	1
Exon	ENSG00000255328.1_329104_329453	ENSG00000255328	RP11-326C3.12	lincRNA	snp_11_589564	rs4963128	11	589564	2.5731e-08	588654	1.32606e-11	489570	688654	2.342e-06	-11.4987	1	1
Trans	ENST00000525796.1	ENSG00000183020	AP2A2	protein_coding	snp_11_589564	rs4963128	11	589564	2.5731e-08	588654	1.32606e-11	489570	688654	2.347e-06	-9.59459	0.17	1
Exon	ENSG00000172893.10_71153309_71153399	ENSG00000172893	DHCR7	protein_coding	snp_11_71187679	rs3794060	11	71187679	0.000149889	71233178	5.04389e-05	71133178	71287567	2.361e-06	-7.42336	0.98	1
Exon	ENSG00000179583.12_10971055_10971239	ENSG00000179583	CIITA	protein_coding	snp_16_11174365	rs9652601	16	11174365	2.76014e-07	11177801	9.13286e-08	11077801	11274227	2.399e-06	-8.52189	0.99	1
Junction	1_161680702_161681724	ENSG00000132185	FCRLA	protein_coding	snp_1_161479745	rs1801274	1	161479745	5.55584e-11	161478810	3.59401e-12	161379777	161578810	2.399e-06	-9.27013	1	1
Junction	16_31046361_31049247	ENSG00000103496	STX4	protein_coding	snp_16_31326706	rs11860650	16	31326706	7.09255e-46	31283744	2.87114e-47	31226826	31383744	2.401e-06	-10.1662	1	1
Junction	15_75288014_75304133	ENSG00000198794	SCAMP5	protein_coding	snp_15_75311036	rs2289583	15	75311036	2.31391e-05	75311036	2.31391e-05	75211142	75411020	2.418e-06	-11.362	0.99	1
Gene	ENSG00000186517.8	ENSG00000186517	ARHGAP30	protein_coding	snp_1_161479745	rs1801274	1	161479745	5.55584e-11	161478810	3.59401e-12	161379777	161578810	2.438e-06	-4.66079	0.81	1
Exon	ENSG00000198794.7_75287873_75288014	ENSG00000198794	SCAMP5	protein_coding	snp_15_75311036	rs2289583	15	75311036	2.31391e-05	75311036	2.31391e-05	75211142	75411020	2.444e-06	-11.2915	0.94	1
Exon	ENSG00000172893.10_71149925_71150129	ENSG00000172893	DHCR7	protein_coding	snp_11_71187679	rs3794060	11	71187679	0.000149889	71233178	5.04389e-05	71133178	71287567	2.445e-06	-8.14681	1	1
Intron	3_58593672_58618266	ENSG00000244383	RP11-475O23.3	antisense	snp_3_58470351	rs9311676	3	58470351	5.61802e-06	58462163	2.28697e-09	58370362	58562163	2.475e-06	-10.9276	0.65	1
Exon	ENSG00000182185.12_68944365_68944816	ENSG00000182185	RAD51B	protein_coding	snp_14_68731458	rs4902562	14	68731458	5.38266e-05	68731458	5.38266e-05	68631517	68831211	2.489e-06	-8.02277	0.99	1
Junction	16_31193985_31195179	ENSG00000089280	FUS	protein_coding	snp_16_31326706	rs11860650	16	31326706	7.09255e-46	31283744	2.87114e-47	31226826	31383744	2.493e-06	-11.361	1	1
Junction	16_31096024_31096101	ENSG00000151006	PRSS53	protein_coding	snp_16_31326706	rs11860650	16	31326706	7.09255e-46	31283744	2.87114e-47	31226826	31383744	2.526e-06	-9.80175	0.99	1
Exon	ENSG00000140474.7_75131899_75132054	ENSG00000140474	ULK3	protein_coding	snp_15_75311036	rs2289583	15	75311036	2.31391e-05	75311036	2.31391e-05	75211142	75411020	2.562e-06	-10.0177	1	1
Junction	11_34905051_34909840	ENSG00000149089	APIP	protein_coding	snp_11_35088399	rs2732549	11	35088399	9.77862e-11	35101738	2.04167e-11	35001738	35188388	2.571e-06	-11.2916	1	1
Junction	1_114444005_114444377	ENSG00000134262	AP4B1	protein_coding	snp_1_114377568	rs2476601	1	114377568	8.38229e-13	114377568	8.38229e-13	114277757	114477543	2.582e-06	-10.1102	1	1
Junction	6_106649964_106696025	ENSG00000057663	ATG5	protein_coding	snp_6_106588806	rs6568431	6	106588806	4.87548e-12	106574794	1.57484e-12	106488871	106674794	2.597e-06	-11.1602	1	1
Exon	ENSG00000185187.7_405716_406538	ENSG00000185187	SIGIRR	protein_coding	snp_11_589564	rs4963128	11	589564	2.5731e-08	588654	1.32606e-11	489570	688654	2.62e-06	-10.2447	1	1
Junction	16_31102663_31104633	ENSG00000151006	PRSS53	protein_coding	snp_16_31326706	rs11860650	16	31326706	7.09255e-46	31283744	2.87114e-47	31226826	31383744	2.653e-06	-10.4305	1	1
Trans	ENST00000527357.1	ENSG00000177595	PIDD	protein_coding	snp_11_589564	rs4963128	11	589564	2.5731e-08	588654	1.32606e-11	489570	688654	2.656e-06	-11.0525	0.95	1
Trans	ENST00000521591.1	ENSG00000145901	TNIP1	protein_coding	snp_5_150458146	rs10036748	5	150458146	2.80088e-18	150457771	1.20479e-18	150358225	150557771	2.708e-06	-10.9831	0.96	1
Exon	ENSG00000151967.14_159557650_159558003	ENSG00000151967	SCHIP1	protein_coding	snp_3_159728987	rs564799	3	159728987	8.57432e-07	159698170	1.04232e-07	159629241	159798170	2.741e-06	-10.1618	0.97	1
Junction	16_11016107_11016264	ENSG00000179583	CIITA	protein_coding	snp_16_11174365	rs9652601	16	11174365	2.76014e-07	11177801	9.13286e-08	11077801	11274227	2.762e-06	-9.66021	0.99	1
Gene	ENSG00000138311.11	ENSG00000138311	ZNF365	protein_coding	snp_10_63805617	rs4948496	10	63805617	1.24156e-06	63825561	1.42151e-07	63725561	63905531	2.785e-06	-10.9354	0.28	1
Junction	11_674783_678694	ENSG00000177030	DEAF1	protein_coding	snp_11_589564	rs4963128	11	589564	2.5731e-08	588654	1.32606e-11	489570	688654	2.831e-06	-10.5849	1	1
Exon	ENSG00000116793.10_114246445_114246789	ENSG00000116793	PHTF1	protein_coding	snp_1_114377568	rs2476601	1	114377568	8.38229e-13	114377568	8.38229e-13	114277757	114477543	2.834e-06	-11.2748	1	1
Intron	3_58190608_58191198	ENSG00000163687	DNASE1L3	protein_coding	snp_3_58470351	rs9311676	3	58470351	5.61802e-06	58462163	2.28697e-09	58370362	58562163	2.836e-06	-11.2783	0.99	1
Junction	11_678822_679688	ENSG00000177030	DEAF1	protein_coding	snp_11_589564	rs4963128	11	589564	2.5731e-08	588654	1.32606e-11	489570	688654	2.842e-06	-8.76726	0.99	1
Intron	15_75192541_75192825	ENSG00000260824	CTD-2235H24.2	antisense	snp_15_75311036	rs2289583	15	75311036	2.31391e-05	75311036	2.31391e-05	75211142	75411020	2.867e-06	-3.36488	0.68	1
Trans	ENST00000522653.1	ENSG00000081059	TCF7	protein_coding	snp_5_133431834	rs7726414	5	133431834	4.92423e-10	133426817	3.17685e-10	133332106	133526817	2.878e-06	-8.72381	0.99	1
Intron	3_58594984_58612698	ENSG00000168309	FAM107A	protein_coding	snp_3_58470351	rs9311676	3	58470351	5.61802e-06	58462163	2.28697e-09	58370362	58562163	2.891e-06	-10.958	0.65	1
Junction	11_34953031_34969053	ENSG00000110435	PDHX	protein_coding	snp_11_35088399	rs2732549	11	35088399	9.77862e-11	35101738	2.04167e-11	35001738	35188388	2.896e-06	-11.0077	1	1
Exon	ENSG00000023191.11_500484_500654	ENSG00000023191	RNH1	protein_coding	snp_11_589564	rs4963128	11	589564	2.5731e-08	588654	1.32606e-11	489570	688654	2.92e-06	-9.80892	1	1
Exon	ENSG00000103496.10_31049435_31049511	ENSG00000103496	STX4	protein_coding	snp_16_31326706	rs11860650	16	31326706	7.09255e-46	31283744	2.87114e-47	31226826	31383744	2.927e-06	-10.5216	1	1
Exon	ENSG00000132185.12_161680998_161681264	ENSG00000132185	FCRLA	protein_coding	snp_1_161479745	rs1801274	1	161479745	5.55584e-11	161478810	3.59401e-12	161379777	161578810	2.98e-06	-11.0703	1	1
Exon	ENSG00000130813.12_10202746_10203927	ENSG00000130813	C19orf66	protein_coding	snp_19_10475652	rs2304256	19	10475652	1.53941e-12	10466123	6.91109e-13	10375713	10566123	2.982e-06	-11.1871	1	1
Exon	ENSG00000105401.1_10503935_10504117	ENSG00000105401	CDC37	protein_coding	snp_19_10475652	rs2304256	19	10475652	1.53941e-12	10466123	6.91109e-13	10375713	10566123	3.001e-06	-3.44518	0.53	1
Junction	12_129399534_129410904	ENSG00000151948	GLT1D1	protein_coding	snp_12_129278864	rs1059312	12	129278864	2.23924e-06	129273505	1.14553e-07	129178865	129373505	3.015e-06	-11.2025	0.99	1
Trans	ENST00000550889.1	ENSG00000204842	ATXN2	protein_coding	snp_12_111910219	rs10774625	12	111910219	9.9712e-08	111910219	9.9712e-08	111810342	112010205	3.035e-06	-10.5092	0.87	1
Exon	ENSG00000065060.12_34831779_34831975	ENSG00000065060	UHRF1BP1	protein_coding	snp_6_34824636	rs11755393	6	34824636	1.45402e-05	34924306	1.5939e-08	34824306	34924326	3.069e-06	-10.0387	1	1
Trans	ENST00000530640.1	ENSG00000164733	CTSB	protein_coding	snp_8_11343973	rs2736340	8	11343973	2.13932e-16	11339965	1.35079e-18	11244030	11439965	3.095e-06	-11.0055	0.99	1
Exon	ENSG00000141480.12_4618308_4618338	ENSG00000141480	ARRB2	protein_coding	snp_17_4712617	rs2286672	17	4712617	0.000336448	4697255	2.45121e-05	4612733	4797255	3.132e-06	-11.1463	0.99	1
Trans	ENST00000524802.1	ENSG00000185101	ANO9	protein_coding	snp_11_589564	rs4963128	11	589564	2.5731e-08	588654	1.32606e-11	489570	688654	3.157e-06	-11.1987	0.99	1
Junction	7_128503116_128505431	ENSG00000128524	ATP6V1F	protein_coding	snp_7_128594183	rs10488631	7	128594183	9.3971e-45	128617466	7.06511e-46	128517466	128694130	3.167e-06	-10.7086	1	1
Trans	ENST00000294981.4	ENSG00000162889	MAPKAPK2	protein_coding	snp_1_206939904	rs3024505	1	206939904	0.00221457	206942413	0.00126915	206842413	207039415	3.169e-06	-11.1685	0.99	1
Exon	ENSG00000172893.10_71148858_71148989	ENSG00000172893	DHCR7	protein_coding	snp_11_71187679	rs3794060	11	71187679	0.000149889	71233178	5.04389e-05	71133178	71287567	3.201e-06	-8.14301	1	1
Exon	ENSG00000058085.9_183212282_183214035	ENSG00000058085	LAMC2	protein_coding	snp_1_183542323	rs17849501	1	183542323	1.8137e-59	183542323	1.8137e-59	183442324	183642196	3.245e-06	-11.1722	0.86	1
Exon	ENSG00000168297.9_58376874_58376947	ENSG00000168297	PXK	protein_coding	snp_3_58470351	rs9311676	3	58470351	5.61802e-06	58462163	2.28697e-09	58370362	58562163	3.252e-06	-9.00074	0.98	1
Trans	ENST00000254853.5	ENSG00000132517	SLC52A1	protein_coding	snp_17_4712617	rs2286672	17	4712617	0.000336448	4697255	2.45121e-05	4612733	4797255	3.254e-06	-10.031	0.95	1
Junction	3_58270866_58271080	ENSG00000163686	ABHD6	protein_coding	snp_3_58470351	rs9311676	3	58470351	5.61802e-06	58462163	2.28697e-09	58370362	58562163	3.281e-06	-5.26663	0.92	1
Exon	ENSG00000143466.7_206658531_206658643	ENSG00000143466	IKBKE	protein_coding	snp_1_206939904	rs3024505	1	206939904	0.00221457	206942413	0.00126915	206842413	207039415	3.298e-06	-10.0169	0.99	1
Exon	ENSG00000090339.3_10394709_10394996	ENSG00000090339	ICAM1	protein_coding	snp_19_10475652	rs2304256	19	10475652	1.53941e-12	10466123	6.91109e-13	10375713	10566123	3.307e-06	-9.18913	1	1
Exon	ENSG00000110435.6_34938119_34938362	ENSG00000110435	PDHX	protein_coding	snp_11_35088399	rs2732549	11	35088399	9.77862e-11	35101738	2.04167e-11	35001738	35188388	3.311e-06	-10.9422	1	1
Gene	ENSG00000081059.14	ENSG00000081059	TCF7	protein_coding	snp_5_133431834	rs7726414	5	133431834	4.92423e-10	133426817	3.17685e-10	133332106	133526817	3.313e-06	-7.73577	0.93	1
Junction	1_114267515_114269040	ENSG00000116793	PHTF1	protein_coding	snp_1_114377568	rs2476601	1	114377568	8.38229e-13	114377568	8.38229e-13	114277757	114477543	3.324e-06	-9.68042	1	1
Exon	ENSG00000198624.7_150563905_150564002	ENSG00000198624	CCDC69	protein_coding	snp_5_150458146	rs10036748	5	150458146	2.80088e-18	150457771	1.20479e-18	150358225	150557771	3.339e-06	-7.89436	0.95	1
Junction	5_150567020_150578558	ENSG00000198624	CCDC69	protein_coding	snp_5_150458146	rs10036748	5	150458146	2.80088e-18	150457771	1.20479e-18	150358225	150557771	3.348e-06	-8.74531	0.99	1
Junction	1_161680702_161680998	ENSG00000132185	FCRLA	protein_coding	snp_1_161479745	rs1801274	1	161479745	5.55584e-11	161478810	3.59401e-12	161379777	161578810	3.358e-06	-10.9534	1	1
Exon	ENSG00000134242.11_114401974_114402082	ENSG00000134242	PTPN22	protein_coding	snp_1_114377568	rs2476601	1	114377568	8.38229e-13	114377568	8.38229e-13	114277757	114477543	3.363e-06	-10.2893	1	1
Trans	ENST00000297151.4	ENSG00000164609	SLU7	protein_coding	snp_5_159879978	rs2431697	5	159879978	2.60144e-14	159879978	2.60144e-14	159780149	159979727	3.388e-06	-10.8221	1	1
Exon	ENSG00000255284.1_783530_784180	ENSG00000255284	AP006621.5	protein_coding	snp_11_589564	rs4963128	11	589564	2.5731e-08	588654	1.32606e-11	489570	688654	3.402e-06	-9.26066	1	1
Junction	16_31131581_31131660	ENSG00000103510	KAT8	protein_coding	snp_16_31326706	rs11860650	16	31326706	7.09255e-46	31283744	2.87114e-47	31226826	31383744	3.434e-06	-10.8048	1	1
Exon	ENSG00000172890.4_71208529_71208657	ENSG00000172890	NADSYN1	protein_coding	snp_11_71187679	rs3794060	11	71187679	0.000149889	71233178	5.04389e-05	71133178	71287567	3.442e-06	-9.56472	1	1
Trans	ENST00000458198.2	ENSG00000237190	CDKN2AIPNL	protein_coding	snp_5_133431834	rs7726414	5	133431834	4.92423e-10	133426817	3.17685e-10	133332106	133526817	3.457e-06	-9.58414	0.99	1
Intron	1_114372651_114375569	ENSG00000134242	PTPN22	protein_coding	snp_1_114377568	rs2476601	1	114377568	8.38229e-13	114377568	8.38229e-13	114277757	114477543	3.512e-06	-9.71325	1	1
Junction	11_34988361_34991686	ENSG00000110435	PDHX	protein_coding	snp_11_35088399	rs2732549	11	35088399	9.77862e-11	35101738	2.04167e-11	35001738	35188388	3.524e-06	-11.0829	1	1
Exon	ENSG00000158467.12_129066880_129070052	ENSG00000158467	AHCYL2	protein_coding	snp_7_128594183	rs10488631	7	128594183	9.3971e-45	128617466	7.06511e-46	128517466	128694130	3.531e-06	-11.0066	1	1
Exon	ENSG00000168297.9_58389589_58389637	ENSG00000168297	PXK	protein_coding	snp_3_58470351	rs9311676	3	58470351	5.61802e-06	58462163	2.28697e-09	58370362	58562163	3.565e-06	-7.77547	1	1
Junction	11_830132_830250	ENSG00000177685	EFCAB4A	protein_coding	snp_11_589564	rs4963128	11	589564	2.5731e-08	588654	1.32606e-11	489570	688654	3.591e-06	-9.71856	0.97	1
Exon	ENSG00000151948.7_129431883_129432003	ENSG00000151948	GLT1D1	protein_coding	snp_12_129278864	rs1059312	12	129278864	2.23924e-06	129273505	1.14553e-07	129178865	129373505	3.593e-06	-10.9429	1	1
Junction	10_50149893_50151375	ENSG00000128815	WDFY4	protein_coding	snp_10_50069395	rs2663052	10	50069395	1.65225e-08	50025396	1.06141e-10	49969417	50125396	3.631e-06	-8.72746	0.98	1
Junction	17_5009801_5012221	ENSG00000167840	ZNF232	protein_coding	snp_17_4712617	rs2286672	17	4712617	0.000336448	4697255	2.45121e-05	4612733	4797255	3.647e-06	-10.878	0.99	1
Exon	ENSG00000108509.15_4890249_4890665	ENSG00000108509	CAMTA2	protein_coding	snp_17_4712617	rs2286672	17	4712617	0.000336448	4697255	2.45121e-05	4612733	4797255	3.652e-06	-9.15257	0.99	1
Junction	6_34835156_34835243	ENSG00000065060	UHRF1BP1	protein_coding	snp_6_34824636	rs11755393	6	34824636	1.45402e-05	34924306	1.5939e-08	34824306	34924326	3.678e-06	-10.9684	1	1
Intron	10_64419032_64425889	ENSG00000138311	ZNF365	protein_coding	snp_10_63805617	rs4948496	10	63805617	1.24156e-06	63825561	1.42151e-07	63725561	63905531	3.695e-06	-10.6031	0.34	1
Exon	ENSG00000141480.12_4624241_4624794	ENSG00000141480	ARRB2	protein_coding	snp_17_4712617	rs2286672	17	4712617	0.000336448	4697255	2.45121e-05	4612733	4797255	3.734e-06	-10.9741	1	1
Trans	ENST00000249601.4	ENSG00000128805	ARHGAP22	protein_coding	snp_10_50069395	rs2663052	10	50069395	1.65225e-08	50025396	1.06141e-10	49969417	50125396	3.738e-06	-10.471	0.71	1
Trans	ENST00000425597.3	ENSG00000198794	SCAMP5	protein_coding	snp_15_75311036	rs2289583	15	75311036	2.31391e-05	75311036	2.31391e-05	75211142	75411020	3.771e-06	-9.89961	0.97	1
Junction	8_11627844_11628955	ENSG00000154328	NEIL2	protein_coding	snp_8_11343973	rs2736340	8	11343973	2.13932e-16	11339965	1.35079e-18	11244030	11439965	3.788e-06	-10.7054	1	1
Trans	ENST00000563622.1	ENSG00000140400	MAN2C1	protein_coding	snp_15_75311036	rs2289583	15	75311036	2.31391e-05	75311036	2.31391e-05	75211142	75411020	3.804e-06	-10.9435	1	1
Trans	ENST00000468862.1	ENSG00000168811	IL12A	protein_coding	snp_3_159728987	rs564799	3	159728987	8.57432e-07	159698170	1.04232e-07	159629241	159798170	3.805e-06	-10.98	1	1
Junction	11_810048_811597	ENSG00000177600	RPLP2	protein_coding	snp_11_589564	rs4963128	11	589564	2.5731e-08	588654	1.32606e-11	489570	688654	3.869e-06	-10.664	1	1
Exon	ENSG00000132185.12_161680550_161680702	ENSG00000132185	FCRLA	protein_coding	snp_1_161479745	rs1801274	1	161479745	5.55584e-11	161478810	3.59401e-12	161379777	161578810	3.887e-06	-10.9434	1	1
Exon	ENSG00000185101.8_430083_430179	ENSG00000185101	ANO9	protein_coding	snp_11_589564	rs4963128	11	589564	2.5731e-08	588654	1.32606e-11	489570	688654	3.894e-06	-9.82586	0.99	1
Trans	ENST00000393733.1	ENSG00000105364	MRPL4	protein_coding	snp_19_10475652	rs2304256	19	10475652	1.53941e-12	10466123	6.91109e-13	10375713	10566123	3.939e-06	-10.805	0.99	1
Intron	1_161575452_161576081	ENSG00000072694	FCGR2B	protein_coding	snp_1_161479745	rs1801274	1	161479745	5.55584e-11	161478810	3.59401e-12	161379777	161578810	3.949e-06	-9.91342	0.98	1
Exon	ENSG00000128805.9_49790998_49791197	ENSG00000128805	ARHGAP22	protein_coding	snp_10_50069395	rs2663052	10	50069395	1.65225e-08	50025396	1.06141e-10	49969417	50125396	3.976e-06	-10.8237	0.98	1
Intron	17_4892239_4892723	ENSG00000196388	INCA1	protein_coding	snp_17_4712617	rs2286672	17	4712617	0.000336448	4697255	2.45121e-05	4612733	4797255	4.029e-06	-10.5914	1	1
Gene	ENSG00000255518.1	ENSG00000255518	RP11-148O21.4	antisense	snp_8_11343973	rs2736340	8	11343973	2.13932e-16	11339965	1.35079e-18	11244030	11439965	4.037e-06	2.48375	0	0
Trans	ENST00000528629.1	ENSG00000255518	RP11-148O21.4	antisense	snp_8_11343973	rs2736340	8	11343973	2.13932e-16	11339965	1.35079e-18	11244030	11439965	4.037e-06	2.48375	0	0
Intron	5_133308553_133309482	ENSG00000213585	VDAC1	protein_coding	snp_5_133431834	rs7726414	5	133431834	4.92423e-10	133426817	3.17685e-10	133332106	133526817	4.051e-06	-10.6046	1	1
Junction	1_236189441_236192850	ENSG00000116962	NID1	protein_coding	snp_1_236039877	rs9782955	1	236039877	0.000791688	236034274	0.000501787	235939992	236134274	4.065e-06	-9.87989	0.99	1
Junction	19_10204556_10205434	ENSG00000130812	ANGPTL6	protein_coding	snp_19_10475652	rs2304256	19	10475652	1.53941e-12	10466123	6.91109e-13	10375713	10566123	4.072e-06	-8.37162	1	1
Trans	ENST00000547067.1	ENSG00000089022	MAPKAPK5	protein_coding	snp_12_111910219	rs10774625	12	111910219	9.9712e-08	111910219	9.9712e-08	111810342	112010205	4.084e-06	-10.7305	1	1
Intron	22_22314821_22316500	ENSG00000100038	TOP3B	protein_coding	snp_22_21976934	rs7444	22	21976934	2.63783e-13	21929566	9.71595e-14	21885593	22029566	4.096e-06	-10.3864	0.82	1
Junction	11_810497_811597	ENSG00000177600	RPLP2	protein_coding	snp_11_589564	rs4963128	11	589564	2.5731e-08	588654	1.32606e-11	489570	688654	4.132e-06	-10.518	1	1
Exon	ENSG00000090339.3_10381517_10381902	ENSG00000090339	ICAM1	protein_coding	snp_19_10475652	rs2304256	19	10475652	1.53941e-12	10466123	6.91109e-13	10375713	10566123	4.151e-06	-7.02409	0.99	1
Trans	ENST00000563794.1	ENSG00000140400	MAN2C1	protein_coding	snp_15_75311036	rs2289583	15	75311036	2.31391e-05	75311036	2.31391e-05	75211142	75411020	4.16e-06	-10.272	0.61	1
Exon	ENSG00000151948.7_129442090_129442188	ENSG00000151948	GLT1D1	protein_coding	snp_12_129278864	rs1059312	12	129278864	2.23924e-06	129273505	1.14553e-07	129178865	129373505	4.203e-06	-10.8689	1	1
Exon	ENSG00000168811.2_159707954_159708099	ENSG00000168811	IL12A	protein_coding	snp_3_159728987	rs564799	3	159728987	8.57432e-07	159698170	1.04232e-07	159629241	159798170	4.337e-06	-10.7622	1	1
Exon	ENSG00000163687.8_58177984_58179166	ENSG00000163687	DNASE1L3	protein_coding	snp_3_58470351	rs9311676	3	58470351	5.61802e-06	58462163	2.28697e-09	58370362	58562163	4.391e-06	-10.3418	0.99	1
Exon	ENSG00000151967.14_159583952_159584070	ENSG00000151967	SCHIP1	protein_coding	snp_3_159728987	rs564799	3	159728987	8.57432e-07	159698170	1.04232e-07	159629241	159798170	4.401e-06	-10.5308	0.99	1
Gene	ENSG00000177236.3	ENSG00000177236	AP006621.1	pseudogene	snp_11_589564	rs4963128	11	589564	2.5731e-08	588654	1.32606e-11	489570	688654	4.431e-06	-5.8997	0.85	1
Trans	ENST00000319941.3	ENSG00000177236	AP006621.1	pseudogene	snp_11_589564	rs4963128	11	589564	2.5731e-08	588654	1.32606e-11	489570	688654	4.431e-06	-5.8997	0.85	1
Intron	15_75343067_75351985	ENSG00000138621	PPCDC	protein_coding	snp_15_75311036	rs2289583	15	75311036	2.31391e-05	75311036	2.31391e-05	75211142	75411020	4.496e-06	-5.27406	0.95	1
Intron	3_58179166_58183548	ENSG00000163687	DNASE1L3	protein_coding	snp_3_58470351	rs9311676	3	58470351	5.61802e-06	58462163	2.28697e-09	58370362	58562163	4.506e-06	-8.29666	0.98	1
Gene	ENSG00000128591.11	ENSG00000128591	FLNC	protein_coding	snp_7_128594183	rs10488631	7	128594183	9.3971e-45	128617466	7.06511e-46	128517466	128694130	4.606e-06	-10.6024	0.99	1
Trans	ENST00000543842.1	ENSG00000129347	KRI1	protein_coding	snp_19_10475652	rs2304256	19	10475652	1.53941e-12	10466123	6.91109e-13	10375713	10566123	4.631e-06	-10.719	0.76	1
Intron	11_560143_560683	ENSG00000185522	C11orf35	protein_coding	snp_11_589564	rs4963128	11	589564	2.5731e-08	588654	1.32606e-11	489570	688654	4.672e-06	-6.35877	0.84	1
Junction	10_50013466_50014049	ENSG00000128815	WDFY4	protein_coding	snp_10_50069395	rs2663052	10	50069395	1.65225e-08	50025396	1.06141e-10	49969417	50125396	4.704e-06	-10.2031	1	1
Exon	ENSG00000026508.11_35250676_35253949	ENSG00000026508	CD44	protein_coding	snp_11_35088399	rs2732549	11	35088399	9.77862e-11	35101738	2.04167e-11	35001738	35188388	4.707e-06	-9.26213	1	1
Junction	16_31131835_31138356	ENSG00000103510	KAT8	protein_coding	snp_16_31326706	rs11860650	16	31326706	7.09255e-46	31283744	2.87114e-47	31226826	31383744	4.707e-06	-10.6307	1	1
Exon	ENSG00000132185.12_161681724_161682008	ENSG00000132185	FCRLA	protein_coding	snp_1_161479745	rs1801274	1	161479745	5.55584e-11	161478810	3.59401e-12	161379777	161578810	4.752e-06	-10.7854	1	1
Exon	ENSG00000150347.10_63829459_63829556	ENSG00000150347	ARID5B	protein_coding	snp_10_63805617	rs4948496	10	63805617	1.24156e-06	63825561	1.42151e-07	63725561	63905531	4.771e-06	-10.7226	0.99	1
Exon	ENSG00000105401.1_10505904_10506019	ENSG00000105401	CDC37	protein_coding	snp_19_10475652	rs2304256	19	10475652	1.53941e-12	10466123	6.91109e-13	10375713	10566123	4.812e-06	-8.18811	0.98	1
Junction	19_10394996_10395079	ENSG00000090339	ICAM1	protein_coding	snp_19_10475652	rs2304256	19	10475652	1.53941e-12	10466123	6.91109e-13	10375713	10566123	4.826e-06	-8.88595	0.99	1
Exon	ENSG00000185522.4_557884_558039	ENSG00000185522	C11orf35	protein_coding	snp_11_589564	rs4963128	11	589564	2.5731e-08	588654	1.32606e-11	489570	688654	4.831e-06	-9.94511	0.99	1
Gene	ENSG00000151948.7	ENSG00000151948	GLT1D1	protein_coding	snp_12_129278864	rs1059312	12	129278864	2.23924e-06	129273505	1.14553e-07	129178865	129373505	4.849e-06	-10.7429	1	1
Exon	ENSG00000072694.13_161647118_161647155	ENSG00000072694	FCGR2B	protein_coding	snp_1_161479745	rs1801274	1	161479745	5.55584e-11	161478810	3.59401e-12	161379777	161578810	4.857e-06	-9.91629	1	1
Trans	ENST00000528743.2	ENSG00000254997	KRTAP5-9	protein_coding	snp_11_71187679	rs3794060	11	71187679	0.000149889	71233178	5.04389e-05	71133178	71287567	4.865e-06	-9.71623	0.97	1
Gene	ENSG00000254997.2	ENSG00000254997	KRTAP5-9	protein_coding	snp_11_71187679	rs3794060	11	71187679	0.000149889	71233178	5.04389e-05	71133178	71287567	4.865e-06	-9.71623	1	1
Junction	1_236193050_236195701	ENSG00000116962	NID1	protein_coding	snp_1_236039877	rs9782955	1	236039877	0.000791688	236034274	0.000501787	235939992	236134274	4.926e-06	-10.7295	0.99	1
Exon	ENSG00000141480.12_4621556_4621640	ENSG00000141480	ARRB2	protein_coding	snp_17_4712617	rs2286672	17	4712617	0.000336448	4697255	2.45121e-05	4612733	4797255	4.93e-06	-10.6774	1	1
Junction	3_58355205_58368241	ENSG00000168297	PXK	protein_coding	snp_3_58470351	rs9311676	3	58470351	5.61802e-06	58462163	2.28697e-09	58370362	58562163	4.983e-06	-8.69274	0.99	1
Trans	ENST00000575524.1	ENSG00000108523	RNF167	protein_coding	snp_17_4712617	rs2286672	17	4712617	0.000336448	4697255	2.45121e-05	4612733	4797255	4.986e-06	-10.3168	0.79	1
Junction	11_783671_784024	ENSG00000177236	AP006621.1	pseudogene	snp_11_589564	rs4963128	11	589564	2.5731e-08	588654	1.32606e-11	489570	688654	5e-06	-9.25261	1	1
Intron	11_495053_497971	ENSG00000023191	RNH1	protein_coding	snp_11_589564	rs4963128	11	589564	2.5731e-08	588654	1.32606e-11	489570	688654	5.028e-06	-9.97372	1	1
Exon	ENSG00000139370.6_129277739_129278901	ENSG00000139370	SLC15A4	protein_coding	snp_12_129278864	rs1059312	12	129278864	2.23924e-06	129273505	1.14553e-07	129178865	129373505	5.087e-06	-10.7051	1	1
Intron	5_160041562_160066143	ENSG00000253687	CTC-348L5.1	antisense	snp_5_159879978	rs2431697	5	159879978	2.60144e-14	159879978	2.60144e-14	159780149	159979727	5.123e-06	-10.5845	0.58	1
Junction	12_129411699_129429871	ENSG00000151948	GLT1D1	protein_coding	snp_12_129278864	rs1059312	12	129278864	2.23924e-06	129273505	1.14553e-07	129178865	129373505	5.164e-06	-10.6381	0.98	1
Trans	ENST00000567032.1	ENSG00000140465	CYP1A1	protein_coding	snp_15_75311036	rs2289583	15	75311036	2.31391e-05	75311036	2.31391e-05	75211142	75411020	5.183e-06	-10.6199	0.98	1
Intron	15_75289657_75299929	ENSG00000198794	SCAMP5	protein_coding	snp_15_75311036	rs2289583	15	75311036	2.31391e-05	75311036	2.31391e-05	75211142	75411020	5.214e-06	-8.74574	1	1
Junction	6_34835393_34838631	ENSG00000065060	UHRF1BP1	protein_coding	snp_6_34824636	rs11755393	6	34824636	1.45402e-05	34924306	1.5939e-08	34824306	34924326	5.295e-06	-9.21679	1	1
Junction	12_129383832_129396969	ENSG00000151948	GLT1D1	protein_coding	snp_12_129278864	rs1059312	12	129278864	2.23924e-06	129273505	1.14553e-07	129178865	129373505	5.305e-06	-10.6514	1	1
Exon	ENSG00000065989.9_10528336_10528541	ENSG00000065989	PDE4A	protein_coding	snp_19_10475652	rs2304256	19	10475652	1.53941e-12	10466123	6.91109e-13	10375713	10566123	5.306e-06	-8.09603	0.98	1
Intron	16_85937137_85942594	ENSG00000140968	IRF8	protein_coding	snp_16_85972612	rs11644034	16	85972612	1.77642e-15	85969738	5.98705e-17	85872933	86069738	5.324e-06	-9.99233	0.89	1
Exon	ENSG00000081059.14_133473750_133473855	ENSG00000081059	TCF7	protein_coding	snp_5_133431834	rs7726414	5	133431834	4.92423e-10	133426817	3.17685e-10	133332106	133526817	5.397e-06	-6.74337	0.96	1
Exon	ENSG00000026508.11_35211382_35211612	ENSG00000026508	CD44	protein_coding	snp_11_35088399	rs2732549	11	35088399	9.77862e-11	35101738	2.04167e-11	35001738	35188388	5.415e-06	-9.77377	1	1
Intron	10_50086694_50098624	ENSG00000128815	WDFY4	protein_coding	snp_10_50069395	rs2663052	10	50069395	1.65225e-08	50025396	1.06141e-10	49969417	50125396	5.493e-06	-7.04853	1	1
Exon	ENSG00000103496.10_31045783_31045857	ENSG00000103496	STX4	protein_coding	snp_16_31326706	rs11860650	16	31326706	7.09255e-46	31283744	2.87114e-47	31226826	31383744	5.549e-06	-10.1327	1	1
Junction	19_10561328_10561505	ENSG00000065989	PDE4A	protein_coding	snp_19_10475652	rs2304256	19	10475652	1.53941e-12	10466123	6.91109e-13	10375713	10566123	5.56e-06	-9.63246	1	1
Intron	16_11076848_11096931	ENSG00000038532	CLEC16A	protein_coding	snp_16_11174365	rs9652601	16	11174365	2.76014e-07	11177801	9.13286e-08	11077801	11274227	5.592e-06	-1.5178	0.0561	1
Exon	ENSG00000026508.11_35243201_35243279	ENSG00000026508	CD44	protein_coding	snp_11_35088399	rs2732549	11	35088399	9.77862e-11	35101738	2.04167e-11	35001738	35188388	5.599e-06	-9.65541	0.98	1
Junction	17_4844452_4845636	ENSG00000108523	RNF167	protein_coding	snp_17_4712617	rs2286672	17	4712617	0.000336448	4697255	2.45121e-05	4612733	4797255	5.62e-06	-9.01508	0.99	1
Trans	ENST00000487681.1	ENSG00000112297	AIM1	protein_coding	snp_6_106588806	rs6568431	6	106588806	4.87548e-12	106574794	1.57484e-12	106488871	106674794	5.666e-06	-10.5903	0.89	1
Junction	3_58380829_58381385	ENSG00000168297	PXK	protein_coding	snp_3_58470351	rs9311676	3	58470351	5.61802e-06	58462163	2.28697e-09	58370362	58562163	5.713e-06	-5.72497	0.89	1
Exon	ENSG00000143344.9_183891356_183891470	ENSG00000143344	RGL1	protein_coding	snp_1_183542323	rs17849501	1	183542323	1.8137e-59	183542323	1.8137e-59	183442324	183642196	5.732e-06	-8.25046	1	1
Intron	2_212642904_212644498	ENSG00000178568	ERBB4	protein_coding	snp_2_213871709	rs3768792	2	213871709	3.78064e-08	213890232	2.03803e-08	213790232	213971620	5.742e-06	-9.98914	0.89	1
Exon	ENSG00000151967.14_159606609_159606732	ENSG00000151967	SCHIP1	protein_coding	snp_3_159728987	rs564799	3	159728987	8.57432e-07	159698170	1.04232e-07	159629241	159798170	5.762e-06	-9.42402	0.94	1
Intron	1_173156004_173157603	ENSG00000117586	TNFSF4	protein_coding	snp_1_173226195	rs704840	1	173226195	1.40973e-13	173251856	2.23939e-15	173151856	173326137	5.787e-06	-10.1136	0.99	1
Trans	ENST00000522301.1	ENSG00000108515	ENO3	protein_coding	snp_17_4712617	rs2286672	17	4712617	0.000336448	4697255	2.45121e-05	4612733	4797255	5.808e-06	-9.3657	0.98	1
Junction	12_129373289_129383781	ENSG00000151948	GLT1D1	protein_coding	snp_12_129278864	rs1059312	12	129278864	2.23924e-06	129273505	1.14553e-07	129178865	129373505	5.822e-06	-10.5493	0.97	1
Exon	ENSG00000070047.6_607066_609720	ENSG00000070047	PHRF1	protein_coding	snp_11_589564	rs4963128	11	589564	2.5731e-08	588654	1.32606e-11	489570	688654	5.889e-06	-8.10882	0.99	1
Exon	ENSG00000143669.8_235966208_235966364	ENSG00000143669	LYST	protein_coding	snp_1_236039877	rs9782955	1	236039877	0.000791688	236034274	0.000501787	235939992	236134274	5.907e-06	-9.94169	1	1
Exon	ENSG00000185101.8_431848_431906	ENSG00000185101	ANO9	protein_coding	snp_11_589564	rs4963128	11	589564	2.5731e-08	588654	1.32606e-11	489570	688654	5.926e-06	-10.4382	0.99	1
Intron	11_451493_458674	ENSG00000174915	PTDSS2	protein_coding	snp_11_589564	rs4963128	11	589564	2.5731e-08	588654	1.32606e-11	489570	688654	5.943e-06	-10.4803	1	1
Junction	1_114499806_114500688	ENSG00000163349	HIPK1	protein_coding	snp_1_114377568	rs2476601	1	114377568	8.38229e-13	114377568	8.38229e-13	114277757	114477543	5.968e-06	-9.08153	1	1
Intron	2_191552043_191554971	ENSG00000138386	NAB1	protein_coding	snp_2_191964633	rs7574865	2	191964633	9.80343e-66	191964633	9.80343e-66	191864725	192064578	5.975e-06	-8.55503	0.95	1
Junction	5_150519804_150521094	ENSG00000197043	ANXA6	protein_coding	snp_5_150458146	rs10036748	5	150458146	2.80088e-18	150457771	1.20479e-18	150358225	150557771	6.038e-06	-10.3144	0.99	1
Exon	ENSG00000177685.10_830250_830337	ENSG00000177685	EFCAB4A	protein_coding	snp_11_589564	rs4963128	11	589564	2.5731e-08	588654	1.32606e-11	489570	688654	6.065e-06	-8.71268	0.87	1
Junction	12_129432003_129442090	ENSG00000151948	GLT1D1	protein_coding	snp_12_129278864	rs1059312	12	129278864	2.23924e-06	129273505	1.14553e-07	129178865	129373505	6.135e-06	-10.2743	0.98	1
Exon	ENSG00000151967.14_159614512_159615149	ENSG00000151967	SCHIP1	protein_coding	snp_3_159728987	rs564799	3	159728987	8.57432e-07	159698170	1.04232e-07	159629241	159798170	6.174e-06	-9.88818	0.99	1
Junction	1_236141288_236142295	ENSG00000116962	NID1	protein_coding	snp_1_236039877	rs9782955	1	236039877	0.000791688	236034274	0.000501787	235939992	236134274	6.187e-06	-10.5118	1	1
Junction	3_58178530_58179070	ENSG00000163687	DNASE1L3	protein_coding	snp_3_58470351	rs9311676	3	58470351	5.61802e-06	58462163	2.28697e-09	58370362	58562163	6.213e-06	-8.88488	1	1
Intron	16_85952409_85953715	ENSG00000140968	IRF8	protein_coding	snp_16_85972612	rs11644034	16	85972612	1.77642e-15	85969738	5.98705e-17	85872933	86069738	6.235e-06	-9.4395	1	1
Exon	ENSG00000072694.13_161642765_161643019	ENSG00000072694	FCGR2B	protein_coding	snp_1_161479745	rs1801274	1	161479745	5.55584e-11	161478810	3.59401e-12	161379777	161578810	6.312e-06	-8.80479	1	1
Exon	ENSG00000161328.10_540674_540861	ENSG00000161328	LRRC56	protein_coding	snp_11_589564	rs4963128	11	589564	2.5731e-08	588654	1.32606e-11	489570	688654	6.349e-06	-10.0555	0.99	1
Trans	ENST00000565022.1	ENSG00000103490	PYCARD	protein_coding	snp_16_31326706	rs11860650	16	31326706	7.09255e-46	31283744	2.87114e-47	31226826	31383744	6.368e-06	-10.4178	0.99	1
Exon	ENSG00000038532.9_11219836_11220201	ENSG00000038532	CLEC16A	protein_coding	snp_16_11174365	rs9652601	16	11174365	2.76014e-07	11177801	9.13286e-08	11077801	11274227	6.368e-06	-7.9794	1	1
Junction	3_58383449_58385026	ENSG00000168297	PXK	protein_coding	snp_3_58470351	rs9311676	3	58470351	5.61802e-06	58462163	2.28697e-09	58370362	58562163	6.377e-06	-4.02259	0.74	1
Gene	ENSG00000178718.5	ENSG00000178718	RPP25	protein_coding	snp_15_75311036	rs2289583	15	75311036	2.31391e-05	75311036	2.31391e-05	75211142	75411020	6.388e-06	-10.3783	1	1
Exon	ENSG00000143344.9_183876146_183876235	ENSG00000143344	RGL1	protein_coding	snp_1_183542323	rs17849501	1	183542323	1.8137e-59	183542323	1.8137e-59	183442324	183642196	6.439e-06	-10.4402	1	1
Exon	ENSG00000213853.5_10641397_10641534	ENSG00000213853	EMP2	protein_coding	snp_16_11174365	rs9652601	16	11174365	2.76014e-07	11177801	9.13286e-08	11077801	11274227	6.46e-06	-10.2717	0.96	1
Junction	11_71196694_71201891	ENSG00000172890	NADSYN1	protein_coding	snp_11_71187679	rs3794060	11	71187679	0.000149889	71233178	5.04389e-05	71133178	71287567	6.463e-06	-9.12235	1	1
Intron	19_10531760_10541521	ENSG00000065989	PDE4A	protein_coding	snp_19_10475652	rs2304256	19	10475652	1.53941e-12	10466123	6.91109e-13	10375713	10566123	6.529e-06	-9.13706	1	1
Junction	12_129338194_129360459	ENSG00000151948	GLT1D1	protein_coding	snp_12_129278864	rs1059312	12	129278864	2.23924e-06	129273505	1.14553e-07	129178865	129373505	6.587e-06	-10.3738	1	1
Exon	ENSG00000153814.7_27870192_27872595	ENSG00000153814	JAZF1	protein_coding	snp_7_28185891	rs849142	7	28185891	4.95365e-05	28162674	6.9798e-06	28085900	28262674	6.598e-06	-1.76584	0.0695	1
Junction	17_5015413_5016681	ENSG00000234327	AC012146.7	processed_transcript	snp_17_4712617	rs2286672	17	4712617	0.000336448	4697255	2.45121e-05	4612733	4797255	6.603e-06	-10.2675	0.99	1
Junction	5_150411944_150414563	ENSG00000145901	TNIP1	protein_coding	snp_5_150458146	rs10036748	5	150458146	2.80088e-18	150457771	1.20479e-18	150358225	150557771	6.724e-06	-9.51663	0.99	1
Exon	ENSG00000023191.11_497971_498141	ENSG00000023191	RNH1	protein_coding	snp_11_589564	rs4963128	11	589564	2.5731e-08	588654	1.32606e-11	489570	688654	6.77e-06	-9.17263	0.99	1
Exon	ENSG00000151967.14_159605497_159605694	ENSG00000151967	SCHIP1	protein_coding	snp_3_159728987	rs564799	3	159728987	8.57432e-07	159698170	1.04232e-07	159629241	159798170	6.772e-06	-9.54215	0.99	1
Intron	5_132669750_132736430	ENSG00000053108	FSTL4	protein_coding	snp_5_133431834	rs7726414	5	133431834	4.92423e-10	133426817	3.17685e-10	133332106	133526817	6.825e-06	-9.97529	0.81	1
Exon	ENSG00000105371.7_10397650_10398082	ENSG00000105371	ICAM4	protein_coding	snp_19_10475652	rs2304256	19	10475652	1.53941e-12	10466123	6.91109e-13	10375713	10566123	6.857e-06	-10.4116	1	1
Intron	1_161336291_161337632	ENSG00000188931	C1orf192	protein_coding	snp_1_161479745	rs1801274	1	161479745	5.55584e-11	161478810	3.59401e-12	161379777	161578810	6.905e-06	-10.1517	0.99	1
Junction	17_4446036_4446208	ENSG00000132382	MYBBP1A	protein_coding	snp_17_4712617	rs2286672	17	4712617	0.000336448	4697255	2.45121e-05	4612733	4797255	6.92e-06	-10.102	0.99	1
Intron	2_191931241_191934419	ENSG00000138378	STAT4	protein_coding	snp_2_191964633	rs7574865	2	191964633	9.80343e-66	191964633	9.80343e-66	191864725	192064578	6.933e-06	-9.98757	0.66	1
Intron	12_112331389_112334024	ENSG00000089022	MAPKAPK5	protein_coding	snp_12_111910219	rs10774625	12	111910219	9.9712e-08	111910219	9.9712e-08	111810342	112010205	6.959e-06	-10.3299	1	1
Trans	ENST00000479285.1	ENSG00000134262	AP4B1	protein_coding	snp_1_114377568	rs2476601	1	114377568	8.38229e-13	114377568	8.38229e-13	114277757	114477543	7.035e-06	-10.2482	1	1
Exon	ENSG00000091640.3_4863317_4863406	ENSG00000091640	SPAG7	protein_coding	snp_17_4712617	rs2286672	17	4712617	0.000336448	4697255	2.45121e-05	4612733	4797255	7.044e-06	-8.8844	0.99	1
Junction	12_129360607_129373184	ENSG00000151948	GLT1D1	protein_coding	snp_12_129278864	rs1059312	12	129278864	2.23924e-06	129273505	1.14553e-07	129178865	129373505	7.125e-06	-10.2025	0.98	1
Junction	16_85953830_85954712	ENSG00000140968	IRF8	protein_coding	snp_16_85972612	rs11644034	16	85972612	1.77642e-15	85969738	5.98705e-17	85872933	86069738	7.26e-06	-8.78504	0.98	1
Trans	ENST00000569746.1	ENSG00000169896	ITGAM	protein_coding	snp_16_31326706	rs11860650	16	31326706	7.09255e-46	31283744	2.87114e-47	31226826	31383744	7.291e-06	-10.1711	0.99	1
Junction	11_610347_610501	ENSG00000070047	PHRF1	protein_coding	snp_11_589564	rs4963128	11	589564	2.5731e-08	588654	1.32606e-11	489570	688654	7.346e-06	-8.87266	1	1
Junction	19_10922440_10922940	ENSG00000079805	DNM2	protein_coding	snp_19_10475652	rs2304256	19	10475652	1.53941e-12	10466123	6.91109e-13	10375713	10566123	7.351e-06	-9.94997	1	1
Trans	ENST00000369569.1	ENSG00000134262	AP4B1	protein_coding	snp_1_114377568	rs2476601	1	114377568	8.38229e-13	114377568	8.38229e-13	114277757	114477543	7.424e-06	-9.97496	1	1
Trans	ENST00000522664.1	ENSG00000197043	ANXA6	protein_coding	snp_5_150458146	rs10036748	5	150458146	2.80088e-18	150457771	1.20479e-18	150358225	150557771	7.48e-06	-7.9898	0.99	1
Junction	6_34803241_34803933	ENSG00000065060	UHRF1BP1	protein_coding	snp_6_34824636	rs11755393	6	34824636	1.45402e-05	34924306	1.5939e-08	34824306	34924326	7.519e-06	-10.2544	1	1
Exon	ENSG00000128591.11_128484712_128485309	ENSG00000128591	FLNC	protein_coding	snp_7_128594183	rs10488631	7	128594183	9.3971e-45	128617466	7.06511e-46	128517466	128694130	7.55e-06	-10.2822	0.99	1
Exon	ENSG00000177595.12_802543_802597	ENSG00000177595	PIDD	protein_coding	snp_11_589564	rs4963128	11	589564	2.5731e-08	588654	1.32606e-11	489570	688654	7.633e-06	-7.52336	0.96	1
Exon	ENSG00000163687.8_58183548_58183705	ENSG00000163687	DNASE1L3	protein_coding	snp_3_58470351	rs9311676	3	58470351	5.61802e-06	58462163	2.28697e-09	58370362	58562163	7.633e-06	-9.5233	0.99	1
Junction	17_4796362_4796581	ENSG00000141503	MINK1	protein_coding	snp_17_4712617	rs2286672	17	4712617	0.000336448	4697255	2.45121e-05	4612733	4797255	7.655e-06	-8.94791	0.99	1
Intron	12_129411703_129414779	ENSG00000151948	GLT1D1	protein_coding	snp_12_129278864	rs1059312	12	129278864	2.23924e-06	129273505	1.14553e-07	129178865	129373505	7.655e-06	-9.82619	1	1
Exon	ENSG00000163687.8_58196493_58196951	ENSG00000163687	DNASE1L3	protein_coding	snp_3_58470351	rs9311676	3	58470351	5.61802e-06	58462163	2.28697e-09	58370362	58562163	7.687e-06	-9.02446	0.98	1
Exon	ENSG00000026508.11_35240863_35240934	ENSG00000026508	CD44	protein_coding	snp_11_35088399	rs2732549	11	35088399	9.77862e-11	35101738	2.04167e-11	35001738	35188388	7.76e-06	-9.45331	1	1
Junction	1_114249344_114252876	ENSG00000116793	PHTF1	protein_coding	snp_1_114377568	rs2476601	1	114377568	8.38229e-13	114377568	8.38229e-13	114277757	114477543	7.767e-06	-5.2787	0.93	1
Gene	ENSG00000262678.1	ENSG00000262678	RP5-1050D4.4	antisense	snp_17_4712617	rs2286672	17	4712617	0.000336448	4697255	2.45121e-05	4612733	4797255	7.781e-06	-8.31627	0.98	1
Trans	ENST00000575985.1	ENSG00000262678	RP5-1050D4.4	antisense	snp_17_4712617	rs2286672	17	4712617	0.000336448	4697255	2.45121e-05	4612733	4797255	7.781e-06	-8.31627	0.95	1
Trans	ENST00000529055.1	ENSG00000142082	SIRT3	protein_coding	snp_11_589564	rs4963128	11	589564	2.5731e-08	588654	1.32606e-11	489570	688654	7.787e-06	-10.2761	0.73	1
Gene	ENSG00000250397.2	ENSG00000250397	RP11-1391J7.1	antisense	snp_11_589564	rs4963128	11	589564	2.5731e-08	588654	1.32606e-11	489570	688654	7.919e-06	-7.55506	0.61	1
Trans	ENST00000506172.2	ENSG00000250397	RP11-1391J7.1	antisense	snp_11_589564	rs4963128	11	589564	2.5731e-08	588654	1.32606e-11	489570	688654	7.919e-06	-7.55506	0.67	1
Exon	ENSG00000023191.11_498457_498627	ENSG00000023191	RNH1	protein_coding	snp_11_589564	rs4963128	11	589564	2.5731e-08	588654	1.32606e-11	489570	688654	7.938e-06	-7.74497	1	1
Exon	ENSG00000177106.9_723241_723353	ENSG00000177106	EPS8L2	protein_coding	snp_11_589564	rs4963128	11	589564	2.5731e-08	588654	1.32606e-11	489570	688654	8.003e-06	-10.2534	0.98	1
Junction	16_10989621_10992527	ENSG00000179583	CIITA	protein_coding	snp_16_11174365	rs9652601	16	11174365	2.76014e-07	11177801	9.13286e-08	11077801	11274227	8.011e-06	-9.37014	0.98	1
Exon	ENSG00000090339.3_10395791_10397291	ENSG00000090339	ICAM1	protein_coding	snp_19_10475652	rs2304256	19	10475652	1.53941e-12	10466123	6.91109e-13	10375713	10566123	8.042e-06	-8.36427	1	1
Trans	ENST00000473037.1	ENSG00000143669	LYST	protein_coding	snp_1_236039877	rs9782955	1	236039877	0.000791688	236034274	0.000501787	235939992	236134274	8.044e-06	-10.0233	0.98	1
Junction	2_191746294_191746639	ENSG00000235852	AC005540.3	antisense	snp_2_191964633	rs7574865	2	191964633	9.80343e-66	191964633	9.80343e-66	191864725	192064578	8.044e-06	-8.03597	1	1
Exon	ENSG00000185522.4_556192_556375	ENSG00000185522	C11orf35	protein_coding	snp_11_589564	rs4963128	11	589564	2.5731e-08	588654	1.32606e-11	489570	688654	8.115e-06	-8.29853	0.97	1
Exon	ENSG00000163686.8_58270812_58270866	ENSG00000163686	ABHD6	protein_coding	snp_3_58470351	rs9311676	3	58470351	5.61802e-06	58462163	2.28697e-09	58370362	58562163	8.192e-06	-5.57288	0.89	1
Exon	ENSG00000138311.11_64429967_64431771	ENSG00000138311	ZNF365	protein_coding	snp_10_63805617	rs4948496	10	63805617	1.24156e-06	63825561	1.42151e-07	63725561	63905531	8.204e-06	-10.0442	0.23	1
Exon	ENSG00000163686.8_58256659_58256791	ENSG00000163686	ABHD6	protein_coding	snp_3_58470351	rs9311676	3	58470351	5.61802e-06	58462163	2.28697e-09	58370362	58562163	8.235e-06	-5.63831	0.9	1
Exon	ENSG00000132185.12_161682875_161684141	ENSG00000132185	FCRLA	protein_coding	snp_1_161479745	rs1801274	1	161479745	5.55584e-11	161478810	3.59401e-12	161379777	161578810	8.245e-06	-10.2208	1	1
Exon	ENSG00000145901.9_150466646_150466727	ENSG00000145901	TNIP1	protein_coding	snp_5_150458146	rs10036748	5	150458146	2.80088e-18	150457771	1.20479e-18	150358225	150557771	8.25e-06	-8.52929	0.99	1
Junction	5_133476579_133477876	ENSG00000081059	TCF7	protein_coding	snp_5_133431834	rs7726414	5	133431834	4.92423e-10	133426817	3.17685e-10	133332106	133526817	8.281e-06	-6.73663	0.97	1
Intron	15_75132054_75132575	ENSG00000140474	ULK3	protein_coding	snp_15_75311036	rs2289583	15	75311036	2.31391e-05	75311036	2.31391e-05	75211142	75411020	8.294e-06	-6.80105	0.98	1
Exon	ENSG00000198794.7_75304133_75304187	ENSG00000198794	SCAMP5	protein_coding	snp_15_75311036	rs2289583	15	75311036	2.31391e-05	75311036	2.31391e-05	75211142	75411020	8.369e-06	-10.1662	0.98	1
Exon	ENSG00000151967.14_159603996_159604113	ENSG00000151967	SCHIP1	protein_coding	snp_3_159728987	rs564799	3	159728987	8.57432e-07	159698170	1.04232e-07	159629241	159798170	8.458e-06	-9.72894	0.99	1
Junction	3_58271180_58279316	ENSG00000163686	ABHD6	protein_coding	snp_3_58470351	rs9311676	3	58470351	5.61802e-06	58462163	2.28697e-09	58370362	58562163	8.476e-06	-7.13388	0.97	1
Junction	8_11167197_11172432	ENSG00000104643	MTMR9	protein_coding	snp_8_11343973	rs2736340	8	11343973	2.13932e-16	11339965	1.35079e-18	11244030	11439965	8.478e-06	-6.93319	1	1
Trans	ENST00000419752.2	ENSG00000136068	FLNB	protein_coding	snp_3_58470351	rs9311676	3	58470351	5.61802e-06	58462163	2.28697e-09	58370362	58562163	8.542e-06	-9.32668	0.97	1
Intron	6_34962199_34977682	ENSG00000187762	HSPE1P11	pseudogene	snp_6_34824636	rs11755393	6	34824636	1.45402e-05	34924306	1.5939e-08	34824306	34924326	8.608e-06	-9.0028	1	1
Exon	ENSG00000065060.12_34824016_34824186	ENSG00000065060	UHRF1BP1	protein_coding	snp_6_34824636	rs11755393	6	34824636	1.45402e-05	34924306	1.5939e-08	34824306	34924326	8.69e-06	-9.05462	1	1
Exon	ENSG00000158467.12_129029475_129029575	ENSG00000158467	AHCYL2	protein_coding	snp_7_128594183	rs10488631	7	128594183	9.3971e-45	128617466	7.06511e-46	128517466	128694130	8.695e-06	-10.086	1	1
Exon	ENSG00000065989.9_10561279_10561328	ENSG00000065989	PDE4A	protein_coding	snp_19_10475652	rs2304256	19	10475652	1.53941e-12	10466123	6.91109e-13	10375713	10566123	8.7e-06	-8.0727	0.97	1
Exon	ENSG00000177106.9_721285_721352	ENSG00000177106	EPS8L2	protein_coding	snp_11_589564	rs4963128	11	589564	2.5731e-08	588654	1.32606e-11	489570	688654	8.79e-06	-10.1621	0.99	1
Junction	16_31141478_31141588	ENSG00000103510	KAT8	protein_coding	snp_16_31326706	rs11860650	16	31326706	7.09255e-46	31283744	2.87114e-47	31226826	31383744	8.808e-06	-10.0969	1	1
Trans	ENST00000571831.1	ENSG00000108509	CAMTA2	protein_coding	snp_17_4712617	rs2286672	17	4712617	0.000336448	4697255	2.45121e-05	4612733	4797255	8.83e-06	-9.93815	0.27	1
Gene	ENSG00000124678.12	ENSG00000124678	TCP11	protein_coding	snp_6_34824636	rs11755393	6	34824636	1.45402e-05	34924306	1.5939e-08	34824306	34924326	8.867e-06	2.79169	0.0009	0.06585
Intron	1_183443033_183470266	ENSG00000116698	SMG7	protein_coding	snp_1_183542323	rs17849501	1	183542323	1.8137e-59	183542323	1.8137e-59	183442324	183642196	8.895e-06	-9.39557	0.9	1
Junction	17_4847933_4848010	ENSG00000108523	RNF167	protein_coding	snp_17_4712617	rs2286672	17	4712617	0.000336448	4697255	2.45121e-05	4612733	4797255	8.987e-06	-8.65123	1	1
Gene	ENSG00000213853.5	ENSG00000213853	EMP2	protein_coding	snp_16_11174365	rs9652601	16	11174365	2.76014e-07	11177801	9.13286e-08	11077801	11274227	9.035e-06	-10.1011	0.92	1
Trans	ENST00000420692.2	ENSG00000164733	CTSB	protein_coding	snp_8_11343973	rs2736340	8	11343973	2.13932e-16	11339965	1.35079e-18	11244030	11439965	9.068e-06	-10.1281	0.95	1
Gene	ENSG00000185522.4	ENSG00000185522	C11orf35	protein_coding	snp_11_589564	rs4963128	11	589564	2.5731e-08	588654	1.32606e-11	489570	688654	9.085e-06	-9.91005	0.95	1
Trans	ENST00000574888.1	ENSG00000141480	ARRB2	protein_coding	snp_17_4712617	rs2286672	17	4712617	0.000336448	4697255	2.45121e-05	4612733	4797255	9.152e-06	-9.65339	0.64	1
Exon	ENSG00000140968.5_85953715_85953830	ENSG00000140968	IRF8	protein_coding	snp_16_85972612	rs11644034	16	85972612	1.77642e-15	85969738	5.98705e-17	85872933	86069738	9.178e-06	-8.03108	0.94	1
Junction	19_10395333_10395459	ENSG00000090339	ICAM1	protein_coding	snp_19_10475652	rs2304256	19	10475652	1.53941e-12	10466123	6.91109e-13	10375713	10566123	9.183e-06	-7.7074	0.99	1
Trans	ENST00000546483.1	ENSG00000204842	ATXN2	protein_coding	snp_12_111910219	rs10774625	12	111910219	9.9712e-08	111910219	9.9712e-08	111810342	112010205	9.22e-06	-9.42973	0.83	1
Trans	ENST00000462662.1	ENSG00000165055	METTL2B	protein_coding	snp_7_128594183	rs10488631	7	128594183	9.3971e-45	128617466	7.06511e-46	128517466	128694130	9.264e-06	-8.62149	0.93	1
Exon	ENSG00000140968.5_85954712_85956197	ENSG00000140968	IRF8	protein_coding	snp_16_85972612	rs11644034	16	85972612	1.77642e-15	85969738	5.98705e-17	85872933	86069738	9.267e-06	-8.66182	0.98	1
Exon	ENSG00000139370.6_129299320_129299615	ENSG00000139370	SLC15A4	protein_coding	snp_12_129278864	rs1059312	12	129278864	2.23924e-06	129273505	1.14553e-07	129178865	129373505	9.333e-06	-3.32525	0.29	1
Exon	ENSG00000090339.3_10395459_10395704	ENSG00000090339	ICAM1	protein_coding	snp_19_10475652	rs2304256	19	10475652	1.53941e-12	10466123	6.91109e-13	10375713	10566123	9.42e-06	-8.01359	0.99	1
Exon	ENSG00000079999.8_10599868_10600044	ENSG00000079999	KEAP1	protein_coding	snp_19_10475652	rs2304256	19	10475652	1.53941e-12	10466123	6.91109e-13	10375713	10566123	9.434e-06	-6.88164	0.98	1
Junction	11_71169590_71174478	ENSG00000172890	NADSYN1	protein_coding	snp_11_71187679	rs3794060	11	71187679	0.000149889	71233178	5.04389e-05	71133178	71287567	9.611e-06	-8.69054	1	1
Exon	ENSG00000081026.13_114224834_114225056	ENSG00000081026	MAGI3	protein_coding	snp_1_114377568	rs2476601	1	114377568	8.38229e-13	114377568	8.38229e-13	114277757	114477543	9.719e-06	-9.44316	1	1
Junction	11_432054_433314	ENSG00000185101	ANO9	protein_coding	snp_11_589564	rs4963128	11	589564	2.5731e-08	588654	1.32606e-11	489570	688654	9.786e-06	-10.0026	1	1
Exon	ENSG00000128805.9_49667727_49667934	ENSG00000128805	ARHGAP22	protein_coding	snp_10_50069395	rs2663052	10	50069395	1.65225e-08	50025396	1.06141e-10	49969417	50125396	9.807e-06	-9.2055	0.92	1
Intron	3_58296318_58301428	ENSG00000163684	RPP14	protein_coding	snp_3_58470351	rs9311676	3	58470351	5.61802e-06	58462163	2.28697e-09	58370362	58562163	9.89e-06	-9.66571	1	1
Intron	11_71668310_71671796	ENSG00000137522	RNF121	protein_coding	snp_11_71187679	rs3794060	11	71187679	0.000149889	71233178	5.04389e-05	71133178	71287567	9.937e-06	-9.87382	1	1
Trans	ENST00000525824.1	ENSG00000105397	TYK2	protein_coding	snp_19_10475652	rs2304256	19	10475652	1.53941e-12	10466123	6.91109e-13	10375713	10566123	9.968e-06	-9.94401	0.99	1
Exon	ENSG00000131149.13_85696587_85696699	ENSG00000131149	GSE1	protein_coding	snp_16_85972612	rs11644034	16	85972612	1.77642e-15	85969738	5.98705e-17	85872933	86069738	9.969e-06	-9.9375	1	1
Gene	ENSG00000260304.1	ENSG00000260304	RP11-388M20.6	antisense	snp_16_31326706	rs11860650	16	31326706	7.09255e-46	31283744	2.87114e-47	31226826	31383744	9.98e-06	-10.0179	1	1
Trans	ENST00000564743.1	ENSG00000260304	RP11-388M20.6	antisense	snp_16_31326706	rs11860650	16	31326706	7.09255e-46	31283744	2.87114e-47	31226826	31383744	9.98e-06	-10.0179	1	1
Junction	11_838028_838133	ENSG00000177697	CD151	protein_coding	snp_11_589564	rs4963128	11	589564	2.5731e-08	588654	1.32606e-11	489570	688654	1.003e-05	-5.92947	0.92	1
Trans	ENST00000465313.2	ENSG00000177225	PDDC1	protein_coding	snp_11_589564	rs4963128	11	589564	2.5731e-08	588654	1.32606e-11	489570	688654	1.005e-05	-10.0227	1	1
Intron	16_11056445_11063018	ENSG00000038532	CLEC16A	protein_coding	snp_16_11174365	rs9652601	16	11174365	2.76014e-07	11177801	9.13286e-08	11077801	11274227	1.005e-05	-9.10184	1	1
Junction	15_75132054_75132575	ENSG00000140474	ULK3	protein_coding	snp_15_75311036	rs2289583	15	75311036	2.31391e-05	75311036	2.31391e-05	75211142	75411020	1.013e-05	-6.19163	0.98	1
Intron	1_235860572_235866047	ENSG00000143669	LYST	protein_coding	snp_1_236039877	rs9782955	1	236039877	0.000791688	236034274	0.000501787	235939992	236134274	1.013e-05	-3.30741	0.5	1
Trans	ENST00000476647.2	ENSG00000135253	KCP	processed_transcript	snp_7_128594183	rs10488631	7	128594183	9.3971e-45	128617466	7.06511e-46	128517466	128694130	1.017e-05	-10.015	0.96	1
Intron	8_11172573_11174182	ENSG00000104643	MTMR9	protein_coding	snp_8_11343973	rs2736340	8	11343973	2.13932e-16	11339965	1.35079e-18	11244030	11439965	1.033e-05	-9.81588	0.99	1
Intron	11_418589_418720	ENSG00000185101	ANO9	protein_coding	snp_11_589564	rs4963128	11	589564	2.5731e-08	588654	1.32606e-11	489570	688654	1.037e-05	-7.94056	0.97	1
Junction	3_58183705_58186724	ENSG00000163687	DNASE1L3	protein_coding	snp_3_58470351	rs9311676	3	58470351	5.61802e-06	58462163	2.28697e-09	58370362	58562163	1.045e-05	-9.05337	1	1
Intron	11_559062_559347	ENSG00000185522	C11orf35	protein_coding	snp_11_589564	rs4963128	11	589564	2.5731e-08	588654	1.32606e-11	489570	688654	1.063e-05	-9.97248	0.97	1
Junction	3_58179166_58183548	ENSG00000163687	DNASE1L3	protein_coding	snp_3_58470351	rs9311676	3	58470351	5.61802e-06	58462163	2.28697e-09	58370362	58562163	1.076e-05	-8.93101	0.95	1
Junction	2_213872808_213886717	ENSG00000030419	IKZF2	protein_coding	snp_2_213871709	rs3768792	2	213871709	3.78064e-08	213890232	2.03803e-08	213790232	213971620	1.088e-05	-5.45013	0.9	1
Exon	ENSG00000026508.11_35201821_35201954	ENSG00000026508	CD44	protein_coding	snp_11_35088399	rs2732549	11	35088399	9.77862e-11	35101738	2.04167e-11	35001738	35188388	1.089e-05	-8.86556	1	1
Junction	1_206758016_206758512	ENSG00000136653	RASSF5	protein_coding	snp_1_206939904	rs3024505	1	206939904	0.00221457	206942413	0.00126915	206842413	207039415	1.092e-05	-9.77236	1	1
Exon	ENSG00000177697.12_837942_838028	ENSG00000177697	CD151	protein_coding	snp_11_589564	rs4963128	11	589564	2.5731e-08	588654	1.32606e-11	489570	688654	1.103e-05	-4.7172	0.61	1
Exon	ENSG00000124562.5_34741223_34741571	ENSG00000124562	SNRPC	protein_coding	snp_6_34824636	rs11755393	6	34824636	1.45402e-05	34924306	1.5939e-08	34824306	34924326	1.104e-05	-9.87688	1	1
Junction	11_35219793_35236399	ENSG00000026508	CD44	protein_coding	snp_11_35088399	rs2732549	11	35088399	9.77862e-11	35101738	2.04167e-11	35001738	35188388	1.104e-05	-9.77982	1	1
Exon	ENSG00000167397.10_31104633_31104932	ENSG00000167397	VKORC1	protein_coding	snp_16_31326706	rs11860650	16	31326706	7.09255e-46	31283744	2.87114e-47	31226826	31383744	1.107e-05	-9.1432	1	1
Junction	5_133473855_133474642	ENSG00000081059	TCF7	protein_coding	snp_5_133431834	rs7726414	5	133431834	4.92423e-10	133426817	3.17685e-10	133332106	133526817	1.116e-05	-5.07022	0.77	1
Intron	10_50086171_50086527	ENSG00000128815	WDFY4	protein_coding	snp_10_50069395	rs2663052	10	50069395	1.65225e-08	50025396	1.06141e-10	49969417	50125396	1.128e-05	-6.4907	0.96	1
Junction	11_71202949_71208529	ENSG00000172890	NADSYN1	protein_coding	snp_11_71187679	rs3794060	11	71187679	0.000149889	71233178	5.04389e-05	71133178	71287567	1.137e-05	-7.16026	0.99	1
Junction	1_114241009_114242326	ENSG00000116793	PHTF1	protein_coding	snp_1_114377568	rs2476601	1	114377568	8.38229e-13	114377568	8.38229e-13	114277757	114477543	1.142e-05	-9.45069	1	1
Intron	2_213881768_213886189	ENSG00000030419	IKZF2	protein_coding	snp_2_213871709	rs3768792	2	213871709	3.78064e-08	213890232	2.03803e-08	213790232	213971620	1.147e-05	0.952921	0.0002	0.0232
Exon	ENSG00000185522.4_556492_556588	ENSG00000185522	C11orf35	protein_coding	snp_11_589564	rs4963128	11	589564	2.5731e-08	588654	1.32606e-11	489570	688654	1.156e-05	-9.31331	1	1
Intron	11_870751_874722	ENSG00000177830	CHID1	protein_coding	snp_11_589564	rs4963128	11	589564	2.5731e-08	588654	1.32606e-11	489570	688654	1.161e-05	-9.64034	1	1
Intron	19_10205614_10206658	ENSG00000130812	ANGPTL6	protein_coding	snp_19_10475652	rs2304256	19	10475652	1.53941e-12	10466123	6.91109e-13	10375713	10566123	1.163e-05	-7.84762	0.98	1
Junction	5_150563175_150563905	ENSG00000198624	CCDC69	protein_coding	snp_5_150458146	rs10036748	5	150458146	2.80088e-18	150457771	1.20479e-18	150358225	150557771	1.17e-05	-7.22542	0.98	1
Exon	ENSG00000110435.6_34999671_34999729	ENSG00000110435	PDHX	protein_coding	snp_11_35088399	rs2732549	11	35088399	9.77862e-11	35101738	2.04167e-11	35001738	35188388	1.175e-05	-9.02872	1	1
Exon	ENSG00000065060.12_34838631_34838893	ENSG00000065060	UHRF1BP1	protein_coding	snp_6_34824636	rs11755393	6	34824636	1.45402e-05	34924306	1.5939e-08	34824306	34924326	1.177e-05	-9.11127	1	1
Trans	ENST00000486455.1	ENSG00000163687	DNASE1L3	protein_coding	snp_3_58470351	rs9311676	3	58470351	5.61802e-06	58462163	2.28697e-09	58370362	58562163	1.193e-05	-9.84827	0.91	1
Junction	6_34735774_34738068	ENSG00000124562	SNRPC	protein_coding	snp_6_34824636	rs11755393	6	34824636	1.45402e-05	34924306	1.5939e-08	34824306	34924326	1.194e-05	-9.60179	1	1
Intron	5_150489407_150490188	ENSG00000197043	ANXA6	protein_coding	snp_5_150458146	rs10036748	5	150458146	2.80088e-18	150457771	1.20479e-18	150358225	150557771	1.196e-05	-9.53272	0.99	1
Intron	2_191840114_191840263	ENSG00000229023	AC067945.3	pseudogene	snp_2_191964633	rs7574865	2	191964633	9.80343e-66	191964633	9.80343e-66	191864725	192064578	1.196e-05	-9.24265	0.99	1
Gene	ENSG00000113558.12	ENSG00000113558	SKP1	protein_coding	snp_5_133431834	rs7726414	5	133431834	4.92423e-10	133426817	3.17685e-10	133332106	133526817	1.198e-05	-2.55056	0.24	1
Intron	3_58186836_58190496	ENSG00000163687	DNASE1L3	protein_coding	snp_3_58470351	rs9311676	3	58470351	5.61802e-06	58462163	2.28697e-09	58370362	58562163	1.204e-05	-9.35072	0.98	1
Junction	7_129096483_129098056	ENSG00000128578	STRIP2	protein_coding	snp_7_128594183	rs10488631	7	128594183	9.3971e-45	128617466	7.06511e-46	128517466	128694130	1.207e-05	-9.68468	0.99	1
Exon	ENSG00000186517.8_161022076_161022153	ENSG00000186517	ARHGAP30	protein_coding	snp_1_161479745	rs1801274	1	161479745	5.55584e-11	161478810	3.59401e-12	161379777	161578810	1.219e-05	-4.62708	0.81	1
Trans	ENST00000507691.2	ENSG00000116698	SMG7	protein_coding	snp_1_183542323	rs17849501	1	183542323	1.8137e-59	183542323	1.8137e-59	183442324	183642196	1.222e-05	-9.81211	0.74	1
Junction	17_4863613_4863754	ENSG00000091640	SPAG7	protein_coding	snp_17_4712617	rs2286672	17	4712617	0.000336448	4697255	2.45121e-05	4612733	4797255	1.224e-05	-9.72396	1	1
Junction	1_207010151_207010303	ENSG00000142224	IL19	protein_coding	snp_1_206939904	rs3024505	1	206939904	0.00221457	206942413	0.00126915	206842413	207039415	1.226e-05	-9.15748	1	1
Intron	17_5015413_5016654	ENSG00000234327	AC012146.7	processed_transcript	snp_17_4712617	rs2286672	17	4712617	0.000336448	4697255	2.45121e-05	4612733	4797255	1.233e-05	-9.37295	0.99	1
Junction	16_85945264_85946737	ENSG00000140968	IRF8	protein_coding	snp_16_85972612	rs11644034	16	85972612	1.77642e-15	85969738	5.98705e-17	85872933	86069738	1.234e-05	-9.59754	1	1
Junction	5_133474729_133477876	ENSG00000081059	TCF7	protein_coding	snp_5_133431834	rs7726414	5	133431834	4.92423e-10	133426817	3.17685e-10	133332106	133526817	1.237e-05	-6.93758	0.95	1
Exon	ENSG00000136653.13_206757719_206758016	ENSG00000136653	RASSF5	protein_coding	snp_1_206939904	rs3024505	1	206939904	0.00221457	206942413	0.00126915	206842413	207039415	1.249e-05	-8.92873	0.99	1
Exon	ENSG00000177710.5_11188397_11189717	ENSG00000177710	SLC35G5	protein_coding	snp_8_11343973	rs2736340	8	11343973	2.13932e-16	11339965	1.35079e-18	11244030	11439965	1.25e-05	-8.16515	0.98	1
Exon	ENSG00000103496.10_31046291_31046361	ENSG00000103496	STX4	protein_coding	snp_16_31326706	rs11860650	16	31326706	7.09255e-46	31283744	2.87114e-47	31226826	31383744	1.255e-05	-9.06749	0.99	1
Junction	6_138188655_138192350	ENSG00000118503	TNFAIP3	protein_coding	snp_6_138006504	rs6920220	6	138006504	1.27802e-05	138071502	5.28473e-09	137971502	138106340	1.259e-05	-8.67433	1	1
Trans	ENST00000413720.1	ENSG00000116701	NCF2	protein_coding	snp_1_183542323	rs17849501	1	183542323	1.8137e-59	183542323	1.8137e-59	183442324	183642196	1.262e-05	-9.78295	0.87	1
Exon	ENSG00000079999.8_10610071_10610756	ENSG00000079999	KEAP1	protein_coding	snp_19_10475652	rs2304256	19	10475652	1.53941e-12	10466123	6.91109e-13	10375713	10566123	1.263e-05	-6.64489	0.97	1
Intron	8_11640908_11643472	ENSG00000154328	NEIL2	protein_coding	snp_8_11343973	rs2736340	8	11343973	2.13932e-16	11339965	1.35079e-18	11244030	11439965	1.273e-05	-8.61026	0.99	1
Exon	ENSG00000183020.7_981198_981299	ENSG00000183020	AP2A2	protein_coding	snp_11_589564	rs4963128	11	589564	2.5731e-08	588654	1.32606e-11	489570	688654	1.281e-05	-6.97507	0.95	1
Junction	7_50343955_50358644	ENSG00000185811	IKZF1	protein_coding	snp_7_50305863	rs4917014	7	50305863	3.01536e-05	50258479	1.49162e-05	50205971	50358479	1.286e-05	-7.88686	1	1
Exon	ENSG00000158467.12_129037063_129037165	ENSG00000158467	AHCYL2	protein_coding	snp_7_128594183	rs10488631	7	128594183	9.3971e-45	128617466	7.06511e-46	128517466	128694130	1.294e-05	-9.58876	0.99	1
Junction	19_10207249_10213244	ENSG00000130812	ANGPTL6	protein_coding	snp_19_10475652	rs2304256	19	10475652	1.53941e-12	10466123	6.91109e-13	10375713	10566123	1.295e-05	-9.74186	0.99	1
Intron	10_50151494_50154085	ENSG00000128815	WDFY4	protein_coding	snp_10_50069395	rs2663052	10	50069395	1.65225e-08	50025396	1.06141e-10	49969417	50125396	1.301e-05	-9.75289	0.97	1
Junction	1_114301355_114301645	ENSG00000116793	PHTF1	protein_coding	snp_1_114377568	rs2476601	1	114377568	8.38229e-13	114377568	8.38229e-13	114277757	114477543	1.309e-05	-8.21374	1	1
Trans	ENST00000281703.6	ENSG00000151948	GLT1D1	protein_coding	snp_12_129278864	rs1059312	12	129278864	2.23924e-06	129273505	1.14553e-07	129178865	129373505	1.318e-05	-8.04655	0.94	1
Exon	ENSG00000213853.5_10631785_10631931	ENSG00000213853	EMP2	protein_coding	snp_16_11174365	rs9652601	16	11174365	2.76014e-07	11177801	9.13286e-08	11077801	11274227	1.318e-05	-9.40516	0.91	1
Trans	ENST00000524470.1	ENSG00000105397	TYK2	protein_coding	snp_19_10475652	rs2304256	19	10475652	1.53941e-12	10466123	6.91109e-13	10375713	10566123	1.32e-05	-8.79423	0.99	1
Intron	1_235629116_235634164	ENSG00000162885	B3GALNT2	protein_coding	snp_1_236039877	rs9782955	1	236039877	0.000791688	236034274	0.000501787	235939992	236134274	1.328e-05	-8.60064	0.97	1
Exon	ENSG00000151948.7_129338039_129338194	ENSG00000151948	GLT1D1	protein_coding	snp_12_129278864	rs1059312	12	129278864	2.23924e-06	129273505	1.14553e-07	129178865	129373505	1.33e-05	-9.37307	0.98	1
Exon	ENSG00000138386.12_191520703_191520885	ENSG00000138386	NAB1	protein_coding	snp_2_191964633	rs7574865	2	191964633	9.80343e-66	191964633	9.80343e-66	191864725	192064578	1.336e-05	-1.39534	0.0449	1
Exon	ENSG00000164611.8_159851244_159851337	ENSG00000164611	PTTG1	protein_coding	snp_5_159879978	rs2431697	5	159879978	2.60144e-14	159879978	2.60144e-14	159780149	159979727	1.336e-05	-5.77068	0.89	1
Junction	1_161136401_161136630	ENSG00000143224	PPOX	protein_coding	snp_1_161479745	rs1801274	1	161479745	5.55584e-11	161478810	3.59401e-12	161379777	161578810	1.341e-05	-9.72473	1	1
Intron	10_50109908_50148054	ENSG00000128815	WDFY4	protein_coding	snp_10_50069395	rs2663052	10	50069395	1.65225e-08	50025396	1.06141e-10	49969417	50125396	1.341e-05	-7.01775	0.89	1
Exon	ENSG00000134262.8_114437370_114438114	ENSG00000134262	AP4B1	protein_coding	snp_1_114377568	rs2476601	1	114377568	8.38229e-13	114377568	8.38229e-13	114277757	114477543	1.342e-05	-9.61523	1	1
Junction	19_10665861_10665961	ENSG00000129347	KRI1	protein_coding	snp_19_10475652	rs2304256	19	10475652	1.53941e-12	10466123	6.91109e-13	10375713	10566123	1.346e-05	-7.93262	0.98	1
Intron	19_10568778_10569977	ENSG00000065989	PDE4A	protein_coding	snp_19_10475652	rs2304256	19	10475652	1.53941e-12	10466123	6.91109e-13	10375713	10566123	1.347e-05	-5.28963	0.9	1
Exon	ENSG00000234608.1_112277571_112278281	ENSG00000234608	MAPKAPK5-AS1	lincRNA	snp_12_111910219	rs10774625	12	111910219	9.9712e-08	111910219	9.9712e-08	111810342	112010205	1.355e-05	-9.71601	1	1
Trans	ENST00000563441.1	ENSG00000140400	MAN2C1	protein_coding	snp_15_75311036	rs2289583	15	75311036	2.31391e-05	75311036	2.31391e-05	75211142	75411020	1.365e-05	-9.70334	1	1
Exon	ENSG00000150347.10_63819002_63819054	ENSG00000150347	ARID5B	protein_coding	snp_10_63805617	rs4948496	10	63805617	1.24156e-06	63825561	1.42151e-07	63725561	63905531	1.376e-05	-9.12602	0.99	1
Trans	ENST00000530534.1	ENSG00000172890	NADSYN1	protein_coding	snp_11_71187679	rs3794060	11	71187679	0.000149889	71233178	5.04389e-05	71133178	71287567	1.384e-05	-6.1316	0.95	1
Trans	ENST00000342192.4	ENSG00000185651	UBE2L3	protein_coding	snp_22_21976934	rs7444	22	21976934	2.63783e-13	21929566	9.71595e-14	21885593	22029566	1.394e-05	0.533336	0.002	0.263273
Trans	ENST00000478014.1	ENSG00000182185	RAD51B	protein_coding	snp_14_68731458	rs4902562	14	68731458	5.38266e-05	68731458	5.38266e-05	68631517	68831211	1.411e-05	-8.51789	0.99	1
Exon	ENSG00000130816.8_10247752_10247956	ENSG00000130816	DNMT1	protein_coding	snp_19_10475652	rs2304256	19	10475652	1.53941e-12	10466123	6.91109e-13	10375713	10566123	1.412e-05	-5.90566	0.93	1
Exon	ENSG00000174775.12_534212_534375	ENSG00000174775	HRAS	protein_coding	snp_11_589564	rs4963128	11	589564	2.5731e-08	588654	1.32606e-11	489570	688654	1.422e-05	-8.56249	0.98	1
Trans	ENST00000469379.1	ENSG00000182108	DEXI	protein_coding	snp_16_11174365	rs9652601	16	11174365	2.76014e-07	11177801	9.13286e-08	11077801	11274227	1.425e-05	-9.44779	0.99	1
Intron	15_74920393_74920933	ENSG00000179335	CLK3	protein_coding	snp_15_75311036	rs2289583	15	75311036	2.31391e-05	75311036	2.31391e-05	75211142	75411020	1.426e-05	-6.12157	0.99	1
Exon	ENSG00000143669.8_235996878_235996967	ENSG00000143669	LYST	protein_coding	snp_1_236039877	rs9782955	1	236039877	0.000791688	236034274	0.000501787	235939992	236134274	1.437e-05	-8.57419	0.99	1
Exon	ENSG00000151967.14_159609886_159609979	ENSG00000151967	SCHIP1	protein_coding	snp_3_159728987	rs564799	3	159728987	8.57432e-07	159698170	1.04232e-07	159629241	159798170	1.438e-05	-8.95978	0.95	1
Trans	ENST00000521755.1	ENSG00000006837	CDKL3	protein_coding	snp_5_133431834	rs7726414	5	133431834	4.92423e-10	133426817	3.17685e-10	133332106	133526817	1.439e-05	-9.433	0.32	1
Trans	ENST00000270115.7	ENSG00000161328	LRRC56	protein_coding	snp_11_589564	rs4963128	11	589564	2.5731e-08	588654	1.32606e-11	489570	688654	1.464e-05	-5.0345	0.72	1
Gene	ENSG00000161328.10	ENSG00000161328	LRRC56	protein_coding	snp_11_589564	rs4963128	11	589564	2.5731e-08	588654	1.32606e-11	489570	688654	1.464e-05	-5.0345	0.75	1
Junction	11_71148989_71149925	ENSG00000172893	DHCR7	protein_coding	snp_11_71187679	rs3794060	11	71187679	0.000149889	71233178	5.04389e-05	71133178	71287567	1.475e-05	-7.95639	1	1
Junction	11_681089_684898	ENSG00000177030	DEAF1	protein_coding	snp_11_589564	rs4963128	11	589564	2.5731e-08	588654	1.32606e-11	489570	688654	1.489e-05	-9.52535	1	1
Intron	1_161816370_161821512	ENSG00000118217	ATF6	protein_coding	snp_1_161479745	rs1801274	1	161479745	5.55584e-11	161478810	3.59401e-12	161379777	161578810	1.489e-05	-9.54925	0.99	1
Junction	4_102004420_102014933	ENSG00000138814	PPP3CA	protein_coding	snp_4_102737250	rs10028805	4	102737250	4.51462e-10	102756099	8.16434e-11	102656099	102836938	1.495e-05	-9.51428	1	1
Exon	ENSG00000168291.8_58413357_58413906	ENSG00000168291	PDHB	protein_coding	snp_3_58470351	rs9311676	3	58470351	5.61802e-06	58462163	2.28697e-09	58370362	58562163	1.498e-05	-8.29882	0.98	1
Trans	ENST00000444316.2	ENSG00000153064	BANK1	protein_coding	snp_4_102737250	rs10028805	4	102737250	4.51462e-10	102756099	8.16434e-11	102656099	102836938	1.501e-05	-2.18169	0.12	1
Exon	ENSG00000174775.12_535416_535550	ENSG00000174775	HRAS	protein_coding	snp_11_589564	rs4963128	11	589564	2.5731e-08	588654	1.32606e-11	489570	688654	1.501e-05	-9.61964	0.98	1
Intron	11_992685_993284	ENSG00000183020	AP2A2	protein_coding	snp_11_589564	rs4963128	11	589564	2.5731e-08	588654	1.32606e-11	489570	688654	1.506e-05	-9.46355	0.98	1
Junction	11_35013926_35016461	ENSG00000110435	PDHX	protein_coding	snp_11_35088399	rs2732549	11	35088399	9.77862e-11	35101738	2.04167e-11	35001738	35188388	1.513e-05	-9.17544	1	1
Junction	1_161476381_161479610	ENSG00000143226	FCGR2A	protein_coding	snp_1_161479745	rs1801274	1	161479745	5.55584e-11	161478810	3.59401e-12	161379777	161578810	1.519e-05	-8.34907	1	1
Intron	1_161680702_161680998	ENSG00000132185	FCRLA	protein_coding	snp_1_161479745	rs1801274	1	161479745	5.55584e-11	161478810	3.59401e-12	161379777	161578810	1.524e-05	-9.60262	0.99	1
Exon	ENSG00000172890.4_71192969_71193071	ENSG00000172890	NADSYN1	protein_coding	snp_11_71187679	rs3794060	11	71187679	0.000149889	71233178	5.04389e-05	71133178	71287567	1.526e-05	-8.80204	1	1
Junction	11_836843_837250	ENSG00000177697	CD151	protein_coding	snp_11_589564	rs4963128	11	589564	2.5731e-08	588654	1.32606e-11	489570	688654	1.546e-05	-6.84472	0.95	1
Junction	1_161677133_161680550	ENSG00000132185	FCRLA	protein_coding	snp_1_161479745	rs1801274	1	161479745	5.55584e-11	161478810	3.59401e-12	161379777	161578810	1.546e-05	-9.59331	0.99	1
Trans	ENST00000438658.2	ENSG00000023191	RNH1	protein_coding	snp_11_589564	rs4963128	11	589564	2.5731e-08	588654	1.32606e-11	489570	688654	1.557e-05	-6.12937	0.34	1
Trans	ENST00000568783.1	ENSG00000178741	COX5A	protein_coding	snp_15_75311036	rs2289583	15	75311036	2.31391e-05	75311036	2.31391e-05	75211142	75411020	1.57e-05	-8.36985	0.91	1
Intron	5_133483927_133487347	ENSG00000081059	TCF7	protein_coding	snp_5_133431834	rs7726414	5	133431834	4.92423e-10	133426817	3.17685e-10	133332106	133526817	1.587e-05	-6.02811	0.88	1
Intron	11_71166506_71169474	ENSG00000172890	NADSYN1	protein_coding	snp_11_71187679	rs3794060	11	71187679	0.000149889	71233178	5.04389e-05	71133178	71287567	1.595e-05	-3.95256	0.72	1
Exon	ENSG00000110435.6_34952951_34953031	ENSG00000110435	PDHX	protein_coding	snp_11_35088399	rs2732549	11	35088399	9.77862e-11	35101738	2.04167e-11	35001738	35188388	1.598e-05	-9.5426	1	1
Junction	17_4886187_4886271	ENSG00000108509	CAMTA2	protein_coding	snp_17_4712617	rs2286672	17	4712617	0.000336448	4697255	2.45121e-05	4612733	4797255	1.603e-05	-9.4728	1	1
Trans	ENST00000529427.1	ENSG00000183020	AP2A2	protein_coding	snp_11_589564	rs4963128	11	589564	2.5731e-08	588654	1.32606e-11	489570	688654	1.604e-05	-9.40906	0.95	1
Exon	ENSG00000179583.12_11002840_11003044	ENSG00000179583	CIITA	protein_coding	snp_16_11174365	rs9652601	16	11174365	2.76014e-07	11177801	9.13286e-08	11077801	11274227	1.608e-05	-7.70823	1	1
Exon	ENSG00000058085.9_183208499_183208698	ENSG00000058085	LAMC2	protein_coding	snp_1_183542323	rs17849501	1	183542323	1.8137e-59	183542323	1.8137e-59	183442324	183642196	1.611e-05	-9.54929	0.79	1
Exon	ENSG00000129219.8_4722379_4722513	ENSG00000129219	PLD2	protein_coding	snp_17_4712617	rs2286672	17	4712617	0.000336448	4697255	2.45121e-05	4612733	4797255	1.611e-05	-9.50978	0.89	1
Exon	ENSG00000113810.10_160150814_160150997	ENSG00000113810	SMC4	protein_coding	snp_3_159728987	rs564799	3	159728987	8.57432e-07	159698170	1.04232e-07	159629241	159798170	1.611e-05	-9.48554	1	1
Junction	3_58395886_58410479	ENSG00000168297	PXK	protein_coding	snp_3_58470351	rs9311676	3	58470351	5.61802e-06	58462163	2.28697e-09	58370362	58562163	1.619e-05	-8.25401	0.98	1
Exon	ENSG00000079999.8_10602253_10602938	ENSG00000079999	KEAP1	protein_coding	snp_19_10475652	rs2304256	19	10475652	1.53941e-12	10466123	6.91109e-13	10375713	10566123	1.623e-05	-4.89656	0.84	1
Trans	ENST00000398873.3	ENSG00000161179	YDJC	protein_coding	snp_22_21976934	rs7444	22	21976934	2.63783e-13	21929566	9.71595e-14	21885593	22029566	1.628e-05	-9.37867	0.98	1
Junction	1_207086387_207087207	ENSG00000162894	FAIM3	protein_coding	snp_1_206939904	rs3024505	1	206939904	0.00221457	206942413	0.00126915	206842413	207039415	1.663e-05	-9.26235	0.99	1
Intron	3_58116635_58117654	ENSG00000136068	FLNB	protein_coding	snp_3_58470351	rs9311676	3	58470351	5.61802e-06	58462163	2.28697e-09	58370362	58562163	1.664e-05	-9.30233	1	1
Trans	ENST00000521659.1	ENSG00000108515	ENO3	protein_coding	snp_17_4712617	rs2286672	17	4712617	0.000336448	4697255	2.45121e-05	4612733	4797255	1.665e-05	-8.68017	0.96	1
Trans	ENST00000454838.2	ENSG00000177830	CHID1	protein_coding	snp_11_589564	rs4963128	11	589564	2.5731e-08	588654	1.32606e-11	489570	688654	1.689e-05	-8.42729	0.89	1
Exon	ENSG00000153814.7_27880317_27880486	ENSG00000153814	JAZF1	protein_coding	snp_7_28185891	rs849142	7	28185891	4.95365e-05	28162674	6.9798e-06	28085900	28262674	1.69e-05	-3.01206	0.45	1
Exon	ENSG00000143258.11_161135147_161135513	ENSG00000143258	USP21	protein_coding	snp_1_161479745	rs1801274	1	161479745	5.55584e-11	161478810	3.59401e-12	161379777	161578810	1.724e-05	-9.44723	1	1
Exon	ENSG00000116962.10_236192850_236193050	ENSG00000116962	NID1	protein_coding	snp_1_236039877	rs9782955	1	236039877	0.000791688	236034274	0.000501787	235939992	236134274	1.728e-05	-9.07929	1	1
Intron	5_150418786_150422101	ENSG00000145901	TNIP1	protein_coding	snp_5_150458146	rs10036748	5	150458146	2.80088e-18	150457771	1.20479e-18	150358225	150557771	1.735e-05	-9.45647	0.99	1
Trans	ENST00000397614.1	ENSG00000023191	RNH1	protein_coding	snp_11_589564	rs4963128	11	589564	2.5731e-08	588654	1.32606e-11	489570	688654	1.746e-05	-8.57516	0.98	1
Intron	11_35013926_35016461	ENSG00000110435	PDHX	protein_coding	snp_11_35088399	rs2732549	11	35088399	9.77862e-11	35101738	2.04167e-11	35001738	35188388	1.751e-05	-8.992	1	1
Exon	ENSG00000177697.12_836769_836843	ENSG00000177697	CD151	protein_coding	snp_11_589564	rs4963128	11	589564	2.5731e-08	588654	1.32606e-11	489570	688654	1.757e-05	-6.50099	0.99	1
Exon	ENSG00000116793.10_114280732_114280890	ENSG00000116793	PHTF1	protein_coding	snp_1_114377568	rs2476601	1	114377568	8.38229e-13	114377568	8.38229e-13	114277757	114477543	1.771e-05	-6.26292	0.96	1
Exon	ENSG00000104643.5_11177196_11177347	ENSG00000104643	MTMR9	protein_coding	snp_8_11343973	rs2736340	8	11343973	2.13932e-16	11339965	1.35079e-18	11244030	11439965	1.782e-05	-9.01244	1	1
Exon	ENSG00000198624.7_150565584_150565685	ENSG00000198624	CCDC69	protein_coding	snp_5_150458146	rs10036748	5	150458146	2.80088e-18	150457771	1.20479e-18	150358225	150557771	1.805e-05	-6.08346	0.92	1
Exon	ENSG00000068885.10_160093600_160093668	ENSG00000068885	IFT80	protein_coding	snp_3_159728987	rs564799	3	159728987	8.57432e-07	159698170	1.04232e-07	159629241	159798170	1.807e-05	-9.05843	1	1
Junction	12_129397005_129399478	ENSG00000151948	GLT1D1	protein_coding	snp_12_129278864	rs1059312	12	129278864	2.23924e-06	129273505	1.14553e-07	129178865	129373505	1.81e-05	-9.40097	0.99	1
Junction	1_236143245_236143796	ENSG00000116962	NID1	protein_coding	snp_1_236039877	rs9782955	1	236039877	0.000791688	236034274	0.000501787	235939992	236134274	1.811e-05	-8.76932	0.99	1
Intron	5_133902270_133909335	ENSG00000043143	JADE2	protein_coding	snp_5_133431834	rs7726414	5	133431834	4.92423e-10	133426817	3.17685e-10	133332106	133526817	1.821e-05	-7.71017	0.96	1
Exon	ENSG00000091640.3_4863529_4863613	ENSG00000091640	SPAG7	protein_coding	snp_17_4712617	rs2286672	17	4712617	0.000336448	4697255	2.45121e-05	4612733	4797255	1.827e-05	-8.92874	0.99	1
Exon	ENSG00000023191.11_499015_499185	ENSG00000023191	RNH1	protein_coding	snp_11_589564	rs4963128	11	589564	2.5731e-08	588654	1.32606e-11	489570	688654	1.843e-05	-8.78161	0.99	1
Junction	19_10602938_10610071	ENSG00000079999	KEAP1	protein_coding	snp_19_10475652	rs2304256	19	10475652	1.53941e-12	10466123	6.91109e-13	10375713	10566123	1.843e-05	-2.66814	0.23	1
Intron	7_27886166_27903464	ENSG00000153814	JAZF1	protein_coding	snp_7_28185891	rs849142	7	28185891	4.95365e-05	28162674	6.9798e-06	28085900	28262674	1.846e-05	-8.89136	0.99	1
Intron	2_191835443_191839556	ENSG00000229023	AC067945.3	pseudogene	snp_2_191964633	rs7574865	2	191964633	9.80343e-66	191964633	9.80343e-66	191864725	192064578	1.849e-05	-9.4041	1	1
Exon	ENSG00000153064.7_102750965_102751363	ENSG00000153064	BANK1	protein_coding	snp_4_102737250	rs10028805	4	102737250	4.51462e-10	102756099	8.16434e-11	102656099	102836938	1.852e-05	0.578701	0.0004	0.04872
Trans	ENST00000454668.2	ENSG00000099849	RASSF7	protein_coding	snp_11_589564	rs4963128	11	589564	2.5731e-08	588654	1.32606e-11	489570	688654	1.874e-05	-9.36885	0.92	1
Intron	6_138266603_138272278	ENSG00000229922	RP11-240M16.1	lincRNA	snp_6_138006504	rs6920220	6	138006504	1.27802e-05	138071502	5.28473e-09	137971502	138106340	1.878e-05	-9.31244	0.96	1
Intron	5_133772724_133827820	ENSG00000250994	AC005355.1	lincRNA	snp_5_133431834	rs7726414	5	133431834	4.92423e-10	133426817	3.17685e-10	133332106	133526817	1.879e-05	-9.38151	0.97	1
Gene	ENSG00000237190.3	ENSG00000237190	CDKN2AIPNL	protein_coding	snp_5_133431834	rs7726414	5	133431834	4.92423e-10	133426817	3.17685e-10	133332106	133526817	1.88e-05	-7.18823	0.91	1
Trans	ENST00000567163.1	ENSG00000140400	MAN2C1	protein_coding	snp_15_75311036	rs2289583	15	75311036	2.31391e-05	75311036	2.31391e-05	75211142	75411020	1.884e-05	-9.17332	0.87	1
Junction	1_161647155_161647266	ENSG00000072694	FCGR2B	protein_coding	snp_1_161479745	rs1801274	1	161479745	5.55584e-11	161478810	3.59401e-12	161379777	161578810	1.886e-05	-8.66755	0.99	1
Exon	ENSG00000197043.7_150480273_150480523	ENSG00000197043	ANXA6	protein_coding	snp_5_150458146	rs10036748	5	150458146	2.80088e-18	150457771	1.20479e-18	150358225	150557771	1.887e-05	-8.28885	0.99	1
Intron	5_150484864_150488016	ENSG00000197043	ANXA6	protein_coding	snp_5_150458146	rs10036748	5	150458146	2.80088e-18	150457771	1.20479e-18	150358225	150557771	1.893e-05	-9.30197	0.99	1
Exon	ENSG00000177542.6_790475_792068	ENSG00000177542	SLC25A22	protein_coding	snp_11_589564	rs4963128	11	589564	2.5731e-08	588654	1.32606e-11	489570	688654	1.898e-05	-9.23036	0.99	1
Exon	ENSG00000130816.8_10244023_10244377	ENSG00000130816	DNMT1	protein_coding	snp_19_10475652	rs2304256	19	10475652	1.53941e-12	10466123	6.91109e-13	10375713	10566123	1.902e-05	-9.18135	0.99	1
Junction	7_128517365_128517538	ENSG00000135253	KCP	processed_transcript	snp_7_128594183	rs10488631	7	128594183	9.3971e-45	128617466	7.06511e-46	128517466	128694130	1.904e-05	-9.24816	0.95	1
Junction	11_34982065_34988187	ENSG00000110435	PDHX	protein_coding	snp_11_35088399	rs2732549	11	35088399	9.77862e-11	35101738	2.04167e-11	35001738	35188388	1.918e-05	-9.14641	0.99	1
Junction	19_10247956_10248508	ENSG00000130816	DNMT1	protein_coding	snp_19_10475652	rs2304256	19	10475652	1.53941e-12	10466123	6.91109e-13	10375713	10566123	1.929e-05	-6.76981	0.99	1
Intron	19_10461969_10463110	ENSG00000105397	TYK2	protein_coding	snp_19_10475652	rs2304256	19	10475652	1.53941e-12	10466123	6.91109e-13	10375713	10566123	1.94e-05	-8.46923	0.99	1
Exon	ENSG00000103496.10_31049247_31049355	ENSG00000103496	STX4	protein_coding	snp_16_31326706	rs11860650	16	31326706	7.09255e-46	31283744	2.87114e-47	31226826	31383744	1.94e-05	-7.70218	1	1
Intron	1_161677133_161680079	ENSG00000132185	FCRLA	protein_coding	snp_1_161479745	rs1801274	1	161479745	5.55584e-11	161478810	3.59401e-12	161379777	161578810	1.946e-05	-9.29668	1	1
Intron	8_11174402_11177196	ENSG00000104643	MTMR9	protein_coding	snp_8_11343973	rs2736340	8	11343973	2.13932e-16	11339965	1.35079e-18	11244030	11439965	1.948e-05	-5.71266	0.9	1
Exon	ENSG00000129347.14_10671845_10671941	ENSG00000129347	KRI1	protein_coding	snp_19_10475652	rs2304256	19	10475652	1.53941e-12	10466123	6.91109e-13	10375713	10566123	1.949e-05	-9.3569	1	1
Junction	11_430403_431694	ENSG00000185101	ANO9	protein_coding	snp_11_589564	rs4963128	11	589564	2.5731e-08	588654	1.32606e-11	489570	688654	1.954e-05	-9.35307	0.99	1
Intron	2_191875175_191878251	ENSG00000229023	AC067945.3	pseudogene	snp_2_191964633	rs7574865	2	191964633	9.80343e-66	191964633	9.80343e-66	191864725	192064578	1.962e-05	-8.40343	0.97	1
Exon	ENSG00000236800.1_49872244_49872457	ENSG00000236800	RP11-534L6.2	lincRNA	snp_10_50069395	rs2663052	10	50069395	1.65225e-08	50025396	1.06141e-10	49969417	50125396	1.974e-05	-9.16253	0.96	1
Junction	5_150564002_150564983	ENSG00000198624	CCDC69	protein_coding	snp_5_150458146	rs10036748	5	150458146	2.80088e-18	150457771	1.20479e-18	150358225	150557771	1.988e-05	-4.23444	0.72	1
Trans	ENST00000313698.4	ENSG00000111271	ACAD10	protein_coding	snp_12_111910219	rs10774625	12	111910219	9.9712e-08	111910219	9.9712e-08	111810342	112010205	2.004e-05	-8.65455	1	1
Exon	ENSG00000136653.13_206758512_206758627	ENSG00000136653	RASSF5	protein_coding	snp_1_206939904	rs3024505	1	206939904	0.00221457	206942413	0.00126915	206842413	207039415	2.022e-05	-9.19983	1	1
Trans	ENST00000397510.2	ENSG00000177042	TMEM80	protein_coding	snp_11_589564	rs4963128	11	589564	2.5731e-08	588654	1.32606e-11	489570	688654	2.036e-05	-9.29579	0.7	1
Exon	ENSG00000198624.7_150564983_150565102	ENSG00000198624	CCDC69	protein_coding	snp_5_150458146	rs10036748	5	150458146	2.80088e-18	150457771	1.20479e-18	150358225	150557771	2.037e-05	-5.64292	0.85	1
Exon	ENSG00000081059.14_133476487_133476579	ENSG00000081059	TCF7	protein_coding	snp_5_133431834	rs7726414	5	133431834	4.92423e-10	133426817	3.17685e-10	133332106	133526817	2.041e-05	-4.7965	0.83	1
Junction	16_11220003_11260245	ENSG00000038532	CLEC16A	protein_coding	snp_16_11174365	rs9652601	16	11174365	2.76014e-07	11177801	9.13286e-08	11077801	11274227	2.041e-05	-8.17819	0.98	1
Junction	11_34979130_34981967	ENSG00000110435	PDHX	protein_coding	snp_11_35088399	rs2732549	11	35088399	9.77862e-11	35101738	2.04167e-11	35001738	35188388	2.041e-05	-9.22076	1	1
Trans	ENST00000524564.1	ENSG00000142082	SIRT3	protein_coding	snp_11_589564	rs4963128	11	589564	2.5731e-08	588654	1.32606e-11	489570	688654	2.049e-05	-7.87572	0.78	1
Exon	ENSG00000168297.9_58351601_58351651	ENSG00000168297	PXK	protein_coding	snp_3_58470351	rs9311676	3	58470351	5.61802e-06	58462163	2.28697e-09	58370362	58562163	2.049e-05	-8.83157	1	1
Intron	14_68354267_68375022	ENSG00000182185	RAD51B	protein_coding	snp_14_68731458	rs4902562	14	68731458	5.38266e-05	68731458	5.38266e-05	68631517	68831211	2.071e-05	-6.83467	0.96	1
Junction	8_11352100_11366659	ENSG00000136573	BLK	protein_coding	snp_8_11343973	rs2736340	8	11343973	2.13932e-16	11339965	1.35079e-18	11244030	11439965	2.076e-05	1.7095	0	0
Exon	ENSG00000026508.11_35236399_35236461	ENSG00000026508	CD44	protein_coding	snp_11_35088399	rs2732549	11	35088399	9.77862e-11	35101738	2.04167e-11	35001738	35188388	2.076e-05	-8.49483	0.97	1
Trans	ENST00000432415.1	ENSG00000134262	AP4B1	protein_coding	snp_1_114377568	rs2476601	1	114377568	8.38229e-13	114377568	8.38229e-13	114277757	114477543	2.077e-05	-8.69191	1	1
Exon	ENSG00000140678.12_31374256_31374396	ENSG00000140678	ITGAX	protein_coding	snp_16_31326706	rs11860650	16	31326706	7.09255e-46	31283744	2.87114e-47	31226826	31383744	2.08e-05	-7.62187	0.95	1
Intron	16_11343635_11387067	ENSG00000175643	RMI2	protein_coding	snp_16_11174365	rs9652601	16	11174365	2.76014e-07	11177801	9.13286e-08	11077801	11274227	2.08e-05	-7.13347	0.98	1
Exon	ENSG00000129219.8_4720441_4720554	ENSG00000129219	PLD2	protein_coding	snp_17_4712617	rs2286672	17	4712617	0.000336448	4697255	2.45121e-05	4612733	4797255	2.096e-05	-9.24792	0.97	1
Exon	ENSG00000172890.4_71164155_71164427	ENSG00000172890	NADSYN1	protein_coding	snp_11_71187679	rs3794060	11	71187679	0.000149889	71233178	5.04389e-05	71133178	71287567	2.104e-05	-6.04467	0.94	1
Exon	ENSG00000177106.9_722673_722805	ENSG00000177106	EPS8L2	protein_coding	snp_11_589564	rs4963128	11	589564	2.5731e-08	588654	1.32606e-11	489570	688654	2.107e-05	-9.14656	0.97	1
Exon	ENSG00000198624.7_150560613_150563175	ENSG00000198624	CCDC69	protein_coding	snp_5_150458146	rs10036748	5	150458146	2.80088e-18	150457771	1.20479e-18	150358225	150557771	2.109e-05	-7.81517	0.99	1
Exon	ENSG00000129219.8_4721297_4721401	ENSG00000129219	PLD2	protein_coding	snp_17_4712617	rs2286672	17	4712617	0.000336448	4697255	2.45121e-05	4612733	4797255	2.125e-05	-9.26932	0.98	1
Exon	ENSG00000167397.10_31102163_31102663	ENSG00000167397	VKORC1	protein_coding	snp_16_31326706	rs11860650	16	31326706	7.09255e-46	31283744	2.87114e-47	31226826	31383744	2.129e-05	-8.29211	1	1
Intron	11_71170102_71170721	ENSG00000172890	NADSYN1	protein_coding	snp_11_71187679	rs3794060	11	71187679	0.000149889	71233178	5.04389e-05	71133178	71287567	2.152e-05	-9.14424	1	1
Trans	ENST00000524854.1	ENSG00000177963	RIC8A	protein_coding	snp_11_589564	rs4963128	11	589564	2.5731e-08	588654	1.32606e-11	489570	688654	2.163e-05	-8.85083	0.83	1
Exon	ENSG00000103510.14_31141588_31141681	ENSG00000103510	KAT8	protein_coding	snp_16_31326706	rs11860650	16	31326706	7.09255e-46	31283744	2.87114e-47	31226826	31383744	2.165e-05	-9.24957	1	1
Exon	ENSG00000168297.9_58318607_58318817	ENSG00000168297	PXK	protein_coding	snp_3_58470351	rs9311676	3	58470351	5.61802e-06	58462163	2.28697e-09	58370362	58562163	2.204e-05	-7.17416	0.97	1
Intron	1_114440611_114442494	ENSG00000226167	AP4B1-AS1	antisense	snp_1_114377568	rs2476601	1	114377568	8.38229e-13	114377568	8.38229e-13	114277757	114477543	2.206e-05	-9.17598	1	1
Gene	ENSG00000247095.2	ENSG00000247095	MIR210HG	lincRNA	snp_11_589564	rs4963128	11	589564	2.5731e-08	588654	1.32606e-11	489570	688654	2.226e-05	-5.94332	0.92	1
Trans	ENST00000531286.1	ENSG00000177595	PIDD	protein_coding	snp_11_589564	rs4963128	11	589564	2.5731e-08	588654	1.32606e-11	489570	688654	2.241e-05	-8.84524	0.94	1
Exon	ENSG00000243207.2_10218181_10218282	ENSG00000243207	PPAN-P2RY11	protein_coding	snp_19_10475652	rs2304256	19	10475652	1.53941e-12	10466123	6.91109e-13	10375713	10566123	2.254e-05	-9.10562	1	1
Junction	11_764446_764813	ENSG00000177156	TALDO1	protein_coding	snp_11_589564	rs4963128	11	589564	2.5731e-08	588654	1.32606e-11	489570	688654	2.254e-05	-8.99483	0.93	1
Junction	15_75131391_75131609	ENSG00000140474	ULK3	protein_coding	snp_15_75311036	rs2289583	15	75311036	2.31391e-05	75311036	2.31391e-05	75211142	75411020	2.26e-05	-4.56292	0.85	1
Junction	17_4863406_4863529	ENSG00000091640	SPAG7	protein_coding	snp_17_4712617	rs2286672	17	4712617	0.000336448	4697255	2.45121e-05	4612733	4797255	2.261e-05	-8.76102	0.96	1
Exon	ENSG00000163687.8_58186724_58186836	ENSG00000163687	DNASE1L3	protein_coding	snp_3_58470351	rs9311676	3	58470351	5.61802e-06	58462163	2.28697e-09	58370362	58562163	2.284e-05	-8.38541	0.98	1
Junction	5_133477995_133478412	ENSG00000081059	TCF7	protein_coding	snp_5_133431834	rs7726414	5	133431834	4.92423e-10	133426817	3.17685e-10	133332106	133526817	2.286e-05	-6.68745	0.93	1
Junction	17_4846579_4846721	ENSG00000108523	RNF167	protein_coding	snp_17_4712617	rs2286672	17	4712617	0.000336448	4697255	2.45121e-05	4612733	4797255	2.295e-05	-7.7137	0.99	1
Intron	16_10894195_10902394	ENSG00000166676	TVP23A	protein_coding	snp_16_11174365	rs9652601	16	11174365	2.76014e-07	11177801	9.13286e-08	11077801	11274227	2.297e-05	-8.80553	0.91	1
Exon	ENSG00000254997.2_71259466_71260653	ENSG00000254997	KRTAP5-9	protein_coding	snp_11_71187679	rs3794060	11	71187679	0.000149889	71233178	5.04389e-05	71133178	71287567	2.304e-05	-7.85677	0.96	1
Trans	ENST00000570986.1	ENSG00000132382	MYBBP1A	protein_coding	snp_17_4712617	rs2286672	17	4712617	0.000336448	4697255	2.45121e-05	4612733	4797255	2.308e-05	-9.13621	0.98	1
Exon	ENSG00000103510.14_31138510_31138674	ENSG00000103510	KAT8	protein_coding	snp_16_31326706	rs11860650	16	31326706	7.09255e-46	31283744	2.87114e-47	31226826	31383744	2.331e-05	-9.13044	1	1
Trans	ENST00000525722.1	ENSG00000177600	RPLP2	protein_coding	snp_11_589564	rs4963128	11	589564	2.5731e-08	588654	1.32606e-11	489570	688654	2.333e-05	-9.07161	0.81	1
Junction	5_150565685_150566947	ENSG00000198624	CCDC69	protein_coding	snp_5_150458146	rs10036748	5	150458146	2.80088e-18	150457771	1.20479e-18	150358225	150557771	2.339e-05	-6.14409	0.93	1
Exon	ENSG00000091640.3_4863754_4863842	ENSG00000091640	SPAG7	protein_coding	snp_17_4712617	rs2286672	17	4712617	0.000336448	4697255	2.45121e-05	4612733	4797255	2.345e-05	-8.87044	0.98	1
Intron	8_11702731_11703169	ENSG00000164733	CTSB	protein_coding	snp_8_11343973	rs2736340	8	11343973	2.13932e-16	11339965	1.35079e-18	11244030	11439965	2.35e-05	-2.96012	0.23	1
Junction	3_58385104_58389589	ENSG00000168297	PXK	protein_coding	snp_3_58470351	rs9311676	3	58470351	5.61802e-06	58462163	2.28697e-09	58370362	58562163	2.359e-05	-6.26558	0.98	1
Junction	16_11012383_11016024	ENSG00000179583	CIITA	protein_coding	snp_16_11174365	rs9652601	16	11174365	2.76014e-07	11177801	9.13286e-08	11077801	11274227	2.38e-05	-8.20437	0.98	1
Junction	11_498141_498457	ENSG00000023191	RNH1	protein_coding	snp_11_589564	rs4963128	11	589564	2.5731e-08	588654	1.32606e-11	489570	688654	2.391e-05	-7.8744	0.99	1
Exon	ENSG00000179583.12_11016264_11016347	ENSG00000179583	CIITA	protein_coding	snp_16_11174365	rs9652601	16	11174365	2.76014e-07	11177801	9.13286e-08	11077801	11274227	2.393e-05	-7.029	0.99	1
Junction	19_10504117_10505697	ENSG00000105401	CDC37	protein_coding	snp_19_10475652	rs2304256	19	10475652	1.53941e-12	10466123	6.91109e-13	10375713	10566123	2.393e-05	-2.7511	0.15	1
Intron	14_69078282_69117498	ENSG00000182185	RAD51B	protein_coding	snp_14_68731458	rs4902562	14	68731458	5.38266e-05	68731458	5.38266e-05	68631517	68831211	2.394e-05	-9.13995	0.97	1
Junction	1_207133142_207133767	ENSG00000162897	FCAMR	protein_coding	snp_1_206939904	rs3024505	1	206939904	0.00221457	206942413	0.00126915	206842413	207039415	2.408e-05	-9.05729	0.98	1
Junction	16_85741672_85743770	ENSG00000154102	C16orf74	protein_coding	snp_16_85972612	rs11644034	16	85972612	1.77642e-15	85969738	5.98705e-17	85872933	86069738	2.413e-05	-9.08568	0.97	1
Junction	11_812633_812760	ENSG00000177600	RPLP2	protein_coding	snp_11_589564	rs4963128	11	589564	2.5731e-08	588654	1.32606e-11	489570	688654	2.414e-05	-5.76636	0.83	1
Intron	6_34977706_34985250	ENSG00000187762	HSPE1P11	pseudogene	snp_6_34824636	rs11755393	6	34824636	1.45402e-05	34924306	1.5939e-08	34824306	34924326	2.42e-05	-8.92558	0.98	1
Exon	ENSG00000177697.12_838133_838834	ENSG00000177697	CD151	protein_coding	snp_11_589564	rs4963128	11	589564	2.5731e-08	588654	1.32606e-11	489570	688654	2.442e-05	-4.08161	0.56	1
Junction	3_58141802_58145281	ENSG00000136068	FLNB	protein_coding	snp_3_58470351	rs9311676	3	58470351	5.61802e-06	58462163	2.28697e-09	58370362	58562163	2.452e-05	-9.12889	1	1
Junction	3_160119711_160129708	ENSG00000113810	SMC4	protein_coding	snp_3_159728987	rs564799	3	159728987	8.57432e-07	159698170	1.04232e-07	159629241	159798170	2.464e-05	-9.07001	1	1
Exon	ENSG00000177830.13_902962_903111	ENSG00000177830	CHID1	protein_coding	snp_11_589564	rs4963128	11	589564	2.5731e-08	588654	1.32606e-11	489570	688654	2.486e-05	-8.38261	0.99	1
Intron	5_150516882_150518239	ENSG00000197043	ANXA6	protein_coding	snp_5_150458146	rs10036748	5	150458146	2.80088e-18	150457771	1.20479e-18	150358225	150557771	2.496e-05	-8.96098	0.98	1
Gene	ENSG00000161180.5	ENSG00000161180	CCDC116	protein_coding	snp_22_21976934	rs7444	22	21976934	2.63783e-13	21929566	9.71595e-14	21885593	22029566	2.499e-05	1.15909	0.0005	0.0439
Intron	1_206776558_206777963	ENSG00000143486	EIF2D	protein_coding	snp_1_206939904	rs3024505	1	206939904	0.00221457	206942413	0.00126915	206842413	207039415	2.503e-05	-9.07432	0.99	1
Exon	ENSG00000174915.7_473895_473977	ENSG00000174915	PTDSS2	protein_coding	snp_11_589564	rs4963128	11	589564	2.5731e-08	588654	1.32606e-11	489570	688654	2.507e-05	-8.75854	0.99	1
Intron	3_159706961_159707954	ENSG00000168811	IL12A	protein_coding	snp_3_159728987	rs564799	3	159728987	8.57432e-07	159698170	1.04232e-07	159629241	159798170	2.524e-05	-7.03187	0.96	1
Junction	11_837618_837942	ENSG00000177697	CD151	protein_coding	snp_11_589564	rs4963128	11	589564	2.5731e-08	588654	1.32606e-11	489570	688654	2.526e-05	-4.49803	0.73	1
Exon	ENSG00000136068.10_58127585_58127656	ENSG00000136068	FLNB	protein_coding	snp_3_58470351	rs9311676	3	58470351	5.61802e-06	58462163	2.28697e-09	58370362	58562163	2.528e-05	-8.9904	0.96	1
Intron	2_213872808_213878515	ENSG00000030419	IKZF2	protein_coding	snp_2_213871709	rs3768792	2	213871709	3.78064e-08	213890232	2.03803e-08	213790232	213971620	2.531e-05	-9.00912	0.99	1
Gene	ENSG00000217130.1	ENSG00000217130	RP3-375P9.2	pseudogene	snp_6_34824636	rs11755393	6	34824636	1.45402e-05	34924306	1.5939e-08	34824306	34924326	2.551e-05	-9.01985	1	1
Intron	17_5052062_5058717	ENSG00000129204	USP6	protein_coding	snp_17_4712617	rs2286672	17	4712617	0.000336448	4697255	2.45121e-05	4612733	4797255	2.574e-05	-8.95104	0.99	1
Junction	8_11705661_11706555	ENSG00000164733	CTSB	protein_coding	snp_8_11343973	rs2736340	8	11343973	2.13932e-16	11339965	1.35079e-18	11244030	11439965	2.581e-05	-9.08155	0.99	1
Exon	ENSG00000068885.10_160021703_160021777	ENSG00000068885	IFT80	protein_coding	snp_3_159728987	rs564799	3	159728987	8.57432e-07	159698170	1.04232e-07	159629241	159798170	2.596e-05	-7.98898	0.98	1
Exon	ENSG00000177697.12_834530_834803	ENSG00000177697	CD151	protein_coding	snp_11_589564	rs4963128	11	589564	2.5731e-08	588654	1.32606e-11	489570	688654	2.604e-05	-7.89415	0.99	1
Junction	19_10503833_10503935	ENSG00000105401	CDC37	protein_coding	snp_19_10475652	rs2304256	19	10475652	1.53941e-12	10466123	6.91109e-13	10375713	10566123	2.609e-05	-3.86578	0.62	1
Junction	1_206811106_206820733	ENSG00000143479	DYRK3	protein_coding	snp_1_206939904	rs3024505	1	206939904	0.00221457	206942413	0.00126915	206842413	207039415	2.616e-05	-8.91931	1	1
Trans	ENST00000576820.1	ENSG00000196388	INCA1	protein_coding	snp_17_4712617	rs2286672	17	4712617	0.000336448	4697255	2.45121e-05	4612733	4797255	2.631e-05	-8.51983	0.93	1
Exon	ENSG00000113558.12_133512305_133512729	ENSG00000113558	SKP1	protein_coding	snp_5_133431834	rs7726414	5	133431834	4.92423e-10	133426817	3.17685e-10	133332106	133526817	2.643e-05	-4.75682	0.79	1
Gene	ENSG00000165055.10	ENSG00000165055	METTL2B	protein_coding	snp_7_128594183	rs10488631	7	128594183	9.3971e-45	128617466	7.06511e-46	128517466	128694130	2.643e-05	-7.2233	0.82	1
Junction	11_688057_688331	ENSG00000177030	DEAF1	protein_coding	snp_11_589564	rs4963128	11	589564	2.5731e-08	588654	1.32606e-11	489570	688654	2.656e-05	-6.02671	0.86	1
Exon	ENSG00000130810.14_10218181_10218282	ENSG00000130810	PPAN	protein_coding	snp_19_10475652	rs2304256	19	10475652	1.53941e-12	10466123	6.91109e-13	10375713	10566123	2.668e-05	-8.90709	1	1
Junction	6_34847840_34848066	ENSG00000064995	TAF11	protein_coding	snp_6_34824636	rs11755393	6	34824636	1.45402e-05	34924306	1.5939e-08	34824306	34924326	2.671e-05	-2.55388	0.48	1
Junction	3_58389637_58394651	ENSG00000168297	PXK	protein_coding	snp_3_58470351	rs9311676	3	58470351	5.61802e-06	58462163	2.28697e-09	58370362	58562163	2.681e-05	-6.10854	0.94	1
Junction	1_161682008_161682875	ENSG00000132185	FCRLA	protein_coding	snp_1_161479745	rs1801274	1	161479745	5.55584e-11	161478810	3.59401e-12	161379777	161578810	2.689e-05	-9.03666	1	1
Exon	ENSG00000166676.10_10911960_10912039	ENSG00000166676	TVP23A	protein_coding	snp_16_11174365	rs9652601	16	11174365	2.76014e-07	11177801	9.13286e-08	11077801	11274227	2.693e-05	-8.65554	0.82	1
Trans	ENST00000421673.2	ENSG00000184956	MUC6	protein_coding	snp_11_589564	rs4963128	11	589564	2.5731e-08	588654	1.32606e-11	489570	688654	2.727e-05	-9.02669	0.93	1
Exon	ENSG00000163686.8_58271080_58271180	ENSG00000163686	ABHD6	protein_coding	snp_3_58470351	rs9311676	3	58470351	5.61802e-06	58462163	2.28697e-09	58370362	58562163	2.769e-05	-4.15528	0.79	1
Trans	ENST00000532409.1	ENSG00000164733	CTSB	protein_coding	snp_8_11343973	rs2736340	8	11343973	2.13932e-16	11339965	1.35079e-18	11244030	11439965	2.773e-05	-8.24838	0.87	1
Junction	11_720909_721064	ENSG00000177106	EPS8L2	protein_coding	snp_11_589564	rs4963128	11	589564	2.5731e-08	588654	1.32606e-11	489570	688654	2.784e-05	-8.68264	0.97	1
Junction	3_58398690_58406263	ENSG00000168297	PXK	protein_coding	snp_3_58470351	rs9311676	3	58470351	5.61802e-06	58462163	2.28697e-09	58370362	58562163	2.787e-05	-8.97274	0.99	1
Intron	7_129019590_129027934	ENSG00000158467	AHCYL2	protein_coding	snp_7_128594183	rs10488631	7	128594183	9.3971e-45	128617466	7.06511e-46	128517466	128694130	2.789e-05	-8.95403	0.99	1
Exon	ENSG00000163687.8_58193945_58194033	ENSG00000163687	DNASE1L3	protein_coding	snp_3_58470351	rs9311676	3	58470351	5.61802e-06	58462163	2.28697e-09	58370362	58562163	2.791e-05	-6.59471	0.94	1
Junction	3_58351651_58355158	ENSG00000168297	PXK	protein_coding	snp_3_58470351	rs9311676	3	58470351	5.61802e-06	58462163	2.28697e-09	58370362	58562163	2.821e-05	-6.81734	0.98	1
Exon	ENSG00000179583.12_11012297_11012383	ENSG00000179583	CIITA	protein_coding	snp_16_11174365	rs9652601	16	11174365	2.76014e-07	11177801	9.13286e-08	11077801	11274227	2.823e-05	-7.79644	1	1
Junction	1_114367794_114372214	ENSG00000134242	PTPN22	protein_coding	snp_1_114377568	rs2476601	1	114377568	8.38229e-13	114377568	8.38229e-13	114277757	114477543	2.824e-05	-8.39386	1	1
Trans	ENST00000525868.1	ENSG00000177697	CD151	protein_coding	snp_11_589564	rs4963128	11	589564	2.5731e-08	588654	1.32606e-11	489570	688654	2.833e-05	-7.05032	0.87	1
Gene	ENSG00000157064.6	ENSG00000157064	NMNAT2	protein_coding	snp_1_183542323	rs17849501	1	183542323	1.8137e-59	183542323	1.8137e-59	183442324	183642196	2.845e-05	-8.75803	0.93	1
Exon	ENSG00000174915.7_486939_487073	ENSG00000174915	PTDSS2	protein_coding	snp_11_589564	rs4963128	11	589564	2.5731e-08	588654	1.32606e-11	489570	688654	2.86e-05	-8.42275	1	1
Exon	ENSG00000115419.8_191796271_191796363	ENSG00000115419	GLS	protein_coding	snp_2_191964633	rs7574865	2	191964633	9.80343e-66	191964633	9.80343e-66	191864725	192064578	2.873e-05	-8.77153	1	1
Junction	1_235878657_235880012	ENSG00000143669	LYST	protein_coding	snp_1_236039877	rs9782955	1	236039877	0.000791688	236034274	0.000501787	235939992	236134274	2.88e-05	-3.13583	0.63	1
Junction	5_133478791_133479283	ENSG00000081059	TCF7	protein_coding	snp_5_133431834	rs7726414	5	133431834	4.92423e-10	133426817	3.17685e-10	133332106	133526817	2.884e-05	-6.56553	0.92	1
Intron	11_128638167_128642677	ENSG00000151702	FLI1	protein_coding	snp_11_128499000	rs7941765	11	128499000	1.1364e-06	128499574	8.48585e-07	128399574	128598815	2.884e-05	-8.80833	0.99	1
Intron	22_22349829_22377692	ENSG00000197549	PRAMENP	pseudogene	snp_22_21976934	rs7444	22	21976934	2.63783e-13	21929566	9.71595e-14	21885593	22029566	2.893e-05	-8.53587	0.88	1
Junction	5_150072869_150073638	ENSG00000086589	RBM22	protein_coding	snp_5_150458146	rs10036748	5	150458146	2.80088e-18	150457771	1.20479e-18	150358225	150557771	2.895e-05	-8.84864	1	1
Exon	ENSG00000185522.4_557572_557640	ENSG00000185522	C11orf35	protein_coding	snp_11_589564	rs4963128	11	589564	2.5731e-08	588654	1.32606e-11	489570	688654	2.914e-05	-8.8981	0.99	1
Gene	ENSG00000139370.6	ENSG00000139370	SLC15A4	protein_coding	snp_12_129278864	rs1059312	12	129278864	2.23924e-06	129273505	1.14553e-07	129178865	129373505	2.917e-05	-8.40903	0.99	1
Junction	1_183881402_183885581	ENSG00000143344	RGL1	protein_coding	snp_1_183542323	rs17849501	1	183542323	1.8137e-59	183542323	1.8137e-59	183442324	183642196	2.919e-05	-8.62842	1	1
Intron	17_4449237_4450980	ENSG00000132382	MYBBP1A	protein_coding	snp_17_4712617	rs2286672	17	4712617	0.000336448	4697255	2.45121e-05	4612733	4797255	2.92e-05	-8.91859	1	1
Intron	2_213921823_213945894	ENSG00000030419	IKZF2	protein_coding	snp_2_213871709	rs3768792	2	213871709	3.78064e-08	213890232	2.03803e-08	213790232	213971620	2.922e-05	-6.13577	0.8	1
Junction	16_30981010_30982699	ENSG00000099381	SETD1A	protein_coding	snp_16_31326706	rs11860650	16	31326706	7.09255e-46	31283744	2.87114e-47	31226826	31383744	2.955e-05	-5.65452	0.97	1
Trans	ENST00000402835.1	ENSG00000043143	JADE2	protein_coding	snp_5_133431834	rs7726414	5	133431834	4.92423e-10	133426817	3.17685e-10	133332106	133526817	2.959e-05	-8.93886	0.94	1
Junction	5_133912586_133914184	ENSG00000043143	JADE2	protein_coding	snp_5_133431834	rs7726414	5	133431834	4.92423e-10	133426817	3.17685e-10	133332106	133526817	2.973e-05	-8.44826	1	1
Junction	19_10398514_10398662	ENSG00000105371	ICAM4	protein_coding	snp_19_10475652	rs2304256	19	10475652	1.53941e-12	10466123	6.91109e-13	10375713	10566123	2.989e-05	-8.58959	0.99	1
Junction	1_161196394_161196678	ENSG00000158882	TOMM40L	protein_coding	snp_1_161479745	rs1801274	1	161479745	5.55584e-11	161478810	3.59401e-12	161379777	161578810	2.993e-05	-7.86873	0.96	1
Trans	ENST00000575246.1	ENSG00000129219	PLD2	protein_coding	snp_17_4712617	rs2286672	17	4712617	0.000336448	4697255	2.45121e-05	4612733	4797255	2.996e-05	-8.8289	0.98	1
Intron	5_150439956_150441688	ENSG00000145901	TNIP1	protein_coding	snp_5_150458146	rs10036748	5	150458146	2.80088e-18	150457771	1.20479e-18	150358225	150557771	2.996e-05	-7.74748	0.88	1
Junction	16_10631931_10637427	ENSG00000213853	EMP2	protein_coding	snp_16_11174365	rs9652601	16	11174365	2.76014e-07	11177801	9.13286e-08	11077801	11274227	3.032e-05	-8.60436	0.95	1
Exon	ENSG00000177697.12_835551_836153	ENSG00000177697	CD151	protein_coding	snp_11_589564	rs4963128	11	589564	2.5731e-08	588654	1.32606e-11	489570	688654	3.042e-05	-7.44625	0.98	1
Intron	8_10987745_10994408	ENSG00000171044	XKR6	protein_coding	snp_8_11343973	rs2736340	8	11343973	2.13932e-16	11339965	1.35079e-18	11244030	11439965	3.067e-05	-8.90708	0.98	1
Exon	ENSG00000198624.7_150578558_150578645	ENSG00000198624	CCDC69	protein_coding	snp_5_150458146	rs10036748	5	150458146	2.80088e-18	150457771	1.20479e-18	150358225	150557771	3.071e-05	-7.99575	0.98	1
Trans	ENST00000499788.2	ENSG00000178718	RPP25	protein_coding	snp_15_75311036	rs2289583	15	75311036	2.31391e-05	75311036	2.31391e-05	75211142	75411020	3.087e-05	-8.80864	0.99	1
Junction	1_236208983_236211990	ENSG00000116962	NID1	protein_coding	snp_1_236039877	rs9782955	1	236039877	0.000791688	236034274	0.000501787	235939992	236134274	3.115e-05	-8.69733	0.99	1
Exon	ENSG00000136068.10_58141687_58141802	ENSG00000136068	FLNB	protein_coding	snp_3_58470351	rs9311676	3	58470351	5.61802e-06	58462163	2.28697e-09	58370362	58562163	3.123e-05	-8.86074	0.99	1
Trans	ENST00000491408.1	ENSG00000136068	FLNB	protein_coding	snp_3_58470351	rs9311676	3	58470351	5.61802e-06	58462163	2.28697e-09	58370362	58562163	3.132e-05	-8.48368	0.86	1
Junction	11_420615_420718	ENSG00000185101	ANO9	protein_coding	snp_11_589564	rs4963128	11	589564	2.5731e-08	588654	1.32606e-11	489570	688654	3.142e-05	-8.81209	0.97	1
Exon	ENSG00000116962.10_236208757_236208983	ENSG00000116962	NID1	protein_coding	snp_1_236039877	rs9782955	1	236039877	0.000791688	236034274	0.000501787	235939992	236134274	3.156e-05	-8.86194	1	1
Gene	ENSG00000151967.14	ENSG00000151967	SCHIP1	protein_coding	snp_3_159728987	rs564799	3	159728987	8.57432e-07	159698170	1.04232e-07	159629241	159798170	3.159e-05	-4.8944	0.69	1
Junction	1_114438114_114438379	ENSG00000134262	AP4B1	protein_coding	snp_1_114377568	rs2476601	1	114377568	8.38229e-13	114377568	8.38229e-13	114277757	114477543	3.17e-05	-8.78329	0.99	1
Trans	ENST00000262482.6	ENSG00000108523	RNF167	protein_coding	snp_17_4712617	rs2286672	17	4712617	0.000336448	4697255	2.45121e-05	4612733	4797255	3.187e-05	-8.6123	0.99	1
Gene	ENSG00000153814.7	ENSG00000153814	JAZF1	protein_coding	snp_7_28185891	rs849142	7	28185891	4.95365e-05	28162674	6.9798e-06	28085900	28262674	3.206e-05	-3.74653	0.61	1
Junction	6_34789592_34789694	ENSG00000065060	UHRF1BP1	protein_coding	snp_6_34824636	rs11755393	6	34824636	1.45402e-05	34924306	1.5939e-08	34824306	34924326	3.214e-05	-8.86159	1	1
Intron	10_50122280_50140531	ENSG00000165383	LRRC18	protein_coding	snp_10_50069395	rs2663052	10	50069395	1.65225e-08	50025396	1.06141e-10	49969417	50125396	3.219e-05	-6.26276	0.89	1
Exon	ENSG00000164733.14_11725469_11725738	ENSG00000164733	CTSB	protein_coding	snp_8_11343973	rs2736340	8	11343973	2.13932e-16	11339965	1.35079e-18	11244030	11439965	3.23e-05	-8.84684	0.94	1
Junction	6_35280549_35285668	ENSG00000023892	DEF6	protein_coding	snp_6_34824636	rs11755393	6	34824636	1.45402e-05	34924306	1.5939e-08	34824306	34924326	3.248e-05	-8.84969	1	1
Exon	ENSG00000179583.12_11016024_11016107	ENSG00000179583	CIITA	protein_coding	snp_16_11174365	rs9652601	16	11174365	2.76014e-07	11177801	9.13286e-08	11077801	11274227	3.251e-05	-7.30062	0.99	1
Gene	ENSG00000174775.12	ENSG00000174775	HRAS	protein_coding	snp_11_589564	rs4963128	11	589564	2.5731e-08	588654	1.32606e-11	489570	688654	3.263e-05	-8.75783	0.94	1
Trans	ENST00000573886.1	ENSG00000141480	ARRB2	protein_coding	snp_17_4712617	rs2286672	17	4712617	0.000336448	4697255	2.45121e-05	4612733	4797255	3.275e-05	-8.78349	0.74	1
Junction	1_236201553_236205210	ENSG00000116962	NID1	protein_coding	snp_1_236039877	rs9782955	1	236039877	0.000791688	236034274	0.000501787	235939992	236134274	3.285e-05	-8.81588	0.99	1
Junction	16_85721180_85722415	ENSG00000131153	GINS2	protein_coding	snp_16_85972612	rs11644034	16	85972612	1.77642e-15	85969738	5.98705e-17	85872933	86069738	3.285e-05	-8.76595	1	1
Exon	ENSG00000183020.7_984645_984753	ENSG00000183020	AP2A2	protein_coding	snp_11_589564	rs4963128	11	589564	2.5731e-08	588654	1.32606e-11	489570	688654	3.287e-05	-7.12606	0.97	1
Intron	12_129383838_129391452	ENSG00000151948	GLT1D1	protein_coding	snp_12_129278864	rs1059312	12	129278864	2.23924e-06	129273505	1.14553e-07	129178865	129373505	3.302e-05	-8.76595	0.99	1
Exon	ENSG00000196821.5_34555065_34558377	ENSG00000196821	C6orf106	protein_coding	snp_6_34824636	rs11755393	6	34824636	1.45402e-05	34924306	1.5939e-08	34824306	34924326	3.313e-05	-8.40365	1	1
Junction	12_129383832_129429871	ENSG00000151948	GLT1D1	protein_coding	snp_12_129278864	rs1059312	12	129278864	2.23924e-06	129273505	1.14553e-07	129178865	129373505	3.33e-05	-8.69537	1	1
Intron	5_150502572_150503847	ENSG00000197043	ANXA6	protein_coding	snp_5_150458146	rs10036748	5	150458146	2.80088e-18	150457771	1.20479e-18	150358225	150557771	3.338e-05	-8.55504	0.95	1
Trans	ENST00000382409.3	ENSG00000177030	DEAF1	protein_coding	snp_11_589564	rs4963128	11	589564	2.5731e-08	588654	1.32606e-11	489570	688654	3.345e-05	-8.3212	0.78	1
Intron	16_85743913_85768796	ENSG00000154102	C16orf74	protein_coding	snp_16_85972612	rs11644034	16	85972612	1.77642e-15	85969738	5.98705e-17	85872933	86069738	3.352e-05	-7.31757	0.95	1
Junction	17_4451605_4451819	ENSG00000132382	MYBBP1A	protein_coding	snp_17_4712617	rs2286672	17	4712617	0.000336448	4697255	2.45121e-05	4612733	4797255	3.353e-05	-7.9764	1	1
Intron	11_893519_899340	ENSG00000177830	CHID1	protein_coding	snp_11_589564	rs4963128	11	589564	2.5731e-08	588654	1.32606e-11	489570	688654	3.369e-05	-6.99175	0.57	1
Exon	ENSG00000164611.8_159848911_159849900	ENSG00000164611	PTTG1	protein_coding	snp_5_159879978	rs2431697	5	159879978	2.60144e-14	159879978	2.60144e-14	159780149	159979727	3.374e-05	-7.95209	1	1
Trans	ENST00000525319.1	ENSG00000142082	SIRT3	protein_coding	snp_11_589564	rs4963128	11	589564	2.5731e-08	588654	1.32606e-11	489570	688654	3.378e-05	-8.8076	0.83	1
Exon	ENSG00000213853.5_10637427_10637517	ENSG00000213853	EMP2	protein_coding	snp_16_11174365	rs9652601	16	11174365	2.76014e-07	11177801	9.13286e-08	11077801	11274227	3.379e-05	-8.7736	0.89	1
Trans	ENST00000302746.6	ENSG00000168291	PDHB	protein_coding	snp_3_58470351	rs9311676	3	58470351	5.61802e-06	58462163	2.28697e-09	58370362	58562163	3.385e-05	-8.7799	0.93	1
Trans	ENST00000524952.1	ENSG00000183020	AP2A2	protein_coding	snp_11_589564	rs4963128	11	589564	2.5731e-08	588654	1.32606e-11	489570	688654	3.392e-05	-6.57079	0.89	1
Trans	ENST00000502375.1	ENSG00000116698	SMG7	protein_coding	snp_1_183542323	rs17849501	1	183542323	1.8137e-59	183542323	1.8137e-59	183442324	183642196	3.408e-05	-8.79135	0.84	1
Trans	ENST00000332029.2	ENSG00000185338	SOCS1	protein_coding	snp_16_11174365	rs9652601	16	11174365	2.76014e-07	11177801	9.13286e-08	11077801	11274227	3.421e-05	-6.58981	0.97	1
Gene	ENSG00000185338.4	ENSG00000185338	SOCS1	protein_coding	snp_16_11174365	rs9652601	16	11174365	2.76014e-07	11177801	9.13286e-08	11077801	11274227	3.421e-05	-6.58981	0.99	1
Intron	7_50180984_50191046	ENSG00000164500	C7orf72	protein_coding	snp_7_50305863	rs4917014	7	50305863	3.01536e-05	50258479	1.49162e-05	50205971	50358479	3.446e-05	-8.66528	0.97	1
Intron	19_10223131_10224309	ENSG00000130810	PPAN	protein_coding	snp_19_10475652	rs2304256	19	10475652	1.53941e-12	10466123	6.91109e-13	10375713	10566123	3.446e-05	-8.78371	0.99	1
Trans	ENST00000528070.1	ENSG00000177156	TALDO1	protein_coding	snp_11_589564	rs4963128	11	589564	2.5731e-08	588654	1.32606e-11	489570	688654	3.473e-05	-8.74553	0.99	1
Trans	ENST00000527160.1	ENSG00000185507	IRF7	protein_coding	snp_11_589564	rs4963128	11	589564	2.5731e-08	588654	1.32606e-11	489570	688654	3.476e-05	-8.78192	0.98	1
Junction	3_58140655_58141687	ENSG00000136068	FLNB	protein_coding	snp_3_58470351	rs9311676	3	58470351	5.61802e-06	58462163	2.28697e-09	58370362	58562163	3.483e-05	-8.6995	0.99	1
Trans	ENST00000227868.4	ENSG00000110435	PDHX	protein_coding	snp_11_35088399	rs2732549	11	35088399	9.77862e-11	35101738	2.04167e-11	35001738	35188388	3.493e-05	-7.48284	0.98	1
Junction	12_129283962_129285399	ENSG00000139370	SLC15A4	protein_coding	snp_12_129278864	rs1059312	12	129278864	2.23924e-06	129273505	1.14553e-07	129178865	129373505	3.513e-05	-7.67454	0.97	1
Intron	1_235856786_235860383	ENSG00000143669	LYST	protein_coding	snp_1_236039877	rs9782955	1	236039877	0.000791688	236034274	0.000501787	235939992	236134274	3.521e-05	-7.46284	1	1
Intron	3_58810301_58852268	ENSG00000242428	RP11-147N17.1	antisense	snp_3_58470351	rs9311676	3	58470351	5.61802e-06	58462163	2.28697e-09	58370362	58562163	3.529e-05	-7.23667	0.98	1
Exon	ENSG00000104643.5_11167036_11167197	ENSG00000104643	MTMR9	protein_coding	snp_8_11343973	rs2736340	8	11343973	2.13932e-16	11339965	1.35079e-18	11244030	11439965	3.534e-05	-5.29874	0.88	1
Intron	1_114397671_114399004	ENSG00000134242	PTPN22	protein_coding	snp_1_114377568	rs2476601	1	114377568	8.38229e-13	114377568	8.38229e-13	114277757	114477543	3.552e-05	-8.4374	1	1
Exon	ENSG00000183020.7_1000432_1000598	ENSG00000183020	AP2A2	protein_coding	snp_11_589564	rs4963128	11	589564	2.5731e-08	588654	1.32606e-11	489570	688654	3.554e-05	-7.64379	0.99	1
Exon	ENSG00000129219.8_4713172_4713324	ENSG00000129219	PLD2	protein_coding	snp_17_4712617	rs2286672	17	4712617	0.000336448	4697255	2.45121e-05	4612733	4797255	3.558e-05	-8.70538	0.92	1
Trans	ENST00000394549.2	ENSG00000163687	DNASE1L3	protein_coding	snp_3_58470351	rs9311676	3	58470351	5.61802e-06	58462163	2.28697e-09	58370362	58562163	3.559e-05	-8.585	0.92	1
Intron	19_9968537_9971321	ENSG00000105088	OLFM2	protein_coding	snp_19_10475652	rs2304256	19	10475652	1.53941e-12	10466123	6.91109e-13	10375713	10566123	3.572e-05	-8.03476	0.96	1
Exon	ENSG00000132388.8_4172554_4175811	ENSG00000132388	UBE2G1	protein_coding	snp_17_4712617	rs2286672	17	4712617	0.000336448	4697255	2.45121e-05	4612733	4797255	3.586e-05	-8.29343	0.96	1
Intron	11_329453_329983	ENSG00000255328	RP11-326C3.12	lincRNA	snp_11_589564	rs4963128	11	589564	2.5731e-08	588654	1.32606e-11	489570	688654	3.644e-05	-8.73523	0.79	1
Gene	ENSG00000023892.8	ENSG00000023892	DEF6	protein_coding	snp_6_34824636	rs11755393	6	34824636	1.45402e-05	34924306	1.5939e-08	34824306	34924326	3.665e-05	-8.42623	1	1
Trans	ENST00000414007.1	ENSG00000163486	SRGAP2	protein_coding	snp_1_206939904	rs3024505	1	206939904	0.00221457	206942413	0.00126915	206842413	207039415	3.667e-05	-8.61333	0.98	1
Junction	1_161129468_161130410	ENSG00000143258	USP21	protein_coding	snp_1_161479745	rs1801274	1	161479745	5.55584e-11	161478810	3.59401e-12	161379777	161578810	3.676e-05	-7.04411	1	1
Intron	7_128527354_128528917	ENSG00000135253	KCP	processed_transcript	snp_7_128594183	rs10488631	7	128594183	9.3971e-45	128617466	7.06511e-46	128517466	128694130	3.683e-05	-5.83392	0.9	1
Exon	ENSG00000177697.12_837460_837618	ENSG00000177697	CD151	protein_coding	snp_11_589564	rs4963128	11	589564	2.5731e-08	588654	1.32606e-11	489570	688654	3.689e-05	-4.8344	0.78	1
Gene	ENSG00000177697.12	ENSG00000177697	CD151	protein_coding	snp_11_589564	rs4963128	11	589564	2.5731e-08	588654	1.32606e-11	489570	688654	3.7e-05	-5.1512	0.85	1
Exon	ENSG00000115419.8_191791730_191792208	ENSG00000115419	GLS	protein_coding	snp_2_191964633	rs7574865	2	191964633	9.80343e-66	191964633	9.80343e-66	191864725	192064578	3.704e-05	-8.56802	0.99	1
Intron	16_11268134_11272192	ENSG00000038532	CLEC16A	protein_coding	snp_16_11174365	rs9652601	16	11174365	2.76014e-07	11177801	9.13286e-08	11077801	11274227	3.708e-05	-6.8897	0.98	1
Trans	ENST00000494815.1	ENSG00000214063	TSPAN4	protein_coding	snp_11_589564	rs4963128	11	589564	2.5731e-08	588654	1.32606e-11	489570	688654	3.729e-05	-8.71442	0.93	1
Junction	5_150565102_150565584	ENSG00000198624	CCDC69	protein_coding	snp_5_150458146	rs10036748	5	150458146	2.80088e-18	150457771	1.20479e-18	150358225	150557771	3.731e-05	-6.56424	0.95	1
Trans	ENST00000318316.3	ENSG00000163687	DNASE1L3	protein_coding	snp_3_58470351	rs9311676	3	58470351	5.61802e-06	58462163	2.28697e-09	58370362	58562163	3.743e-05	-8.41615	0.92	1
Intron	6_34760071_34789222	ENSG00000065060	UHRF1BP1	protein_coding	snp_6_34824636	rs11755393	6	34824636	1.45402e-05	34924306	1.5939e-08	34824306	34924326	3.746e-05	-6.95633	0.99	1
Junction	6_34838893_34839361	ENSG00000065060	UHRF1BP1	protein_coding	snp_6_34824636	rs11755393	6	34824636	1.45402e-05	34924306	1.5939e-08	34824306	34924326	3.754e-05	-7.80594	0.99	1
Junction	8_11157657_11162350	ENSG00000104643	MTMR9	protein_coding	snp_8_11343973	rs2736340	8	11343973	2.13932e-16	11339965	1.35079e-18	11244030	11439965	3.765e-05	-8.59743	1	1
Exon	ENSG00000134242.11_114400360_114400398	ENSG00000134242	PTPN22	protein_coding	snp_1_114377568	rs2476601	1	114377568	8.38229e-13	114377568	8.38229e-13	114277757	114477543	3.767e-05	-7.64942	1	1
Intron	11_771467_772427	ENSG00000177225	PDDC1	protein_coding	snp_11_589564	rs4963128	11	589564	2.5731e-08	588654	1.32606e-11	489570	688654	3.771e-05	-7.74921	0.98	1
Junction	17_5259868_5264503	ENSG00000029725	RABEP1	protein_coding	snp_17_4712617	rs2286672	17	4712617	0.000336448	4697255	2.45121e-05	4612733	4797255	3.772e-05	-8.61996	0.99	1
Trans	ENST00000424924.1	ENSG00000162105	SHANK2	protein_coding	snp_11_71187679	rs3794060	11	71187679	0.000149889	71233178	5.04389e-05	71133178	71287567	3.779e-05	-8.39451	0.96	1
Trans	ENST00000428908.1	ENSG00000153064	BANK1	protein_coding	snp_4_102737250	rs10028805	4	102737250	4.51462e-10	102756099	8.16434e-11	102656099	102836938	3.782e-05	-6.80886	0.96	1
Exon	ENSG00000143669.8_235878501_235878657	ENSG00000143669	LYST	protein_coding	snp_1_236039877	rs9782955	1	236039877	0.000791688	236034274	0.000501787	235939992	236134274	3.782e-05	-5.3448	0.92	1
Exon	ENSG00000132185.12_161676762_161677133	ENSG00000132185	FCRLA	protein_coding	snp_1_161479745	rs1801274	1	161479745	5.55584e-11	161478810	3.59401e-12	161379777	161578810	3.783e-05	-8.69094	1	1
Junction	11_833022_834530	ENSG00000177697	CD151	protein_coding	snp_11_589564	rs4963128	11	589564	2.5731e-08	588654	1.32606e-11	489570	688654	3.786e-05	-6.51875	0.89	1
Intron	5_133539255_133541305	ENSG00000113575	PPP2CA	protein_coding	snp_5_133431834	rs7726414	5	133431834	4.92423e-10	133426817	3.17685e-10	133332106	133526817	3.792e-05	-6.62394	0.99	1
Exon	ENSG00000070047.6_610196_610347	ENSG00000070047	PHRF1	protein_coding	snp_11_589564	rs4963128	11	589564	2.5731e-08	588654	1.32606e-11	489570	688654	3.804e-05	-8.68591	1	1
Trans	ENST00000379727.3	ENSG00000140465	CYP1A1	protein_coding	snp_15_75311036	rs2289583	15	75311036	2.31391e-05	75311036	2.31391e-05	75211142	75411020	3.811e-05	-8.64959	0.98	1
Exon	ENSG00000105397.7_10468061_10468594	ENSG00000105397	TYK2	protein_coding	snp_19_10475652	rs2304256	19	10475652	1.53941e-12	10466123	6.91109e-13	10375713	10566123	3.823e-05	-7.94257	0.97	1
Trans	ENST00000464047.1	ENSG00000157064	NMNAT2	protein_coding	snp_1_183542323	rs17849501	1	183542323	1.8137e-59	183542323	1.8137e-59	183442324	183642196	3.858e-05	-8.35389	0.87	1
Trans	ENST00000414723.1	ENSG00000115271	GCA	protein_coding	snp_2_163110536	rs2111485	2	163110536	3.69093e-06	163124051	2.47622e-06	163024051	163210343	3.873e-05	-7.99588	0.88	1
Gene	ENSG00000262222.1	ENSG00000262222	RP11-876N24.4	antisense	snp_16_11174365	rs9652601	16	11174365	2.76014e-07	11177801	9.13286e-08	11077801	11274227	3.875e-05	-3.95304	0.75	1
Trans	ENST00000573379.1	ENSG00000262222	RP11-876N24.4	antisense	snp_16_11174365	rs9652601	16	11174365	2.76014e-07	11177801	9.13286e-08	11077801	11274227	3.875e-05	-3.95304	0.73	1
Junction	16_85952409_85953715	ENSG00000140968	IRF8	protein_coding	snp_16_85972612	rs11644034	16	85972612	1.77642e-15	85969738	5.98705e-17	85872933	86069738	3.879e-05	-7.10512	0.94	1
Exon	ENSG00000140678.12_31373932_31374074	ENSG00000140678	ITGAX	protein_coding	snp_16_31326706	rs11860650	16	31326706	7.09255e-46	31283744	2.87114e-47	31226826	31383744	3.882e-05	-6.55091	0.9	1
Junction	11_35013926_35041755	ENSG00000110435	PDHX	protein_coding	snp_11_35088399	rs2732549	11	35088399	9.77862e-11	35101738	2.04167e-11	35001738	35188388	3.884e-05	-8.27919	0.99	1
Exon	ENSG00000103510.14_31139371_31139460	ENSG00000103510	KAT8	protein_coding	snp_16_31326706	rs11860650	16	31326706	7.09255e-46	31283744	2.87114e-47	31226826	31383744	3.885e-05	-8.65386	0.99	1
Junction	3_160143988_160146541	ENSG00000113810	SMC4	protein_coding	snp_3_159728987	rs564799	3	159728987	8.57432e-07	159698170	1.04232e-07	159629241	159798170	3.905e-05	-8.49775	1	1
Exon	ENSG00000123836.10_207226605_207226711	ENSG00000123836	PFKFB2	protein_coding	snp_1_206939904	rs3024505	1	206939904	0.00221457	206942413	0.00126915	206842413	207039415	3.981e-05	-7.70152	0.92	1
Exon	ENSG00000185101.8_431999_432054	ENSG00000185101	ANO9	protein_coding	snp_11_589564	rs4963128	11	589564	2.5731e-08	588654	1.32606e-11	489570	688654	3.982e-05	-8.63305	1	1
Exon	ENSG00000103496.10_31051044_31051139	ENSG00000103496	STX4	protein_coding	snp_16_31326706	rs11860650	16	31326706	7.09255e-46	31283744	2.87114e-47	31226826	31383744	3.99e-05	-8.24676	0.99	1
Junction	12_112277807_112278137	ENSG00000234608	MAPKAPK5-AS1	lincRNA	snp_12_111910219	rs10774625	12	111910219	9.9712e-08	111910219	9.9712e-08	111810342	112010205	4.004e-05	-7.85942	0.99	1
Junction	11_329231_329983	ENSG00000255328	RP11-326C3.12	lincRNA	snp_11_589564	rs4963128	11	589564	2.5731e-08	588654	1.32606e-11	489570	688654	4.007e-05	-8.11814	0.92	1
Junction	5_159849410_159849716	ENSG00000164611	PTTG1	protein_coding	snp_5_159879978	rs2431697	5	159879978	2.60144e-14	159879978	2.60144e-14	159780149	159979727	4.009e-05	-8.40653	1	1
Junction	11_555930_555996	ENSG00000185522	C11orf35	protein_coding	snp_11_589564	rs4963128	11	589564	2.5731e-08	588654	1.32606e-11	489570	688654	4.011e-05	-5.76272	0.81	1
Exon	ENSG00000116793.10_114255901_114256060	ENSG00000116793	PHTF1	protein_coding	snp_1_114377568	rs2476601	1	114377568	8.38229e-13	114377568	8.38229e-13	114277757	114477543	4.035e-05	-8.11453	1	1
Junction	16_11003044_11004045	ENSG00000179583	CIITA	protein_coding	snp_16_11174365	rs9652601	16	11174365	2.76014e-07	11177801	9.13286e-08	11077801	11274227	4.054e-05	-7.9879	0.98	1
Intron	5_150406578_150406993	ENSG00000211445	GPX3	protein_coding	snp_5_150458146	rs10036748	5	150458146	2.80088e-18	150457771	1.20479e-18	150358225	150557771	4.079e-05	-4.27008	0.63	1
Exon	ENSG00000116793.10_114254562_114254735	ENSG00000116793	PHTF1	protein_coding	snp_1_114377568	rs2476601	1	114377568	8.38229e-13	114377568	8.38229e-13	114277757	114477543	4.089e-05	-7.09988	0.99	1
Exon	ENSG00000168297.9_58377500_58377574	ENSG00000168297	PXK	protein_coding	snp_3_58470351	rs9311676	3	58470351	5.61802e-06	58462163	2.28697e-09	58370362	58562163	4.119e-05	-6.21297	0.9	1
Junction	11_722805_723241	ENSG00000177106	EPS8L2	protein_coding	snp_11_589564	rs4963128	11	589564	2.5731e-08	588654	1.32606e-11	489570	688654	4.129e-05	-8.06524	0.95	1
Junction	2_192257948_192261155	ENSG00000128641	MYO1B	protein_coding	snp_2_191964633	rs7574865	2	191964633	9.80343e-66	191964633	9.80343e-66	191864725	192064578	4.131e-05	-8.54635	0.98	1
Exon	ENSG00000129347.14_10668228_10668571	ENSG00000129347	KRI1	protein_coding	snp_19_10475652	rs2304256	19	10475652	1.53941e-12	10466123	6.91109e-13	10375713	10566123	4.135e-05	-6.70703	0.99	1
Junction	11_35198287_35201821	ENSG00000026508	CD44	protein_coding	snp_11_35088399	rs2732549	11	35088399	9.77862e-11	35101738	2.04167e-11	35001738	35188388	4.176e-05	-8.15004	1	1
Exon	ENSG00000186517.8_161022230_161022333	ENSG00000186517	ARHGAP30	protein_coding	snp_1_161479745	rs1801274	1	161479745	5.55584e-11	161478810	3.59401e-12	161379777	161578810	4.178e-05	-4.25433	0.75	1
Trans	ENST00000445224.2	ENSG00000151967	SCHIP1	protein_coding	snp_3_159728987	rs564799	3	159728987	8.57432e-07	159698170	1.04232e-07	159629241	159798170	4.18e-05	-4.93387	0.66	1
Junction	17_4863842_4864081	ENSG00000091640	SPAG7	protein_coding	snp_17_4712617	rs2286672	17	4712617	0.000336448	4697255	2.45121e-05	4612733	4797255	4.199e-05	-8.02871	0.98	1
Gene	ENSG00000134242.11	ENSG00000134242	PTPN22	protein_coding	snp_1_114377568	rs2476601	1	114377568	8.38229e-13	114377568	8.38229e-13	114277757	114477543	4.212e-05	-8.21317	0.99	1
Trans	ENST00000526878.1	ENSG00000174915	PTDSS2	protein_coding	snp_11_589564	rs4963128	11	589564	2.5731e-08	588654	1.32606e-11	489570	688654	4.221e-05	-6.47489	0.99	1
Intron	2_191851794_191854341	ENSG00000229023	AC067945.3	pseudogene	snp_2_191964633	rs7574865	2	191964633	9.80343e-66	191964633	9.80343e-66	191864725	192064578	4.221e-05	-6.28359	0.96	1
Junction	11_35231601_35236399	ENSG00000026508	CD44	protein_coding	snp_11_35088399	rs2732549	11	35088399	9.77862e-11	35101738	2.04167e-11	35001738	35188388	4.242e-05	-8.3591	0.95	1
Trans	ENST00000259089.4	ENSG00000136573	BLK	protein_coding	snp_8_11343973	rs2736340	8	11343973	2.13932e-16	11339965	1.35079e-18	11244030	11439965	4.296e-05	-2.07645	0.0496	1
Intron	1_114381242_114391162	ENSG00000134242	PTPN22	protein_coding	snp_1_114377568	rs2476601	1	114377568	8.38229e-13	114377568	8.38229e-13	114277757	114477543	4.296e-05	-8.52454	0.95	1
Trans	ENST00000496589.1	ENSG00000068885	IFT80	protein_coding	snp_3_159728987	rs564799	3	159728987	8.57432e-07	159698170	1.04232e-07	159629241	159798170	4.298e-05	-8.43507	0.82	1
Exon	ENSG00000116701.9_183532569_183532720	ENSG00000116701	NCF2	protein_coding	snp_1_183542323	rs17849501	1	183542323	1.8137e-59	183542323	1.8137e-59	183442324	183642196	4.319e-05	-8.50604	0.84	1
Exon	ENSG00000038532.9_11214472_11214623	ENSG00000038532	CLEC16A	protein_coding	snp_16_11174365	rs9652601	16	11174365	2.76014e-07	11177801	9.13286e-08	11077801	11274227	4.353e-05	-7.84272	0.99	1
Intron	6_138201389_138202172	ENSG00000118503	TNFAIP3	protein_coding	snp_6_138006504	rs6920220	6	138006504	1.27802e-05	138071502	5.28473e-09	137971502	138106340	4.353e-05	-7.53668	1	1
Junction	11_498627_498763	ENSG00000023191	RNH1	protein_coding	snp_11_589564	rs4963128	11	589564	2.5731e-08	588654	1.32606e-11	489570	688654	4.371e-05	-4.41018	0.55	1
Exon	ENSG00000185811.12_50344324_50344518	ENSG00000185811	IKZF1	protein_coding	snp_7_50305863	rs4917014	7	50305863	3.01536e-05	50258479	1.49162e-05	50205971	50358479	4.374e-05	-8.43524	0.98	1
Junction	1_114438660_114438880	ENSG00000134262	AP4B1	protein_coding	snp_1_114377568	rs2476601	1	114377568	8.38229e-13	114377568	8.38229e-13	114277757	114477543	4.388e-05	-7.82314	0.99	1
Exon	ENSG00000105401.1_10506111_10506219	ENSG00000105401	CDC37	protein_coding	snp_19_10475652	rs2304256	19	10475652	1.53941e-12	10466123	6.91109e-13	10375713	10566123	4.401e-05	-7.70041	0.99	1
Intron	2_191878976_191884926	ENSG00000229023	AC067945.3	pseudogene	snp_2_191964633	rs7574865	2	191964633	9.80343e-66	191964633	9.80343e-66	191864725	192064578	4.411e-05	-6.26101	0.94	1
Exon	ENSG00000105397.7_10475290_10475447	ENSG00000105397	TYK2	protein_coding	snp_19_10475652	rs2304256	19	10475652	1.53941e-12	10466123	6.91109e-13	10375713	10566123	4.432e-05	-2.03983	0.12	1
Exon	ENSG00000089022.8_112320594_112320657	ENSG00000089022	MAPKAPK5	protein_coding	snp_12_111910219	rs10774625	12	111910219	9.9712e-08	111910219	9.9712e-08	111810342	112010205	4.446e-05	-6.41408	0.98	1
Junction	19_10204295_10204369	ENSG00000130812	ANGPTL6	protein_coding	snp_19_10475652	rs2304256	19	10475652	1.53941e-12	10466123	6.91109e-13	10375713	10566123	4.448e-05	-7.90732	0.99	1
Junction	11_71194063_71195358	ENSG00000172890	NADSYN1	protein_coding	snp_11_71187679	rs3794060	11	71187679	0.000149889	71233178	5.04389e-05	71133178	71287567	4.486e-05	-7.1292	0.97	1
Exon	ENSG00000108556.7_4805512_4805621	ENSG00000108556	CHRNE	protein_coding	snp_17_4712617	rs2286672	17	4712617	0.000336448	4697255	2.45121e-05	4612733	4797255	4.497e-05	-8.48371	0.94	1
Intron	19_10941054_10941654	ENSG00000079805	DNM2	protein_coding	snp_19_10475652	rs2304256	19	10475652	1.53941e-12	10466123	6.91109e-13	10375713	10566123	4.506e-05	-8.48466	1	1
Junction	19_10893796_10897240	ENSG00000079805	DNM2	protein_coding	snp_19_10475652	rs2304256	19	10475652	1.53941e-12	10466123	6.91109e-13	10375713	10566123	4.507e-05	-7.97908	1	1
Intron	1_114493914_114495388	ENSG00000163349	HIPK1	protein_coding	snp_1_114377568	rs2476601	1	114377568	8.38229e-13	114377568	8.38229e-13	114277757	114477543	4.518e-05	-8.47878	0.99	1
Junction	16_85932829_85936621	ENSG00000140968	IRF8	protein_coding	snp_16_85972612	rs11644034	16	85972612	1.77642e-15	85969738	5.98705e-17	85872933	86069738	4.521e-05	-6.81007	0.9	1
Intron	5_159822546_159824449	ENSG00000221886	C5orf54	protein_coding	snp_5_159879978	rs2431697	5	159879978	2.60144e-14	159879978	2.60144e-14	159780149	159979727	4.535e-05	-7.42218	0.96	1
Junction	11_499999_500484	ENSG00000023191	RNH1	protein_coding	snp_11_589564	rs4963128	11	589564	2.5731e-08	588654	1.32606e-11	489570	688654	4.549e-05	-7.91655	0.98	1
Trans	ENST00000265339.2	ENSG00000119048	UBE2B	protein_coding	snp_5_133431834	rs7726414	5	133431834	4.92423e-10	133426817	3.17685e-10	133332106	133526817	4.553e-05	-8.46792	0.93	1
Trans	ENST00000519610.1	ENSG00000197043	ANXA6	protein_coding	snp_5_150458146	rs10036748	5	150458146	2.80088e-18	150457771	1.20479e-18	150358225	150557771	4.642e-05	-8.49325	0.56	1
Junction	11_567853_568352	ENSG00000199038	MIR210	miRNA	snp_11_589564	rs4963128	11	589564	2.5731e-08	588654	1.32606e-11	489570	688654	4.65e-05	-5.15433	0.75	1
Exon	ENSG00000081026.13_114225519_114228545	ENSG00000081026	MAGI3	protein_coding	snp_1_114377568	rs2476601	1	114377568	8.38229e-13	114377568	8.38229e-13	114277757	114477543	4.666e-05	-5.70402	0.8	1
Junction	22_21823635_21823783	ENSG00000206140	TMEM191C	lincRNA	snp_22_21976934	rs7444	22	21976934	2.63783e-13	21929566	9.71595e-14	21885593	22029566	4.699e-05	-7.27221	0.98	1
Junction	11_810321_811597	ENSG00000177600	RPLP2	protein_coding	snp_11_589564	rs4963128	11	589564	2.5731e-08	588654	1.32606e-11	489570	688654	4.719e-05	-8.36261	0.97	1
Junction	17_4859438_4859868	ENSG00000108515	ENO3	protein_coding	snp_17_4712617	rs2286672	17	4712617	0.000336448	4697255	2.45121e-05	4612733	4797255	4.736e-05	-8.44364	1	1
Trans	ENST00000525857.1	ENSG00000185101	ANO9	protein_coding	snp_11_589564	rs4963128	11	589564	2.5731e-08	588654	1.32606e-11	489570	688654	4.769e-05	-8.42937	0.48	1
Trans	ENST00000444547.2	ENSG00000116698	SMG7	protein_coding	snp_1_183542323	rs17849501	1	183542323	1.8137e-59	183542323	1.8137e-59	183442324	183642196	4.771e-05	-8.34503	0.46	1
Exon	ENSG00000163687.8_58191198_58191287	ENSG00000163687	DNASE1L3	protein_coding	snp_3_58470351	rs9311676	3	58470351	5.61802e-06	58462163	2.28697e-09	58370362	58562163	4.792e-05	-4.995	0.77	1
Junction	11_561892_562079	ENSG00000099849	RASSF7	protein_coding	snp_11_589564	rs4963128	11	589564	2.5731e-08	588654	1.32606e-11	489570	688654	4.799e-05	-8.40076	1	1
Intron	5_150830602_150831904	ENSG00000123643	SLC36A1	protein_coding	snp_5_150458146	rs10036748	5	150458146	2.80088e-18	150457771	1.20479e-18	150358225	150557771	4.803e-05	-8.43395	0.99	1
Exon	ENSG00000104643.5_11152703_11152811	ENSG00000104643	MTMR9	protein_coding	snp_8_11343973	rs2736340	8	11343973	2.13932e-16	11339965	1.35079e-18	11244030	11439965	4.821e-05	-6.53813	0.98	1
Intron	7_28849031_28857688	ENSG00000146592	CREB5	protein_coding	snp_7_28185891	rs849142	7	28185891	4.95365e-05	28162674	6.9798e-06	28085900	28262674	4.836e-05	-8.26896	0.89	1
Exon	ENSG00000149089.7_34937775_34938046	ENSG00000149089	APIP	protein_coding	snp_11_35088399	rs2732549	11	35088399	9.77862e-11	35101738	2.04167e-11	35001738	35188388	4.851e-05	-7.54607	0.97	1
Trans	ENST00000489878.1	ENSG00000143479	DYRK3	protein_coding	snp_1_206939904	rs3024505	1	206939904	0.00221457	206942413	0.00126915	206842413	207039415	4.862e-05	-8.21356	0.89	1
Intron	15_75685156_75687021	ENSG00000169375	SIN3A	protein_coding	snp_15_75311036	rs2289583	15	75311036	2.31391e-05	75311036	2.31391e-05	75211142	75411020	4.891e-05	-7.10969	0.96	1
Exon	ENSG00000136068.10_58094185_58094298	ENSG00000136068	FLNB	protein_coding	snp_3_58470351	rs9311676	3	58470351	5.61802e-06	58462163	2.28697e-09	58370362	58562163	4.901e-05	-7.5628	0.98	1
Junction	19_10506019_10506111	ENSG00000105401	CDC37	protein_coding	snp_19_10475652	rs2304256	19	10475652	1.53941e-12	10466123	6.91109e-13	10375713	10566123	4.914e-05	-6.97025	0.96	1
Junction	1_114301470_114301645	ENSG00000116793	PHTF1	protein_coding	snp_1_114377568	rs2476601	1	114377568	8.38229e-13	114377568	8.38229e-13	114277757	114477543	4.915e-05	-6.86761	0.95	1
Intron	6_138264654_138266806	ENSG00000226004	RP11-10J5.1	lincRNA	snp_6_138006504	rs6920220	6	138006504	1.27802e-05	138071502	5.28473e-09	137971502	138106340	4.948e-05	-8.14355	0.87	1
Junction	1_183816908_183835130	ENSG00000143344	RGL1	protein_coding	snp_1_183542323	rs17849501	1	183542323	1.8137e-59	183542323	1.8137e-59	183442324	183642196	4.96e-05	-7.93042	0.98	1
Exon	ENSG00000116962.10_236143796_236143953	ENSG00000116962	NID1	protein_coding	snp_1_236039877	rs9782955	1	236039877	0.000791688	236034274	0.000501787	235939992	236134274	4.976e-05	-8.21534	1	1
Exon	ENSG00000129219.8_4720232_4720350	ENSG00000129219	PLD2	protein_coding	snp_17_4712617	rs2286672	17	4712617	0.000336448	4697255	2.45121e-05	4612733	4797255	4.984e-05	-8.08038	0.81	1
Junction	11_237144_244041	ENSG00000185627	PSMD13	protein_coding	snp_11_589564	rs4963128	11	589564	2.5731e-08	588654	1.32606e-11	489570	688654	4.998e-05	-8.37477	0.98	1
Junction	19_10394462_10394709	ENSG00000090339	ICAM1	protein_coding	snp_19_10475652	rs2304256	19	10475652	1.53941e-12	10466123	6.91109e-13	10375713	10566123	5.021e-05	-7.59974	0.98	1
Intron	7_128846428_128848600	ENSG00000128602	SMO	protein_coding	snp_7_128594183	rs10488631	7	128594183	9.3971e-45	128617466	7.06511e-46	128517466	128694130	5.028e-05	-7.37646	0.99	1
Intron	12_129338194_129348681	ENSG00000151948	GLT1D1	protein_coding	snp_12_129278864	rs1059312	12	129278864	2.23924e-06	129273505	1.14553e-07	129178865	129373505	5.032e-05	-7.35108	0.97	1
Intron	5_150564776_150564983	ENSG00000198624	CCDC69	protein_coding	snp_5_150458146	rs10036748	5	150458146	2.80088e-18	150457771	1.20479e-18	150358225	150557771	5.033e-05	-7.77744	0.97	1
Exon	ENSG00000026508.11_35208379_35208447	ENSG00000026508	CD44	protein_coding	snp_11_35088399	rs2732549	11	35088399	9.77862e-11	35101738	2.04167e-11	35001738	35188388	5.049e-05	-7.59906	1	1
Junction	22_22024900_22025286	ENSG00000100023	PPIL2	protein_coding	snp_22_21976934	rs7444	22	21976934	2.63783e-13	21929566	9.71595e-14	21885593	22029566	5.054e-05	-8.23678	1	1
Trans	ENST00000325888.8	ENSG00000128591	FLNC	protein_coding	snp_7_128594183	rs10488631	7	128594183	9.3971e-45	128617466	7.06511e-46	128517466	128694130	5.056e-05	-7.68702	0.92	1
Gene	ENSG00000165383.6	ENSG00000165383	LRRC18	protein_coding	snp_10_50069395	rs2663052	10	50069395	1.65225e-08	50025396	1.06141e-10	49969417	50125396	5.074e-05	-7.32409	0.91	1
Trans	ENST00000571347.1	ENSG00000141456	PELP1	protein_coding	snp_17_4712617	rs2286672	17	4712617	0.000336448	4697255	2.45121e-05	4612733	4797255	5.092e-05	-8.33552	0.71	1
Junction	22_21922060_21947150	ENSG00000185651	UBE2L3	protein_coding	snp_22_21976934	rs7444	22	21976934	2.63783e-13	21929566	9.71595e-14	21885593	22029566	5.096e-05	-6.69066	0.95	1
Intron	7_128586088_128586555	ENSG00000128604	IRF5	protein_coding	snp_7_128594183	rs10488631	7	128594183	9.3971e-45	128617466	7.06511e-46	128517466	128694130	5.106e-05	-8.27851	0.98	1
Gene	ENSG00000163686.8	ENSG00000163686	ABHD6	protein_coding	snp_3_58470351	rs9311676	3	58470351	5.61802e-06	58462163	2.28697e-09	58370362	58562163	5.118e-05	-3.62994	0.54	1
Gene	ENSG00000255026.1	ENSG00000255026	RP11-326C3.2	antisense	snp_11_589564	rs4963128	11	589564	2.5731e-08	588654	1.32606e-11	489570	688654	5.119e-05	-7.96379	0.39	1
Trans	ENST00000496963.1	ENSG00000158457	TSPAN33	protein_coding	snp_7_128594183	rs10488631	7	128594183	9.3971e-45	128617466	7.06511e-46	128517466	128694130	5.119e-05	-8.37893	0.98	1
Junction	11_35006275_35013862	ENSG00000110435	PDHX	protein_coding	snp_11_35088399	rs2732549	11	35088399	9.77862e-11	35101738	2.04167e-11	35001738	35188388	5.119e-05	-7.78489	0.99	1
Exon	ENSG00000134262.8_114441340_114441423	ENSG00000134262	AP4B1	protein_coding	snp_1_114377568	rs2476601	1	114377568	8.38229e-13	114377568	8.38229e-13	114277757	114477543	5.142e-05	-7.95316	0.99	1
Junction	3_58253072_58255048	ENSG00000163686	ABHD6	protein_coding	snp_3_58470351	rs9311676	3	58470351	5.61802e-06	58462163	2.28697e-09	58370362	58562163	5.147e-05	0	0.0067	0.400046
Exon	ENSG00000099849.10_561547_561892	ENSG00000099849	RASSF7	protein_coding	snp_11_589564	rs4963128	11	589564	2.5731e-08	588654	1.32606e-11	489570	688654	5.156e-05	-7.70942	0.97	1
Junction	5_133473928_133474642	ENSG00000081059	TCF7	protein_coding	snp_5_133431834	rs7726414	5	133431834	4.92423e-10	133426817	3.17685e-10	133332106	133526817	5.165e-05	-7.83015	0.98	1
Intron	22_22300480_22306392	ENSG00000100034	PPM1F	protein_coding	snp_22_21976934	rs7444	22	21976934	2.63783e-13	21929566	9.71595e-14	21885593	22029566	5.215e-05	-8.16116	1	1
Junction	3_58394728_58395259	ENSG00000168297	PXK	protein_coding	snp_3_58470351	rs9311676	3	58470351	5.61802e-06	58462163	2.28697e-09	58370362	58562163	5.219e-05	-6.07561	0.98	1
Junction	6_34738172_34741223	ENSG00000124562	SNRPC	protein_coding	snp_6_34824636	rs11755393	6	34824636	1.45402e-05	34924306	1.5939e-08	34824306	34924326	5.219e-05	-8.18514	0.98	1
Gene	ENSG00000161921.10	ENSG00000161921	CXCL16	protein_coding	snp_17_4712617	rs2286672	17	4712617	0.000336448	4697255	2.45121e-05	4612733	4797255	5.266e-05	-7.96294	0.97	1
Exon	ENSG00000130811.5_10229544_10229632	ENSG00000130811	EIF3G	protein_coding	snp_19_10475652	rs2304256	19	10475652	1.53941e-12	10466123	6.91109e-13	10375713	10566123	5.274e-05	-8.29646	0.99	1
Junction	1_114248784_114249216	ENSG00000116793	PHTF1	protein_coding	snp_1_114377568	rs2476601	1	114377568	8.38229e-13	114377568	8.38229e-13	114277757	114477543	5.287e-05	-6.42043	0.95	1
Junction	11_71504527_71507063	ENSG00000158483	FAM86C1	protein_coding	snp_11_71187679	rs3794060	11	71187679	0.000149889	71233178	5.04389e-05	71133178	71287567	5.308e-05	-8.18283	1	1
Junction	5_150484864_150489314	ENSG00000197043	ANXA6	protein_coding	snp_5_150458146	rs10036748	5	150458146	2.80088e-18	150457771	1.20479e-18	150358225	150557771	5.318e-05	-8.13184	0.99	1
Junction	1_183885835_183891356	ENSG00000143344	RGL1	protein_coding	snp_1_183542323	rs17849501	1	183542323	1.8137e-59	183542323	1.8137e-59	183442324	183642196	5.341e-05	-7.31763	0.98	1
Exon	ENSG00000143344.9_183869284_183869370	ENSG00000143344	RGL1	protein_coding	snp_1_183542323	rs17849501	1	183542323	1.8137e-59	183542323	1.8137e-59	183442324	183642196	5.352e-05	-8.25912	1	1
Junction	3_160141438_160141549	ENSG00000113810	SMC4	protein_coding	snp_3_159728987	rs564799	3	159728987	8.57432e-07	159698170	1.04232e-07	159629241	159798170	5.366e-05	-8.27551	0.99	1
Exon	ENSG00000076662.4_10449358_10449624	ENSG00000076662	ICAM3	protein_coding	snp_19_10475652	rs2304256	19	10475652	1.53941e-12	10466123	6.91109e-13	10375713	10566123	5.372e-05	-8.31996	0.97	1
Junction	1_114254735_114255901	ENSG00000116793	PHTF1	protein_coding	snp_1_114377568	rs2476601	1	114377568	8.38229e-13	114377568	8.38229e-13	114277757	114477543	5.427e-05	-7.38494	0.98	1
Intron	3_58098045_58104599	ENSG00000136068	FLNB	protein_coding	snp_3_58470351	rs9311676	3	58470351	5.61802e-06	58462163	2.28697e-09	58370362	58562163	5.431e-05	-7.32136	0.89	1
Junction	3_58398690_58410479	ENSG00000168297	PXK	protein_coding	snp_3_58470351	rs9311676	3	58470351	5.61802e-06	58462163	2.28697e-09	58370362	58562163	5.447e-05	-5.57358	0.96	1
Junction	2_192211008_192214888	ENSG00000128641	MYO1B	protein_coding	snp_2_191964633	rs7574865	2	191964633	9.80343e-66	191964633	9.80343e-66	191864725	192064578	5.462e-05	-8.15316	0.96	1
Exon	ENSG00000172890.4_71195358_71195493	ENSG00000172890	NADSYN1	protein_coding	snp_11_71187679	rs3794060	11	71187679	0.000149889	71233178	5.04389e-05	71133178	71287567	5.489e-05	-7.69341	0.99	1
Junction	1_183546842_183556030	ENSG00000116701	NCF2	protein_coding	snp_1_183542323	rs17849501	1	183542323	1.8137e-59	183542323	1.8137e-59	183442324	183642196	5.506e-05	-8.30565	0.96	1
Exon	ENSG00000177595.12_799184_799565	ENSG00000177595	PIDD	protein_coding	snp_11_589564	rs4963128	11	589564	2.5731e-08	588654	1.32606e-11	489570	688654	5.507e-05	-6.97427	0.9	1
Exon	ENSG00000130816.8_10246797_10246963	ENSG00000130816	DNMT1	protein_coding	snp_19_10475652	rs2304256	19	10475652	1.53941e-12	10466123	6.91109e-13	10375713	10566123	5.518e-05	-6.14923	0.93	1
Trans	ENST00000352831.5	ENSG00000065989	PDE4A	protein_coding	snp_19_10475652	rs2304256	19	10475652	1.53941e-12	10466123	6.91109e-13	10375713	10566123	5.525e-05	-6.09567	0.86	1
Exon	ENSG00000177697.12_837250_837354	ENSG00000177697	CD151	protein_coding	snp_11_589564	rs4963128	11	589564	2.5731e-08	588654	1.32606e-11	489570	688654	5.526e-05	-5.08723	0.82	1
Trans	ENST00000470876.1	ENSG00000043143	JADE2	protein_coding	snp_5_133431834	rs7726414	5	133431834	4.92423e-10	133426817	3.17685e-10	133332106	133526817	5.531e-05	-8.14116	0.65	1
Exon	ENSG00000091640.3_4862521_4863211	ENSG00000091640	SPAG7	protein_coding	snp_17_4712617	rs2286672	17	4712617	0.000336448	4697255	2.45121e-05	4612733	4797255	5.536e-05	-7.55934	0.99	1
Junction	5_159839526_159840463	ENSG00000164609	SLU7	protein_coding	snp_5_159879978	rs2431697	5	159879978	2.60144e-14	159879978	2.60144e-14	159780149	159979727	5.552e-05	-8.21445	1	1
Exon	ENSG00000118655.4_114447763_114448397	ENSG00000118655	DCLRE1B	protein_coding	snp_1_114377568	rs2476601	1	114377568	8.38229e-13	114377568	8.38229e-13	114277757	114477543	5.557e-05	-7.05157	0.97	1
Junction	11_419729_420463	ENSG00000185101	ANO9	protein_coding	snp_11_589564	rs4963128	11	589564	2.5731e-08	588654	1.32606e-11	489570	688654	5.557e-05	-5.2116	0.8	1
Exon	ENSG00000115419.8_191769730_191769893	ENSG00000115419	GLS	protein_coding	snp_2_191964633	rs7574865	2	191964633	9.80343e-66	191964633	9.80343e-66	191864725	192064578	5.582e-05	-7.90878	0.98	1
Trans	ENST00000470017.1	ENSG00000117592	PRDX6	protein_coding	snp_1_173226195	rs704840	1	173226195	1.40973e-13	173251856	2.23939e-15	173151856	173326137	5.63e-05	-8.3065	0.99	1
Exon	ENSG00000128578.4_129094262_129094368	ENSG00000128578	STRIP2	protein_coding	snp_7_128594183	rs10488631	7	128594183	9.3971e-45	128617466	7.06511e-46	128517466	128694130	5.65e-05	-8.00513	0.99	1
Exon	ENSG00000026508.11_35232793_35232996	ENSG00000026508	CD44	protein_coding	snp_11_35088399	rs2732549	11	35088399	9.77862e-11	35101738	2.04167e-11	35001738	35188388	5.674e-05	-8.14292	0.93	1
Exon	ENSG00000179583.12_10995371_10995415	ENSG00000179583	CIITA	protein_coding	snp_16_11174365	rs9652601	16	11174365	2.76014e-07	11177801	9.13286e-08	11077801	11274227	5.678e-05	-6.61655	0.97	1
Exon	ENSG00000057663.8_106756239_106756366	ENSG00000057663	ATG5	protein_coding	snp_6_106588806	rs6568431	6	106588806	4.87548e-12	106574794	1.57484e-12	106488871	106674794	5.682e-05	-8.28773	0.99	1
Junction	8_11177347_11180134	ENSG00000104643	MTMR9	protein_coding	snp_8_11343973	rs2736340	8	11343973	2.13932e-16	11339965	1.35079e-18	11244030	11439965	5.706e-05	-7.85722	0.97	1
Intron	3_58244351_58252916	ENSG00000163686	ABHD6	protein_coding	snp_3_58470351	rs9311676	3	58470351	5.61802e-06	58462163	2.28697e-09	58370362	58562163	5.706e-05	-8.01069	1	1
Trans	ENST00000395003.1	ENSG00000043143	JADE2	protein_coding	snp_5_133431834	rs7726414	5	133431834	4.92423e-10	133426817	3.17685e-10	133332106	133526817	5.709e-05	-6.61479	0.98	1
Exon	ENSG00000177106.9_721064_721206	ENSG00000177106	EPS8L2	protein_coding	snp_11_589564	rs4963128	11	589564	2.5731e-08	588654	1.32606e-11	489570	688654	5.709e-05	-8.0974	0.94	1
Junction	19_10475447_10475527	ENSG00000105397	TYK2	protein_coding	snp_19_10475652	rs2304256	19	10475652	1.53941e-12	10466123	6.91109e-13	10375713	10566123	5.746e-05	-2.87952	0.31	1
Trans	ENST00000397583.3	ENSG00000099849	RASSF7	protein_coding	snp_11_589564	rs4963128	11	589564	2.5731e-08	588654	1.32606e-11	489570	688654	5.789e-05	-7.68324	1	1
Exon	ENSG00000130811.5_10229344_10229403	ENSG00000130811	EIF3G	protein_coding	snp_19_10475652	rs2304256	19	10475652	1.53941e-12	10466123	6.91109e-13	10375713	10566123	5.797e-05	-8.26493	0.99	1
Exon	ENSG00000130813.12_10200574_10200723	ENSG00000130813	C19orf66	protein_coding	snp_19_10475652	rs2304256	19	10475652	1.53941e-12	10466123	6.91109e-13	10375713	10566123	5.804e-05	-8.2581	1	1
Junction	5_133478574_133478684	ENSG00000081059	TCF7	protein_coding	snp_5_133431834	rs7726414	5	133431834	4.92423e-10	133426817	3.17685e-10	133332106	133526817	5.804e-05	-5.99257	0.86	1
Intron	7_27805640_27809295	ENSG00000106052	TAX1BP1	protein_coding	snp_7_28185891	rs849142	7	28185891	4.95365e-05	28162674	6.9798e-06	28085900	28262674	5.813e-05	-6.49448	0.9	1
Junction	11_428826_429474	ENSG00000185101	ANO9	protein_coding	snp_11_589564	rs4963128	11	589564	2.5731e-08	588654	1.32606e-11	489570	688654	5.829e-05	-8.1886	0.96	1
Exon	ENSG00000108515.12_4859237_4859438	ENSG00000108515	ENO3	protein_coding	snp_17_4712617	rs2286672	17	4712617	0.000336448	4697255	2.45121e-05	4612733	4797255	5.838e-05	-7.95889	0.99	1
Intron	1_183596729_183599596	ENSG00000162704	ARPC5	protein_coding	snp_1_183542323	rs17849501	1	183542323	1.8137e-59	183542323	1.8137e-59	183442324	183642196	5.846e-05	-7.61181	0.99	1
Exon	ENSG00000128815.11_50108266_50108351	ENSG00000128815	WDFY4	protein_coding	snp_10_50069395	rs2663052	10	50069395	1.65225e-08	50025396	1.06141e-10	49969417	50125396	5.869e-05	-5.79454	0.93	1
Junction	4_102783821_102791662	ENSG00000153064	BANK1	protein_coding	snp_4_102737250	rs10028805	4	102737250	4.51462e-10	102756099	8.16434e-11	102656099	102836938	5.889e-05	-5.0658	0.72	1
Exon	ENSG00000116962.10_236148679_236148805	ENSG00000116962	NID1	protein_coding	snp_1_236039877	rs9782955	1	236039877	0.000791688	236034274	0.000501787	235939992	236134274	5.907e-05	-8.13437	0.98	1
Trans	ENST00000571689.1	ENSG00000261879	RP11-333E1.1	antisense	snp_17_4712617	rs2286672	17	4712617	0.000336448	4697255	2.45121e-05	4612733	4797255	5.908e-05	-7.60132	0.98	1
Intron	10_50016263_50018575	ENSG00000128815	WDFY4	protein_coding	snp_10_50069395	rs2663052	10	50069395	1.65225e-08	50025396	1.06141e-10	49969417	50125396	5.926e-05	-8.11274	1	1
Junction	11_71671937_71689132	ENSG00000137522	RNF121	protein_coding	snp_11_71187679	rs3794060	11	71187679	0.000149889	71233178	5.04389e-05	71133178	71287567	5.945e-05	-8.18262	0.97	1
Junction	15_75129585_75129710	ENSG00000140474	ULK3	protein_coding	snp_15_75311036	rs2289583	15	75311036	2.31391e-05	75311036	2.31391e-05	75211142	75411020	5.975e-05	-6.35811	0.97	1
Intron	11_837605_839721	ENSG00000177700	POLR2L	protein_coding	snp_11_589564	rs4963128	11	589564	2.5731e-08	588654	1.32606e-11	489570	688654	5.977e-05	-3.10023	0.26	1
Junction	16_31049968_31050862	ENSG00000103496	STX4	protein_coding	snp_16_31326706	rs11860650	16	31326706	7.09255e-46	31283744	2.87114e-47	31226826	31383744	5.996e-05	-8.04414	1	1
Exon	ENSG00000129347.14_10668840_10668915	ENSG00000129347	KRI1	protein_coding	snp_19_10475652	rs2304256	19	10475652	1.53941e-12	10466123	6.91109e-13	10375713	10566123	6.003e-05	-6.30905	0.96	1
Exon	ENSG00000162746.10_161693157_161693411	ENSG00000162746	FCRLB	protein_coding	snp_1_161479745	rs1801274	1	161479745	5.55584e-11	161478810	3.59401e-12	161379777	161578810	6.016e-05	-8.09421	0.97	1
Exon	ENSG00000163687.8_58190496_58190608	ENSG00000163687	DNASE1L3	protein_coding	snp_3_58470351	rs9311676	3	58470351	5.61802e-06	58462163	2.28697e-09	58370362	58562163	6.022e-05	-6.54126	0.9	1
Junction	1_183532441_183532569	ENSG00000116701	NCF2	protein_coding	snp_1_183542323	rs17849501	1	183542323	1.8137e-59	183542323	1.8137e-59	183442324	183642196	6.034e-05	-8.12292	0.93	1
Trans	ENST00000518887.1	ENSG00000081059	TCF7	protein_coding	snp_5_133431834	rs7726414	5	133431834	4.92423e-10	133426817	3.17685e-10	133332106	133526817	6.036e-05	-8.2296	0.93	1
Junction	16_11002006_11002886	ENSG00000179583	CIITA	protein_coding	snp_16_11174365	rs9652601	16	11174365	2.76014e-07	11177801	9.13286e-08	11077801	11274227	6.051e-05	-7.33722	0.97	1
Junction	11_34916657_34937775	ENSG00000149089	APIP	protein_coding	snp_11_35088399	rs2732549	11	35088399	9.77862e-11	35101738	2.04167e-11	35001738	35188388	6.056e-05	-7.54841	1	1
Intron	11_557097_557399	ENSG00000185522	C11orf35	protein_coding	snp_11_589564	rs4963128	11	589564	2.5731e-08	588654	1.32606e-11	489570	688654	6.062e-05	-8.18299	0.98	1
Junction	11_558039_558161	ENSG00000185522	C11orf35	protein_coding	snp_11_589564	rs4963128	11	589564	2.5731e-08	588654	1.32606e-11	489570	688654	6.08e-05	-7.95323	0.93	1
Junction	11_71155261_71155901	ENSG00000172893	DHCR7	protein_coding	snp_11_71187679	rs3794060	11	71187679	0.000149889	71233178	5.04389e-05	71133178	71287567	6.083e-05	-4.75522	0.89	1
Exon	ENSG00000140474.7_75130781_75130845	ENSG00000140474	ULK3	protein_coding	snp_15_75311036	rs2289583	15	75311036	2.31391e-05	75311036	2.31391e-05	75211142	75411020	6.093e-05	-5.76157	0.94	1
Intron	7_49940811_49975347	ENSG00000042813	ZPBP	protein_coding	snp_7_50305863	rs4917014	7	50305863	3.01536e-05	50258479	1.49162e-05	50205971	50358479	6.096e-05	-6.89279	0.99	1
Intron	10_49833138_49860279	ENSG00000128805	ARHGAP22	protein_coding	snp_10_50069395	rs2663052	10	50069395	1.65225e-08	50025396	1.06141e-10	49969417	50125396	6.11e-05	-7.3703	0.95	1
Trans	ENST00000450651.1	ENSG00000183506	PI4KAP2	pseudogene	snp_22_21976934	rs7444	22	21976934	2.63783e-13	21929566	9.71595e-14	21885593	22029566	6.14e-05	-7.68465	0.84	1
Junction	12_129442188_129467474	ENSG00000151948	GLT1D1	protein_coding	snp_12_129278864	rs1059312	12	129278864	2.23924e-06	129273505	1.14553e-07	129178865	129373505	6.141e-05	-8.19711	0.92	1
Junction	1_183532720_183533140	ENSG00000116701	NCF2	protein_coding	snp_1_183542323	rs17849501	1	183542323	1.8137e-59	183542323	1.8137e-59	183442324	183642196	6.191e-05	-8.14296	0.89	1
Junction	5_150592450_150639316	ENSG00000196743	GM2A	protein_coding	snp_5_150458146	rs10036748	5	150458146	2.80088e-18	150457771	1.20479e-18	150358225	150557771	6.214e-05	-6.28475	0.94	1
Trans	ENST00000397566.1	ENSG00000185507	IRF7	protein_coding	snp_11_589564	rs4963128	11	589564	2.5731e-08	588654	1.32606e-11	489570	688654	6.215e-05	-7.92637	0.97	1
Trans	ENST00000525777.1	ENSG00000079459	FDFT1	protein_coding	snp_8_11343973	rs2736340	8	11343973	2.13932e-16	11339965	1.35079e-18	11244030	11439965	6.217e-05	-6.27377	0.85	1
Trans	ENST00000307662.4	ENSG00000171992	SYNPO	protein_coding	snp_5_150458146	rs10036748	5	150458146	2.80088e-18	150457771	1.20479e-18	150358225	150557771	6.22e-05	-7.64519	0.98	1
Junction	19_10203455_10204025	ENSG00000130812	ANGPTL6	protein_coding	snp_19_10475652	rs2304256	19	10475652	1.53941e-12	10466123	6.91109e-13	10375713	10566123	6.229e-05	-7.84047	0.99	1
Junction	11_834591_836063	ENSG00000177697	CD151	protein_coding	snp_11_589564	rs4963128	11	589564	2.5731e-08	588654	1.32606e-11	489570	688654	6.28e-05	-6.86712	0.93	1
Gene	ENSG00000113575.5	ENSG00000113575	PPP2CA	protein_coding	snp_5_133431834	rs7726414	5	133431834	4.92423e-10	133426817	3.17685e-10	133332106	133526817	6.283e-05	-4.11042	0.67	1
Intron	17_5015646_5026272	ENSG00000167840	ZNF232	protein_coding	snp_17_4712617	rs2286672	17	4712617	0.000336448	4697255	2.45121e-05	4612733	4797255	6.322e-05	-8.18033	0.98	1
Trans	ENST00000479505.1	ENSG00000076321	KLHL20	protein_coding	snp_1_173226195	rs704840	1	173226195	1.40973e-13	173251856	2.23939e-15	173151856	173326137	6.336e-05	-4.96303	0.68	1
Exon	ENSG00000183018.3_4439558_4439721	ENSG00000183018	SPNS2	protein_coding	snp_17_4712617	rs2286672	17	4712617	0.000336448	4697255	2.45121e-05	4612733	4797255	6.336e-05	-8.16817	0.95	1
Junction	5_159854880_159855609	ENSG00000164611	PTTG1	protein_coding	snp_5_159879978	rs2431697	5	159879978	2.60144e-14	159879978	2.60144e-14	159780149	159979727	6.34e-05	-5.62151	0.9	1
Intron	11_35236461_35240476	ENSG00000026508	CD44	protein_coding	snp_11_35088399	rs2732549	11	35088399	9.77862e-11	35101738	2.04167e-11	35001738	35188388	6.346e-05	-6.78172	0.99	1
Trans	ENST00000532045.1	ENSG00000177697	CD151	protein_coding	snp_11_589564	rs4963128	11	589564	2.5731e-08	588654	1.32606e-11	489570	688654	6.369e-05	-8.09684	0.79	1
Exon	ENSG00000141503.10_4788778_4788908	ENSG00000141503	MINK1	protein_coding	snp_17_4712617	rs2286672	17	4712617	0.000336448	4697255	2.45121e-05	4612733	4797255	6.371e-05	-8.08133	0.97	1
Junction	11_71668310_71671796	ENSG00000137522	RNF121	protein_coding	snp_11_71187679	rs3794060	11	71187679	0.000149889	71233178	5.04389e-05	71133178	71287567	6.374e-05	-8.05848	0.99	1
Trans	ENST00000479134.1	ENSG00000168297	PXK	protein_coding	snp_3_58470351	rs9311676	3	58470351	5.61802e-06	58462163	2.28697e-09	58370362	58562163	6.388e-05	-6.11853	0.83	1
Trans	ENST00000533190.1	ENSG00000185507	IRF7	protein_coding	snp_11_589564	rs4963128	11	589564	2.5731e-08	588654	1.32606e-11	489570	688654	6.392e-05	-7.92181	0.78	1
Junction	19_10416628_10418861	ENSG00000167807	CTD-2369P2.10	protein_coding	snp_19_10475652	rs2304256	19	10475652	1.53941e-12	10466123	6.91109e-13	10375713	10566123	6.403e-05	-8.17324	1	1
Trans	ENST00000336845.5	ENSG00000177830	CHID1	protein_coding	snp_11_589564	rs4963128	11	589564	2.5731e-08	588654	1.32606e-11	489570	688654	6.413e-05	-7.90656	0.95	1
Junction	1_183533165_183534839	ENSG00000116701	NCF2	protein_coding	snp_1_183542323	rs17849501	1	183542323	1.8137e-59	183542323	1.8137e-59	183442324	183642196	6.418e-05	-8.15963	0.86	1
Exon	ENSG00000130734.4_10659580_10659710	ENSG00000130734	ATG4D	protein_coding	snp_19_10475652	rs2304256	19	10475652	1.53941e-12	10466123	6.91109e-13	10375713	10566123	6.428e-05	-0.330036	0.0038	0.31273
Intron	5_160031048_160033772	ENSG00000118322	ATP10B	protein_coding	snp_5_159879978	rs2431697	5	159879978	2.60144e-14	159879978	2.60144e-14	159780149	159979727	6.436e-05	-8.11893	0.8	1
Exon	ENSG00000116962.10_236195701_236195952	ENSG00000116962	NID1	protein_coding	snp_1_236039877	rs9782955	1	236039877	0.000791688	236034274	0.000501787	235939992	236134274	6.441e-05	-8.08381	0.99	1
Exon	ENSG00000132185.12_161680505_161680522	ENSG00000132185	FCRLA	protein_coding	snp_1_161479745	rs1801274	1	161479745	5.55584e-11	161478810	3.59401e-12	161379777	161578810	6.457e-05	-8.14232	1	1
Trans	ENST00000529739.1	ENSG00000105397	TYK2	protein_coding	snp_19_10475652	rs2304256	19	10475652	1.53941e-12	10466123	6.91109e-13	10375713	10566123	6.461e-05	-7.93169	0.96	1
Junction	6_34392998_34393809	ENSG00000124614	RPS10	protein_coding	snp_6_34824636	rs11755393	6	34824636	1.45402e-05	34924306	1.5939e-08	34824306	34924326	6.531e-05	-7.99372	1	1
Junction	11_212511_212597	ENSG00000177963	RIC8A	protein_coding	snp_11_589564	rs4963128	11	589564	2.5731e-08	588654	1.32606e-11	489570	688654	6.534e-05	-8.06123	0.97	1
Exon	ENSG00000143479.11_206810995_206811106	ENSG00000143479	DYRK3	protein_coding	snp_1_206939904	rs3024505	1	206939904	0.00221457	206942413	0.00126915	206842413	207039415	6.554e-05	-7.46079	0.98	1
Junction	19_10385704_10394157	ENSG00000090339	ICAM1	protein_coding	snp_19_10475652	rs2304256	19	10475652	1.53941e-12	10466123	6.91109e-13	10375713	10566123	6.557e-05	-4.43148	0.71	1
Junction	1_236195952_236201404	ENSG00000116962	NID1	protein_coding	snp_1_236039877	rs9782955	1	236039877	0.000791688	236034274	0.000501787	235939992	236134274	6.618e-05	-8.08365	0.99	1
Intron	19_10657929_10659580	ENSG00000130734	ATG4D	protein_coding	snp_19_10475652	rs2304256	19	10475652	1.53941e-12	10466123	6.91109e-13	10375713	10566123	6.626e-05	-7.94367	0.97	1
Exon	ENSG00000108515.12_4855053_4855209	ENSG00000108515	ENO3	protein_coding	snp_17_4712617	rs2286672	17	4712617	0.000336448	4697255	2.45121e-05	4612733	4797255	6.628e-05	-6.37945	0.95	1
Junction	17_4845761_4845872	ENSG00000108523	RNF167	protein_coding	snp_17_4712617	rs2286672	17	4712617	0.000336448	4697255	2.45121e-05	4612733	4797255	6.631e-05	-4.63882	0.69	1
Junction	11_71208657_71209398	ENSG00000172890	NADSYN1	protein_coding	snp_11_71187679	rs3794060	11	71187679	0.000149889	71233178	5.04389e-05	71133178	71287567	6.631e-05	-7.87854	1	1
Trans	ENST00000528245.1	ENSG00000247095	MIR210HG	lincRNA	snp_11_589564	rs4963128	11	589564	2.5731e-08	588654	1.32606e-11	489570	688654	6.649e-05	-5.77312	0.91	1
Junction	6_34574681_34622402	ENSG00000196821	C6orf106	protein_coding	snp_6_34824636	rs11755393	6	34824636	1.45402e-05	34924306	1.5939e-08	34824306	34924326	6.68e-05	-1.97865	0.3	1
Exon	ENSG00000131153.3_85709804_85711943	ENSG00000131153	GINS2	protein_coding	snp_16_85972612	rs11644034	16	85972612	1.77642e-15	85969738	5.98705e-17	85872933	86069738	6.709e-05	-8.11065	0.99	1
Trans	ENST00000570546.1	ENSG00000179583	CIITA	protein_coding	snp_16_11174365	rs9652601	16	11174365	2.76014e-07	11177801	9.13286e-08	11077801	11274227	6.749e-05	-8.03936	0.98	1
Exon	ENSG00000179151.7_74967302_74967483	ENSG00000179151	EDC3	protein_coding	snp_15_75311036	rs2289583	15	75311036	2.31391e-05	75311036	2.31391e-05	75211142	75411020	6.757e-05	-7.57855	0.99	1
Junction	1_183534914_183536055	ENSG00000116701	NCF2	protein_coding	snp_1_183542323	rs17849501	1	183542323	1.8137e-59	183542323	1.8137e-59	183442324	183642196	6.759e-05	-8.10037	0.87	1
Junction	3_58194033_58196493	ENSG00000163687	DNASE1L3	protein_coding	snp_3_58470351	rs9311676	3	58470351	5.61802e-06	58462163	2.28697e-09	58370362	58562163	6.784e-05	-6.2964	0.92	1
Exon	ENSG00000065060.12_34789694_34789732	ENSG00000065060	UHRF1BP1	protein_coding	snp_6_34824636	rs11755393	6	34824636	1.45402e-05	34924306	1.5939e-08	34824306	34924326	6.788e-05	-7.66763	1	1
Exon	ENSG00000038532.9_11066789_11066918	ENSG00000038532	CLEC16A	protein_coding	snp_16_11174365	rs9652601	16	11174365	2.76014e-07	11177801	9.13286e-08	11077801	11274227	6.861e-05	-8.07325	1	1
Exon	ENSG00000138621.7_75315896_75315967	ENSG00000138621	PPCDC	protein_coding	snp_15_75311036	rs2289583	15	75311036	2.31391e-05	75311036	2.31391e-05	75211142	75411020	6.862e-05	-7.50954	0.98	1
Intron	7_128582330_128583113	ENSG00000128604	IRF5	protein_coding	snp_7_128594183	rs10488631	7	128594183	9.3971e-45	128617466	7.06511e-46	128517466	128694130	6.868e-05	-7.19244	0.97	1
Intron	17_5013163_5014371	ENSG00000167840	ZNF232	protein_coding	snp_17_4712617	rs2286672	17	4712617	0.000336448	4697255	2.45121e-05	4612733	4797255	6.897e-05	-8.07562	0.76	1
Intron	2_191996626_192011339	ENSG00000138378	STAT4	protein_coding	snp_2_191964633	rs7574865	2	191964633	9.80343e-66	191964633	9.80343e-66	191864725	192064578	6.935e-05	-8.04515	0.97	1
Trans	ENST00000567043.1	ENSG00000261457	AC002519.6	pseudogene	snp_16_31326706	rs11860650	16	31326706	7.09255e-46	31283744	2.87114e-47	31226826	31383744	6.948e-05	-8.06053	0.99	1
Junction	1_161087968_161088924	ENSG00000158793	NIT1	protein_coding	snp_1_161479745	rs1801274	1	161479745	5.55584e-11	161478810	3.59401e-12	161379777	161578810	6.982e-05	-7.97525	0.99	1
Junction	5_150581249_150584961	ENSG00000198624	CCDC69	protein_coding	snp_5_150458146	rs10036748	5	150458146	2.80088e-18	150457771	1.20479e-18	150358225	150557771	7.007e-05	-6.71851	0.96	1
Exon	ENSG00000140968.5_85942594_85943488	ENSG00000140968	IRF8	protein_coding	snp_16_85972612	rs11644034	16	85972612	1.77642e-15	85969738	5.98705e-17	85872933	86069738	7.016e-05	-6.47799	0.91	1
Intron	11_34904363_34904884	ENSG00000149089	APIP	protein_coding	snp_11_35088399	rs2732549	11	35088399	9.77862e-11	35101738	2.04167e-11	35001738	35188388	7.018e-05	-8.00586	0.99	1
Gene	ENSG00000262721.1	ENSG00000262721	AC106782.20	sense_overlapping	snp_16_31326706	rs11860650	16	31326706	7.09255e-46	31283744	2.87114e-47	31226826	31383744	7.039e-05	-7.25993	0.96	1
Trans	ENST00000572471.1	ENSG00000262721	AC106782.20	sense_overlapping	snp_16_31326706	rs11860650	16	31326706	7.09255e-46	31283744	2.87114e-47	31226826	31383744	7.039e-05	-7.25993	0.98	1
Intron	11_710486_720062	ENSG00000177106	EPS8L2	protein_coding	snp_11_589564	rs4963128	11	589564	2.5731e-08	588654	1.32606e-11	489570	688654	7.051e-05	-7.89866	0.94	1
Exon	ENSG00000143226.8_161479610_161479864	ENSG00000143226	FCGR2A	protein_coding	snp_1_161479745	rs1801274	1	161479745	5.55584e-11	161478810	3.59401e-12	161379777	161578810	7.065e-05	-7.50064	0.93	1
Junction	7_129091588_129093068	ENSG00000128578	STRIP2	protein_coding	snp_7_128594183	rs10488631	7	128594183	9.3971e-45	128617466	7.06511e-46	128517466	128694130	7.065e-05	-8.07891	0.97	1
Exon	ENSG00000162889.6_206905383_206907628	ENSG00000162889	MAPKAPK2	protein_coding	snp_1_206939904	rs3024505	1	206939904	0.00221457	206942413	0.00126915	206842413	207039415	7.07e-05	-6.32969	0.84	1
Intron	19_10226750_10227476	ENSG00000130811	EIF3G	protein_coding	snp_19_10475652	rs2304256	19	10475652	1.53941e-12	10466123	6.91109e-13	10375713	10566123	7.086e-05	-6.88812	0.97	1
Intron	16_11349385_11349936	ENSG00000185338	SOCS1	protein_coding	snp_16_11174365	rs9652601	16	11174365	2.76014e-07	11177801	9.13286e-08	11077801	11274227	7.092e-05	-7.74578	0.99	1
Intron	11_234004_236048	ENSG00000142082	SIRT3	protein_coding	snp_11_589564	rs4963128	11	589564	2.5731e-08	588654	1.32606e-11	489570	688654	7.109e-05	-6.21935	0.86	1
Exon	ENSG00000072694.13_161647266_161648444	ENSG00000072694	FCGR2B	protein_coding	snp_1_161479745	rs1801274	1	161479745	5.55584e-11	161478810	3.59401e-12	161379777	161578810	7.137e-05	-6.95688	0.99	1
Exon	ENSG00000116962.10_236143122_236143245	ENSG00000116962	NID1	protein_coding	snp_1_236039877	rs9782955	1	236039877	0.000791688	236034274	0.000501787	235939992	236134274	7.156e-05	-7.87036	0.98	1
Junction	16_31199678_31200444	ENSG00000089280	FUS	protein_coding	snp_16_31326706	rs11860650	16	31326706	7.09255e-46	31283744	2.87114e-47	31226826	31383744	7.171e-05	-7.38825	1	1
Exon	ENSG00000168811.2_159711238_159711279	ENSG00000168811	IL12A	protein_coding	snp_3_159728987	rs564799	3	159728987	8.57432e-07	159698170	1.04232e-07	159629241	159798170	7.214e-05	-7.78376	0.99	1
Intron	8_11703298_11704561	ENSG00000164733	CTSB	protein_coding	snp_8_11343973	rs2736340	8	11343973	2.13932e-16	11339965	1.35079e-18	11244030	11439965	7.292e-05	-7.97067	0.96	1
Exon	ENSG00000026508.11_35198118_35198684	ENSG00000026508	CD44	protein_coding	snp_11_35088399	rs2732549	11	35088399	9.77862e-11	35101738	2.04167e-11	35001738	35188388	7.337e-05	-7.17224	0.97	1
Exon	ENSG00000140678.12_31374486_31374695	ENSG00000140678	ITGAX	protein_coding	snp_16_31326706	rs11860650	16	31326706	7.09255e-46	31283744	2.87114e-47	31226826	31383744	7.34e-05	-6.72319	0.92	1
Junction	7_128434656_128434748	ENSG00000128596	CCDC136	protein_coding	snp_7_128594183	rs10488631	7	128594183	9.3971e-45	128617466	7.06511e-46	128517466	128694130	7.378e-05	-7.44626	0.99	1
Junction	3_159706961_159707954	ENSG00000168811	IL12A	protein_coding	snp_3_159728987	rs564799	3	159728987	8.57432e-07	159698170	1.04232e-07	159629241	159798170	7.388e-05	-7.94751	1	1
Junction	16_10972899_10989139	ENSG00000179583	CIITA	protein_coding	snp_16_11174365	rs9652601	16	11174365	2.76014e-07	11177801	9.13286e-08	11077801	11274227	7.407e-05	-7.49331	0.99	1
Exon	ENSG00000029725.11_5241314_5241433	ENSG00000029725	RABEP1	protein_coding	snp_17_4712617	rs2286672	17	4712617	0.000336448	4697255	2.45121e-05	4612733	4797255	7.408e-05	1.53719	0.0004	0.04872
Exon	ENSG00000136068.10_57994127_57994583	ENSG00000136068	FLNB	protein_coding	snp_3_58470351	rs9311676	3	58470351	5.61802e-06	58462163	2.28697e-09	58370362	58562163	7.453e-05	-5.72537	0.95	1
Intron	11_71196694_71201891	ENSG00000172890	NADSYN1	protein_coding	snp_11_71187679	rs3794060	11	71187679	0.000149889	71233178	5.04389e-05	71133178	71287567	7.477e-05	-7.35285	0.98	1
Trans	ENST00000534109.1	ENSG00000185507	IRF7	protein_coding	snp_11_589564	rs4963128	11	589564	2.5731e-08	588654	1.32606e-11	489570	688654	7.484e-05	-8.02365	0.81	1
Gene	ENSG00000161929.9	ENSG00000161929	SCIMP	protein_coding	snp_17_4712617	rs2286672	17	4712617	0.000336448	4697255	2.45121e-05	4612733	4797255	7.497e-05	-7.71051	0.99	1
Exon	ENSG00000179583.12_11004045_11004116	ENSG00000179583	CIITA	protein_coding	snp_16_11174365	rs9652601	16	11174365	2.76014e-07	11177801	9.13286e-08	11077801	11274227	7.515e-05	-7.0344	0.97	1
Exon	ENSG00000185338.4_11348262_11349385	ENSG00000185338	SOCS1	protein_coding	snp_16_11174365	rs9652601	16	11174365	2.76014e-07	11177801	9.13286e-08	11077801	11274227	7.55e-05	-6.20721	0.94	1
Trans	ENST00000359526.3	ENSG00000130816	DNMT1	protein_coding	snp_19_10475652	rs2304256	19	10475652	1.53941e-12	10466123	6.91109e-13	10375713	10566123	7.553e-05	-7.89075	0.98	1
Intron	19_10502382_10503762	ENSG00000105401	CDC37	protein_coding	snp_19_10475652	rs2304256	19	10475652	1.53941e-12	10466123	6.91109e-13	10375713	10566123	7.559e-05	-3.49214	0.48	1
Trans	ENST00000486178.1	ENSG00000162897	FCAMR	protein_coding	snp_1_206939904	rs3024505	1	206939904	0.00221457	206942413	0.00126915	206842413	207039415	7.562e-05	-7.97876	0.89	1
Intron	1_161133409_161133668	ENSG00000143258	USP21	protein_coding	snp_1_161479745	rs1801274	1	161479745	5.55584e-11	161478810	3.59401e-12	161379777	161578810	7.566e-05	-7.56367	0.97	1
Junction	22_22313604_22313959	ENSG00000100038	TOP3B	protein_coding	snp_22_21976934	rs7444	22	21976934	2.63783e-13	21929566	9.71595e-14	21885593	22029566	7.575e-05	-7.95761	0.99	1
Exon	ENSG00000177595.12_804094_804469	ENSG00000177595	PIDD	protein_coding	snp_11_589564	rs4963128	11	589564	2.5731e-08	588654	1.32606e-11	489570	688654	7.629e-05	-6.56579	0.92	1
Trans	ENST00000565552.1	ENSG00000140968	IRF8	protein_coding	snp_16_85972612	rs11644034	16	85972612	1.77642e-15	85969738	5.98705e-17	85872933	86069738	7.646e-05	-7.18509	0.9	1
Exon	ENSG00000023191.11_499501_499600	ENSG00000023191	RNH1	protein_coding	snp_11_589564	rs4963128	11	589564	2.5731e-08	588654	1.32606e-11	489570	688654	7.684e-05	-7.80922	0.94	1
Junction	11_772521_773522	ENSG00000177225	PDDC1	protein_coding	snp_11_589564	rs4963128	11	589564	2.5731e-08	588654	1.32606e-11	489570	688654	7.704e-05	-7.16137	0.96	1
Trans	ENST00000322008.4	ENSG00000177697	CD151	protein_coding	snp_11_589564	rs4963128	11	589564	2.5731e-08	588654	1.32606e-11	489570	688654	7.74e-05	-5.74692	0.88	1
Intron	11_781750_781928	ENSG00000177236	AP006621.1	pseudogene	snp_11_589564	rs4963128	11	589564	2.5731e-08	588654	1.32606e-11	489570	688654	7.751e-05	-7.54846	0.91	1
Intron	5_150535262_150537241	ENSG00000197043	ANXA6	protein_coding	snp_5_150458146	rs10036748	5	150458146	2.80088e-18	150457771	1.20479e-18	150358225	150557771	7.792e-05	-7.5686	0.96	1
Junction	11_71164427_71166156	ENSG00000172890	NADSYN1	protein_coding	snp_11_71187679	rs3794060	11	71187679	0.000149889	71233178	5.04389e-05	71133178	71287567	7.793e-05	-3.3722	0.65	1
Trans	ENST00000529317.1	ENSG00000105397	TYK2	protein_coding	snp_19_10475652	rs2304256	19	10475652	1.53941e-12	10466123	6.91109e-13	10375713	10566123	7.798e-05	-7.92093	0.56	1
Exon	ENSG00000116701.9_183533140_183533165	ENSG00000116701	NCF2	protein_coding	snp_1_183542323	rs17849501	1	183542323	1.8137e-59	183542323	1.8137e-59	183442324	183642196	7.81e-05	-7.97998	0.82	1
Exon	ENSG00000038532.9_11272192_11276046	ENSG00000038532	CLEC16A	protein_coding	snp_16_11174365	rs9652601	16	11174365	2.76014e-07	11177801	9.13286e-08	11077801	11274227	7.811e-05	-7.95359	1	1
Exon	ENSG00000183020.7_1009683_1009817	ENSG00000183020	AP2A2	protein_coding	snp_11_589564	rs4963128	11	589564	2.5731e-08	588654	1.32606e-11	489570	688654	7.83e-05	-7.3584	0.95	1
Intron	11_811839_812079	ENSG00000177600	RPLP2	protein_coding	snp_11_589564	rs4963128	11	589564	2.5731e-08	588654	1.32606e-11	489570	688654	7.847e-05	-7.63471	0.99	1
Intron	11_34953031_34963387	ENSG00000110435	PDHX	protein_coding	snp_11_35088399	rs2732549	11	35088399	9.77862e-11	35101738	2.04167e-11	35001738	35188388	7.895e-05	-6.75048	0.94	1
Junction	2_163150178_163163219	ENSG00000115267	IFIH1	protein_coding	snp_2_163110536	rs2111485	2	163110536	3.69093e-06	163124051	2.47622e-06	163024051	163210343	7.899e-05	-7.12142	0.99	1
Gene	ENSG00000198624.7	ENSG00000198624	CCDC69	protein_coding	snp_5_150458146	rs10036748	5	150458146	2.80088e-18	150457771	1.20479e-18	150358225	150557771	7.916e-05	-7.08172	0.97	1
Intron	11_410027_414823	ENSG00000185187	SIGIRR	protein_coding	snp_11_589564	rs4963128	11	589564	2.5731e-08	588654	1.32606e-11	489570	688654	7.918e-05	-7.8114	0.89	1
Intron	1_207269960_207271163	ENSG00000123843	C4BPB	protein_coding	snp_1_206939904	rs3024505	1	206939904	0.00221457	206942413	0.00126915	206842413	207039415	7.921e-05	-7.81063	0.88	1
Intron	17_4886531_4886993	ENSG00000108509	CAMTA2	protein_coding	snp_17_4712617	rs2286672	17	4712617	0.000336448	4697255	2.45121e-05	4612733	4797255	7.97e-05	-7.57505	0.96	1
Trans	ENST00000451804.2	ENSG00000123843	C4BPB	protein_coding	snp_1_206939904	rs3024505	1	206939904	0.00221457	206942413	0.00126915	206842413	207039415	7.982e-05	-7.11095	0.86	1
Intron	16_85702030_85704234	ENSG00000131149	GSE1	protein_coding	snp_16_85972612	rs11644034	16	85972612	1.77642e-15	85969738	5.98705e-17	85872933	86069738	7.986e-05	-7.94648	1	1
Exon	ENSG00000129347.14_10671679_10671756	ENSG00000129347	KRI1	protein_coding	snp_19_10475652	rs2304256	19	10475652	1.53941e-12	10466123	6.91109e-13	10375713	10566123	8.006e-05	-7.93383	0.99	1
Junction	6_34824706_34825106	ENSG00000065060	UHRF1BP1	protein_coding	snp_6_34824636	rs11755393	6	34824636	1.45402e-05	34924306	1.5939e-08	34824306	34924326	8.022e-05	-5.52029	0.94	1
Junction	1_183543756_183546734	ENSG00000116701	NCF2	protein_coding	snp_1_183542323	rs17849501	1	183542323	1.8137e-59	183542323	1.8137e-59	183442324	183642196	8.039e-05	-7.94198	0.89	1
Junction	22_21823124_21823233	ENSG00000206140	TMEM191C	lincRNA	snp_22_21976934	rs7444	22	21976934	2.63783e-13	21929566	9.71595e-14	21885593	22029566	8.042e-05	-7.9206	0.99	1
Exon	ENSG00000115267.4_163166657_163167443	ENSG00000115267	IFIH1	protein_coding	snp_2_163110536	rs2111485	2	163110536	3.69093e-06	163124051	2.47622e-06	163024051	163210343	8.051e-05	-6.22774	0.94	1
Gene	ENSG00000261457.1	ENSG00000261457	AC002519.6	pseudogene	snp_16_31326706	rs11860650	16	31326706	7.09255e-46	31283744	2.87114e-47	31226826	31383744	8.089e-05	-7.89853	1	1
Exon	ENSG00000115419.8_191818291_191818352	ENSG00000115419	GLS	protein_coding	snp_2_191964633	rs7574865	2	191964633	9.80343e-66	191964633	9.80343e-66	191864725	192064578	8.102e-05	-5.89575	0.95	1
Intron	1_114399448_114400360	ENSG00000134242	PTPN22	protein_coding	snp_1_114377568	rs2476601	1	114377568	8.38229e-13	114377568	8.38229e-13	114277757	114477543	8.145e-05	-7.88616	1	1
Junction	15_75013115_75013308	ENSG00000140465	CYP1A1	protein_coding	snp_15_75311036	rs2289583	15	75311036	2.31391e-05	75311036	2.31391e-05	75211142	75411020	8.176e-05	-7.35898	1	1
Exon	ENSG00000136068.10_58089686_58089812	ENSG00000136068	FLNB	protein_coding	snp_3_58470351	rs9311676	3	58470351	5.61802e-06	58462163	2.28697e-09	58370362	58562163	8.21e-05	-7.08063	0.98	1
Intron	1_114440597_114441340	ENSG00000134262	AP4B1	protein_coding	snp_1_114377568	rs2476601	1	114377568	8.38229e-13	114377568	8.38229e-13	114277757	114477543	8.237e-05	-5.77443	0.94	1
Trans	ENST00000571190.1	ENSG00000179583	CIITA	protein_coding	snp_16_11174365	rs9652601	16	11174365	2.76014e-07	11177801	9.13286e-08	11077801	11274227	8.244e-05	-7.67433	0.95	1
Exon	ENSG00000116962.10_236142295_236142407	ENSG00000116962	NID1	protein_coding	snp_1_236039877	rs9782955	1	236039877	0.000791688	236034274	0.000501787	235939992	236134274	8.25e-05	-7.91739	1	1
Trans	ENST00000265334.4	ENSG00000006837	CDKL3	protein_coding	snp_5_133431834	rs7726414	5	133431834	4.92423e-10	133426817	3.17685e-10	133332106	133526817	8.251e-05	-7.83581	0.87	1
Gene	ENSG00000164611.8	ENSG00000164611	PTTG1	protein_coding	snp_5_159879978	rs2431697	5	159879978	2.60144e-14	159879978	2.60144e-14	159780149	159979727	8.262e-05	-7.76857	0.93	1
Junction	6_107070844_107076623	ENSG00000130347	RTN4IP1	protein_coding	snp_6_106588806	rs6568431	6	106588806	4.87548e-12	106574794	1.57484e-12	106488871	106674794	8.274e-05	-6.03118	0.93	1
Junction	11_205469_205611	ENSG00000177951	BET1L	protein_coding	snp_11_589564	rs4963128	11	589564	2.5731e-08	588654	1.32606e-11	489570	688654	8.295e-05	-7.67317	0.97	1
Junction	22_22048954_22049044	ENSG00000100023	PPIL2	protein_coding	snp_22_21976934	rs7444	22	21976934	2.63783e-13	21929566	9.71595e-14	21885593	22029566	8.296e-05	-7.90631	1	1
Junction	1_161021505_161022076	ENSG00000186517	ARHGAP30	protein_coding	snp_1_161479745	rs1801274	1	161479745	5.55584e-11	161478810	3.59401e-12	161379777	161578810	8.297e-05	-4.1055	0.75	1
Exon	ENSG00000163486.7_206557366_206557431	ENSG00000163486	SRGAP2	protein_coding	snp_1_206939904	rs3024505	1	206939904	0.00221457	206942413	0.00126915	206842413	207039415	8.322e-05	-6.76042	0.98	1
Intron	5_150512884_150513988	ENSG00000197043	ANXA6	protein_coding	snp_5_150458146	rs10036748	5	150458146	2.80088e-18	150457771	1.20479e-18	150358225	150557771	8.339e-05	-7.8637	0.96	1
Junction	11_35211612_35236399	ENSG00000026508	CD44	protein_coding	snp_11_35088399	rs2732549	11	35088399	9.77862e-11	35101738	2.04167e-11	35001738	35188388	8.348e-05	-7.5291	0.97	1
Exon	ENSG00000116962.10_236211990_236212289	ENSG00000116962	NID1	protein_coding	snp_1_236039877	rs9782955	1	236039877	0.000791688	236034274	0.000501787	235939992	236134274	8.35e-05	-7.90331	1	1
Trans	ENST00000520695.1	ENSG00000145901	TNIP1	protein_coding	snp_5_150458146	rs10036748	5	150458146	2.80088e-18	150457771	1.20479e-18	150358225	150557771	8.358e-05	-7.85165	0.92	1
Junction	5_150099332_150102469	ENSG00000132912	DCTN4	protein_coding	snp_5_150458146	rs10036748	5	150458146	2.80088e-18	150457771	1.20479e-18	150358225	150557771	8.367e-05	-7.90779	0.96	1
Exon	ENSG00000177156.6_760122_760253	ENSG00000177156	TALDO1	protein_coding	snp_11_589564	rs4963128	11	589564	2.5731e-08	588654	1.32606e-11	489570	688654	8.4e-05	-3.95459	0.43	1
Junction	5_150578645_150581143	ENSG00000198624	CCDC69	protein_coding	snp_5_150458146	rs10036748	5	150458146	2.80088e-18	150457771	1.20479e-18	150358225	150557771	8.427e-05	-7.54523	0.98	1
Junction	8_10971602_11058085	ENSG00000171044	XKR6	protein_coding	snp_8_11343973	rs2736340	8	11343973	2.13932e-16	11339965	1.35079e-18	11244030	11439965	8.433e-05	-5.89063	0.85	1
Trans	ENST00000322177.5	ENSG00000178718	RPP25	protein_coding	snp_15_75311036	rs2289583	15	75311036	2.31391e-05	75311036	2.31391e-05	75211142	75411020	8.462e-05	-7.81063	0.99	1
Exon	ENSG00000116962.10_236201404_236201553	ENSG00000116962	NID1	protein_coding	snp_1_236039877	rs9782955	1	236039877	0.000791688	236034274	0.000501787	235939992	236134274	8.462e-05	-7.87663	1	1
Intron	16_11260409_11268011	ENSG00000038532	CLEC16A	protein_coding	snp_16_11174365	rs9652601	16	11174365	2.76014e-07	11177801	9.13286e-08	11077801	11274227	8.474e-05	-7.89887	0.98	1
Exon	ENSG00000070047.6_611634_612222	ENSG00000070047	PHRF1	protein_coding	snp_11_589564	rs4963128	11	589564	2.5731e-08	588654	1.32606e-11	489570	688654	8.497e-05	-4.11784	0.45	1
Exon	ENSG00000198624.7_150581143_150581249	ENSG00000198624	CCDC69	protein_coding	snp_5_150458146	rs10036748	5	150458146	2.80088e-18	150457771	1.20479e-18	150358225	150557771	8.52e-05	-6.90361	0.96	1
Exon	ENSG00000113810.10_160150071_160150303	ENSG00000113810	SMC4	protein_coding	snp_3_159728987	rs564799	3	159728987	8.57432e-07	159698170	1.04232e-07	159629241	159798170	8.561e-05	-7.25474	0.99	1
Trans	ENST00000438033.1	ENSG00000185811	IKZF1	protein_coding	snp_7_50305863	rs4917014	7	50305863	3.01536e-05	50258479	1.49162e-05	50205971	50358479	8.567e-05	-6.66568	0.76	1
Junction	1_114441423_114442526	ENSG00000134262	AP4B1	protein_coding	snp_1_114377568	rs2476601	1	114377568	8.38229e-13	114377568	8.38229e-13	114277757	114477543	8.583e-05	-7.88459	0.99	1
Exon	ENSG00000140968.5_85945176_85945264	ENSG00000140968	IRF8	protein_coding	snp_16_85972612	rs11644034	16	85972612	1.77642e-15	85969738	5.98705e-17	85872933	86069738	8.637e-05	-7.44307	0.96	1
Exon	ENSG00000172890.4_71209398_71209574	ENSG00000172890	NADSYN1	protein_coding	snp_11_71187679	rs3794060	11	71187679	0.000149889	71233178	5.04389e-05	71133178	71287567	8.647e-05	-7.69269	0.99	1
Exon	ENSG00000145901.9_150413169_150413360	ENSG00000145901	TNIP1	protein_coding	snp_5_150458146	rs10036748	5	150458146	2.80088e-18	150457771	1.20479e-18	150358225	150557771	8.664e-05	-5.5713	0.83	1
Exon	ENSG00000116962.10_236180448_236180573	ENSG00000116962	NID1	protein_coding	snp_1_236039877	rs9782955	1	236039877	0.000791688	236034274	0.000501787	235939992	236134274	8.672e-05	-7.80393	1	1
Intron	11_637589_639057	ENSG00000069696	DRD4	protein_coding	snp_11_589564	rs4963128	11	589564	2.5731e-08	588654	1.32606e-11	489570	688654	8.68e-05	-7.37868	0.92	1
Exon	ENSG00000136068.10_58090807_58090943	ENSG00000136068	FLNB	protein_coding	snp_3_58470351	rs9311676	3	58470351	5.61802e-06	58462163	2.28697e-09	58370362	58562163	8.682e-05	-6.63932	0.94	1
Intron	22_22029404_22035588	ENSG00000100023	PPIL2	protein_coding	snp_22_21976934	rs7444	22	21976934	2.63783e-13	21929566	9.71595e-14	21885593	22029566	8.682e-05	-7.80456	1	1
Junction	15_75651766_75651961	ENSG00000140400	MAN2C1	protein_coding	snp_15_75311036	rs2289583	15	75311036	2.31391e-05	75311036	2.31391e-05	75211142	75411020	8.686e-05	-7.43878	1	1
Junction	11_35240934_35243201	ENSG00000026508	CD44	protein_coding	snp_11_35088399	rs2732549	11	35088399	9.77862e-11	35101738	2.04167e-11	35001738	35188388	8.726e-05	-7.48784	0.99	1
Exon	ENSG00000180787.5_4994792_4999669	ENSG00000180787	ZFP3	protein_coding	snp_17_4712617	rs2286672	17	4712617	0.000336448	4697255	2.45121e-05	4612733	4797255	8.73e-05	-7.78758	0.98	1
Trans	ENST00000529966.1	ENSG00000177225	PDDC1	protein_coding	snp_11_589564	rs4963128	11	589564	2.5731e-08	588654	1.32606e-11	489570	688654	8.753e-05	-7.73443	0.74	1
Trans	ENST00000318511.3	ENSG00000129351	ILF3	protein_coding	snp_19_10475652	rs2304256	19	10475652	1.53941e-12	10466123	6.91109e-13	10375713	10566123	8.761e-05	-6.31551	0.94	1
Exon	ENSG00000164733.14_11706555_11706673	ENSG00000164733	CTSB	protein_coding	snp_8_11343973	rs2736340	8	11343973	2.13932e-16	11339965	1.35079e-18	11244030	11439965	8.776e-05	-7.84677	0.95	1
Intron	16_11290530_11317958	ENSG00000263033	RP11-396B14.2	lincRNA	snp_16_11174365	rs9652601	16	11174365	2.76014e-07	11177801	9.13286e-08	11077801	11274227	8.78e-05	-6.87757	0.97	1
Exon	ENSG00000132382.9_4445911_4446036	ENSG00000132382	MYBBP1A	protein_coding	snp_17_4712617	rs2286672	17	4712617	0.000336448	4697255	2.45121e-05	4612733	4797255	8.797e-05	-7.63753	0.98	1
Trans	ENST00000536277.1	ENSG00000143344	RGL1	protein_coding	snp_1_183542323	rs17849501	1	183542323	1.8137e-59	183542323	1.8137e-59	183442324	183642196	8.803e-05	-7.78649	0.98	1
Exon	ENSG00000103653.11_75094036_75094231	ENSG00000103653	CSK	protein_coding	snp_15_75311036	rs2289583	15	75311036	2.31391e-05	75311036	2.31391e-05	75211142	75411020	8.803e-05	-7.00677	1	1
Exon	ENSG00000140474.7_75134621_75134761	ENSG00000140474	ULK3	protein_coding	snp_15_75311036	rs2289583	15	75311036	2.31391e-05	75311036	2.31391e-05	75211142	75411020	8.805e-05	-4.23325	0.87	1
Exon	ENSG00000043143.14_133896436_133896647	ENSG00000043143	JADE2	protein_coding	snp_5_133431834	rs7726414	5	133431834	4.92423e-10	133426817	3.17685e-10	133332106	133526817	8.818e-05	-3.92386	0.63	1
Exon	ENSG00000115415.13_191875093_191875175	ENSG00000115415	STAT1	protein_coding	snp_2_191964633	rs7574865	2	191964633	9.80343e-66	191964633	9.80343e-66	191864725	192064578	8.85e-05	-6.73787	0.99	1
Trans	ENST00000427279.1	ENSG00000136573	BLK	protein_coding	snp_8_11343973	rs2736340	8	11343973	2.13932e-16	11339965	1.35079e-18	11244030	11439965	8.854e-05	-2.53219	0.1134	1
Junction	16_31374074_31374256	ENSG00000140678	ITGAX	protein_coding	snp_16_31326706	rs11860650	16	31326706	7.09255e-46	31283744	2.87114e-47	31226826	31383744	8.893e-05	-6.41773	0.9	1
Intron	7_28648737_28725598	ENSG00000146592	CREB5	protein_coding	snp_7_28185891	rs849142	7	28185891	4.95365e-05	28162674	6.9798e-06	28085900	28262674	8.9e-05	-7.30636	0.91	1
Trans	ENST00000530058.1	ENSG00000137522	RNF121	protein_coding	snp_11_71187679	rs3794060	11	71187679	0.000149889	71233178	5.04389e-05	71133178	71287567	8.936e-05	-7.03084	0.89	1
Junction	19_10473333_10475290	ENSG00000105397	TYK2	protein_coding	snp_19_10475652	rs2304256	19	10475652	1.53941e-12	10466123	6.91109e-13	10375713	10566123	8.949e-05	-3.58401	0.43	1
Junction	17_5014514_5015095	ENSG00000167840	ZNF232	protein_coding	snp_17_4712617	rs2286672	17	4712617	0.000336448	4697255	2.45121e-05	4612733	4797255	8.985e-05	-7.39537	0.94	1
Intron	7_128849238_128850204	ENSG00000128602	SMO	protein_coding	snp_7_128594183	rs10488631	7	128594183	9.3971e-45	128617466	7.06511e-46	128517466	128694130	8.99e-05	-7.66425	0.98	1
Intron	11_128720815_128736418	ENSG00000151704	KCNJ1	protein_coding	snp_11_128499000	rs7941765	11	128499000	1.1364e-06	128499574	8.48585e-07	128399574	128598815	9.029e-05	-6.05225	0.91	1
Junction	19_10426435_10426528	ENSG00000167807	CTD-2369P2.10	protein_coding	snp_19_10475652	rs2304256	19	10475652	1.53941e-12	10466123	6.91109e-13	10375713	10566123	9.041e-05	-4.59532	0.8	1
Trans	ENST00000568488.1	ENSG00000179335	CLK3	protein_coding	snp_15_75311036	rs2289583	15	75311036	2.31391e-05	75311036	2.31391e-05	75211142	75411020	9.05e-05	-7.80724	0.98	1
Junction	15_75130845_75130984	ENSG00000140474	ULK3	protein_coding	snp_15_75311036	rs2289583	15	75311036	2.31391e-05	75311036	2.31391e-05	75211142	75411020	9.084e-05	-4.16051	0.71	1
Intron	19_10260644_10262074	ENSG00000130816	DNMT1	protein_coding	snp_19_10475652	rs2304256	19	10475652	1.53941e-12	10466123	6.91109e-13	10375713	10566123	9.087e-05	-7.16619	0.88	1
Exon	ENSG00000115267.4_163150074_163150178	ENSG00000115267	IFIH1	protein_coding	snp_2_163110536	rs2111485	2	163110536	3.69093e-06	163124051	2.47622e-06	163024051	163210343	9.116e-05	-6.66688	0.97	1
Junction	19_10421616_10426062	ENSG00000167807	CTD-2369P2.10	protein_coding	snp_19_10475652	rs2304256	19	10475652	1.53941e-12	10466123	6.91109e-13	10375713	10566123	9.141e-05	-6.92482	0.99	1
Junction	3_58235669_58242289	ENSG00000163686	ABHD6	protein_coding	snp_3_58470351	rs9311676	3	58470351	5.61802e-06	58462163	2.28697e-09	58370362	58562163	9.16e-05	-6.77951	0.95	1
Trans	ENST00000530055.1	ENSG00000172890	NADSYN1	protein_coding	snp_11_71187679	rs3794060	11	71187679	0.000149889	71233178	5.04389e-05	71133178	71287567	9.167e-05	-4.99914	0.94	1
Exon	ENSG00000115419.8_191819310_191819386	ENSG00000115419	GLS	protein_coding	snp_2_191964633	rs7574865	2	191964633	9.80343e-66	191964633	9.80343e-66	191864725	192064578	9.167e-05	-6.15841	0.98	1
Intron	17_4979235_4981182	ENSG00000262693	RP11-46I8.3	antisense	snp_17_4712617	rs2286672	17	4712617	0.000336448	4697255	2.45121e-05	4612733	4797255	9.175e-05	-2.76914	0.17	1
Intron	7_28157838_28220082	ENSG00000153814	JAZF1	protein_coding	snp_7_28185891	rs849142	7	28185891	4.95365e-05	28162674	6.9798e-06	28085900	28262674	9.19e-05	-2.35426	0.21	1
Intron	19_10406288_10407015	ENSG00000105376	ICAM5	protein_coding	snp_19_10475652	rs2304256	19	10475652	1.53941e-12	10466123	6.91109e-13	10375713	10566123	9.195e-05	-7.75287	0.98	1
Intron	1_173411236_173429517	ENSG00000203739	RP11-296O14.3	antisense	snp_1_173226195	rs704840	1	173226195	1.40973e-13	173251856	2.23939e-15	173151856	173326137	9.198e-05	-7.7726	0.98	1
Exon	ENSG00000175643.7_11444499_11445619	ENSG00000175643	RMI2	protein_coding	snp_16_11174365	rs9652601	16	11174365	2.76014e-07	11177801	9.13286e-08	11077801	11274227	9.216e-05	-7.79008	1	1
Exon	ENSG00000124562.5_34738068_34738172	ENSG00000124562	SNRPC	protein_coding	snp_6_34824636	rs11755393	6	34824636	1.45402e-05	34924306	1.5939e-08	34824306	34924326	9.232e-05	-7.81261	1	1
Exon	ENSG00000116701.9_183556030_183556112	ENSG00000116701	NCF2	protein_coding	snp_1_183542323	rs17849501	1	183542323	1.8137e-59	183542323	1.8137e-59	183442324	183642196	9.254e-05	-7.8111	0.95	1
Exon	ENSG00000131149.13_85706011_85709810	ENSG00000131149	GSE1	protein_coding	snp_16_85972612	rs11644034	16	85972612	1.77642e-15	85969738	5.98705e-17	85872933	86069738	9.277e-05	-7.486	0.96	1
Junction	11_834067_834530	ENSG00000177697	CD151	protein_coding	snp_11_589564	rs4963128	11	589564	2.5731e-08	588654	1.32606e-11	489570	688654	9.304e-05	-5.96211	0.84	1
Intron	5_133459447_133473556	ENSG00000081059	TCF7	protein_coding	snp_5_133431834	rs7726414	5	133431834	4.92423e-10	133426817	3.17685e-10	133332106	133526817	9.307e-05	-4.97281	0.63	1
Junction	1_161681264_161682875	ENSG00000132185	FCRLA	protein_coding	snp_1_161479745	rs1801274	1	161479745	5.55584e-11	161478810	3.59401e-12	161379777	161578810	9.349e-05	-7.6161	0.96	1
Gene	ENSG00000248485.1	ENSG00000248485	PCP4L1	protein_coding	snp_1_161479745	rs1801274	1	161479745	5.55584e-11	161478810	3.59401e-12	161379777	161578810	9.354e-05	-7.72773	0.94	1
Intron	22_22143097_22153301	ENSG00000100030	MAPK1	protein_coding	snp_22_21976934	rs7444	22	21976934	2.63783e-13	21929566	9.71595e-14	21885593	22029566	9.374e-05	-7.54678	1	1
Junction	11_994245_1000432	ENSG00000183020	AP2A2	protein_coding	snp_11_589564	rs4963128	11	589564	2.5731e-08	588654	1.32606e-11	489570	688654	9.438e-05	-5.65297	0.87	1
Exon	ENSG00000157064.6_183217372_183221878	ENSG00000157064	NMNAT2	protein_coding	snp_1_183542323	rs17849501	1	183542323	1.8137e-59	183542323	1.8137e-59	183442324	183642196	9.454e-05	-7.74916	0.93	1
Junction	11_327628_329104	ENSG00000255328	RP11-326C3.12	lincRNA	snp_11_589564	rs4963128	11	589564	2.5731e-08	588654	1.32606e-11	489570	688654	9.457e-05	-7.76939	0.97	1
Exon	ENSG00000163686.8_58252916_58253072	ENSG00000163686	ABHD6	protein_coding	snp_3_58470351	rs9311676	3	58470351	5.61802e-06	58462163	2.28697e-09	58370362	58562163	9.475e-05	-4.04656	0.72	1
Exon	ENSG00000108509.15_4872795_4872815	ENSG00000108509	CAMTA2	protein_coding	snp_17_4712617	rs2286672	17	4712617	0.000336448	4697255	2.45121e-05	4612733	4797255	9.495e-05	-7.60542	0.98	1
Exon	ENSG00000185522.4_555305_555503	ENSG00000185522	C11orf35	protein_coding	snp_11_589564	rs4963128	11	589564	2.5731e-08	588654	1.32606e-11	489570	688654	9.5e-05	-6.08924	0.7	1
Exon	ENSG00000103496.10_31051233_31051489	ENSG00000103496	STX4	protein_coding	snp_16_31326706	rs11860650	16	31326706	7.09255e-46	31283744	2.87114e-47	31226826	31383744	9.516e-05	-7.44802	0.97	1
Exon	ENSG00000128641.12_192261155_192261223	ENSG00000128641	MYO1B	protein_coding	snp_2_191964633	rs7574865	2	191964633	9.80343e-66	191964633	9.80343e-66	191864725	192064578	9.516e-05	-7.78321	1	1
Junction	17_4844288_4844372	ENSG00000108523	RNF167	protein_coding	snp_17_4712617	rs2286672	17	4712617	0.000336448	4697255	2.45121e-05	4612733	4797255	9.516e-05	-5.78403	0.92	1
Junction	1_235897959_235904722	ENSG00000143669	LYST	protein_coding	snp_1_236039877	rs9782955	1	236039877	0.000791688	236034274	0.000501787	235939992	236134274	9.555e-05	-5.94184	0.96	1
Trans	ENST00000565534.1	ENSG00000140400	MAN2C1	protein_coding	snp_15_75311036	rs2289583	15	75311036	2.31391e-05	75311036	2.31391e-05	75211142	75411020	9.562e-05	-6.19127	0.69	1
Intron	5_133561833_133621932	ENSG00000113575	PPP2CA	protein_coding	snp_5_133431834	rs7726414	5	133431834	4.92423e-10	133426817	3.17685e-10	133332106	133526817	9.587e-05	-6.19349	0.86	1
Gene	ENSG00000143479.11	ENSG00000143479	DYRK3	protein_coding	snp_1_206939904	rs3024505	1	206939904	0.00221457	206942413	0.00126915	206842413	207039415	9.589e-05	-5.76479	0.92	1
Exon	ENSG00000065029.9_35262921_35263762	ENSG00000065029	ZNF76	protein_coding	snp_6_34824636	rs11755393	6	34824636	1.45402e-05	34924306	1.5939e-08	34824306	34924326	9.609e-05	-7.41926	0.99	1
Intron	2_213628399_213757409	ENSG00000030419	IKZF2	protein_coding	snp_2_213871709	rs3768792	2	213871709	3.78064e-08	213890232	2.03803e-08	213790232	213971620	9.611e-05	-6.95277	1	1
Intron	15_75644728_75644943	ENSG00000140398	NEIL1	protein_coding	snp_15_75311036	rs2289583	15	75311036	2.31391e-05	75311036	2.31391e-05	75211142	75411020	9.613e-05	-7.5586	0.98	1
Junction	11_34938362_34952951	ENSG00000110435	PDHX	protein_coding	snp_11_35088399	rs2732549	11	35088399	9.77862e-11	35101738	2.04167e-11	35001738	35188388	9.641e-05	-7.69678	0.98	1
Junction	6_34804125_34823394	ENSG00000065060	UHRF1BP1	protein_coding	snp_6_34824636	rs11755393	6	34824636	1.45402e-05	34924306	1.5939e-08	34824306	34924326	9.651e-05	-7.17675	1	1
Junction	3_58376947_58377500	ENSG00000168297	PXK	protein_coding	snp_3_58470351	rs9311676	3	58470351	5.61802e-06	58462163	2.28697e-09	58370362	58562163	9.74e-05	-7.62023	0.98	1
Junction	10_49893046_49917761	ENSG00000128815	WDFY4	protein_coding	snp_10_50069395	rs2663052	10	50069395	1.65225e-08	50025396	1.06141e-10	49969417	50125396	9.746e-05	-7.42567	0.97	1
Exon	ENSG00000185627.12_248776_248855	ENSG00000185627	PSMD13	protein_coding	snp_11_589564	rs4963128	11	589564	2.5731e-08	588654	1.32606e-11	489570	688654	9.866e-05	-7.45859	0.96	1
Trans	ENST00000521749.1	ENSG00000197043	ANXA6	protein_coding	snp_5_150458146	rs10036748	5	150458146	2.80088e-18	150457771	1.20479e-18	150358225	150557771	9.874e-05	-7.70912	0.92	1
Junction	19_10668736_10668840	ENSG00000129347	KRI1	protein_coding	snp_19_10475652	rs2304256	19	10475652	1.53941e-12	10466123	6.91109e-13	10375713	10566123	9.877e-05	-3.06522	0.34	1
Junction	19_10472631_10472754	ENSG00000105397	TYK2	protein_coding	snp_19_10475652	rs2304256	19	10475652	1.53941e-12	10466123	6.91109e-13	10375713	10566123	9.891e-05	-6.6246	0.95	1
Exon	ENSG00000177595.12_800762_800912	ENSG00000177595	PIDD	protein_coding	snp_11_589564	rs4963128	11	589564	2.5731e-08	588654	1.32606e-11	489570	688654	9.897e-05	-5.50944	0.8	1
Exon	ENSG00000141480.12_4618884_4619328	ENSG00000141480	ARRB2	protein_coding	snp_17_4712617	rs2286672	17	4712617	0.000336448	4697255	2.45121e-05	4612733	4797255	9.911e-05	-7.26348	0.95	1
Junction	11_35243279_35250676	ENSG00000026508	CD44	protein_coding	snp_11_35088399	rs2732549	11	35088399	9.77862e-11	35101738	2.04167e-11	35001738	35188388	9.942e-05	-7.11149	0.97	1
Exon	ENSG00000163686.8_58255048_58255161	ENSG00000163686	ABHD6	protein_coding	snp_3_58470351	rs9311676	3	58470351	5.61802e-06	58462163	2.28697e-09	58370362	58562163	9.944e-05	-2.09059	0.1254	1
Junction	15_75501165_75503090	ENSG00000167173	C15orf39	protein_coding	snp_15_75311036	rs2289583	15	75311036	2.31391e-05	75311036	2.31391e-05	75211142	75411020	9.962e-05	-1.57213	0.091	1
Exon	ENSG00000151702.11_128651853_128651918	ENSG00000151702	FLI1	protein_coding	snp_11_128499000	rs7941765	11	128499000	1.1364e-06	128499574	8.48585e-07	128399574	128598815	9.963e-05	-7.33676	0.97	1
Junction	16_31122082_31122412	ENSG00000103507	BCKDK	protein_coding	snp_16_31326706	rs11860650	16	31326706	7.09255e-46	31283744	2.87114e-47	31226826	31383744	0.0001001	-2.7435	0.5	1
Intron	19_10288043_10289305	ENSG00000130816	DNMT1	protein_coding	snp_19_10475652	rs2304256	19	10475652	1.53941e-12	10466123	6.91109e-13	10375713	10566123	0.0001004	-7.66593	0.98	1
Intron	19_10672521_10673405	ENSG00000129347	KRI1	protein_coding	snp_19_10475652	rs2304256	19	10475652	1.53941e-12	10466123	6.91109e-13	10375713	10566123	0.0001004	-7.23643	0.98	1
Exon	ENSG00000130816.8_10246412_10246528	ENSG00000130816	DNMT1	protein_coding	snp_19_10475652	rs2304256	19	10475652	1.53941e-12	10466123	6.91109e-13	10375713	10566123	0.0001007	-6.88151	0.98	1
Exon	ENSG00000234956.1_138051307_138051734	ENSG00000234956	RP11-356I2.1	lincRNA	snp_6_138006504	rs6920220	6	138006504	1.27802e-05	138071502	5.28473e-09	137971502	138106340	0.0001009	-7.36527	0.98	1
Exon	ENSG00000185651.10_21921836_21922060	ENSG00000185651	UBE2L3	protein_coding	snp_22_21976934	rs7444	22	21976934	2.63783e-13	21929566	9.71595e-14	21885593	22029566	0.0001011	-6.27785	0.96	1
Intron	4_102092383_102117073	ENSG00000138814	PPP3CA	protein_coding	snp_4_102737250	rs10028805	4	102737250	4.51462e-10	102756099	8.16434e-11	102656099	102836938	0.0001014	-7.49363	0.85	1
Trans	ENST00000576229.1	ENSG00000108523	RNF167	protein_coding	snp_17_4712617	rs2286672	17	4712617	0.000336448	4697255	2.45121e-05	4612733	4797255	0.0001019	-7.64476	0.8	1
Exon	ENSG00000057663.8_106740903_106740981	ENSG00000057663	ATG5	protein_coding	snp_6_106588806	rs6568431	6	106588806	4.87548e-12	106574794	1.57484e-12	106488871	106674794	0.0001019	-7.66797	0.98	1
Intron	5_160049592_160059136	ENSG00000118322	ATP10B	protein_coding	snp_5_159879978	rs2431697	5	159879978	2.60144e-14	159879978	2.60144e-14	159780149	159979727	0.0001022	-7.63783	0.39	1
Exon	ENSG00000177595.12_802682_802891	ENSG00000177595	PIDD	protein_coding	snp_11_589564	rs4963128	11	589564	2.5731e-08	588654	1.32606e-11	489570	688654	0.0001023	-4.03712	0.49	1
Exon	ENSG00000070047.6_605119_605300	ENSG00000070047	PHRF1	protein_coding	snp_11_589564	rs4963128	11	589564	2.5731e-08	588654	1.32606e-11	489570	688654	0.0001023	-6.63267	0.97	1
Junction	17_5250220_5253746	ENSG00000029725	RABEP1	protein_coding	snp_17_4712617	rs2286672	17	4712617	0.000336448	4697255	2.45121e-05	4612733	4797255	0.0001023	-4.19427	0.64	1
Exon	ENSG00000177830.13_883146_883303	ENSG00000177830	CHID1	protein_coding	snp_11_589564	rs4963128	11	589564	2.5731e-08	588654	1.32606e-11	489570	688654	0.000103	-7.62702	1	1
Junction	1_206652476_206653213	ENSG00000143466	IKBKE	protein_coding	snp_1_206939904	rs3024505	1	206939904	0.00221457	206942413	0.00126915	206842413	207039415	0.0001032	-7.60709	0.98	1
Exon	ENSG00000177697.12_836251_836442	ENSG00000177697	CD151	protein_coding	snp_11_589564	rs4963128	11	589564	2.5731e-08	588654	1.32606e-11	489570	688654	0.0001034	-3.96817	0.48	1
Exon	ENSG00000104643.5_11163699_11163916	ENSG00000104643	MTMR9	protein_coding	snp_8_11343973	rs2736340	8	11343973	2.13932e-16	11339965	1.35079e-18	11244030	11439965	0.0001034	-7.5221	0.96	1
Junction	17_4863211_4863317	ENSG00000091640	SPAG7	protein_coding	snp_17_4712617	rs2286672	17	4712617	0.000336448	4697255	2.45121e-05	4612733	4797255	0.0001034	-7.32725	0.99	1
Junction	11_836153_836251	ENSG00000177697	CD151	protein_coding	snp_11_589564	rs4963128	11	589564	2.5731e-08	588654	1.32606e-11	489570	688654	0.0001036	-6.53695	0.93	1
Exon	ENSG00000070047.6_606442_606596	ENSG00000070047	PHRF1	protein_coding	snp_11_589564	rs4963128	11	589564	2.5731e-08	588654	1.32606e-11	489570	688654	0.0001037	-3.94901	0.42	1
Gene	ENSG00000129204.11	ENSG00000129204	USP6	protein_coding	snp_17_4712617	rs2286672	17	4712617	0.000336448	4697255	2.45121e-05	4612733	4797255	0.0001038	-7.49889	0.9	1
Exon	ENSG00000065060.12_34803933_34804125	ENSG00000065060	UHRF1BP1	protein_coding	snp_6_34824636	rs11755393	6	34824636	1.45402e-05	34924306	1.5939e-08	34824306	34924326	0.0001043	-7.57468	0.98	1
Exon	ENSG00000103510.14_31138356_31138409	ENSG00000103510	KAT8	protein_coding	snp_16_31326706	rs11860650	16	31326706	7.09255e-46	31283744	2.87114e-47	31226826	31383744	0.0001047	-7.60831	1	1
Junction	11_810357_811597	ENSG00000177600	RPLP2	protein_coding	snp_11_589564	rs4963128	11	589564	2.5731e-08	588654	1.32606e-11	489570	688654	0.0001049	-7.68402	0.96	1
Junction	11_35201954_35208379	ENSG00000026508	CD44	protein_coding	snp_11_35088399	rs2732549	11	35088399	9.77862e-11	35101738	2.04167e-11	35001738	35188388	0.0001051	-7.23912	0.98	1
Intron	5_133898057_133899862	ENSG00000043143	JADE2	protein_coding	snp_5_133431834	rs7726414	5	133431834	4.92423e-10	133426817	3.17685e-10	133332106	133526817	0.0001056	-7.4637	0.98	1
Intron	7_49984036_50022938	ENSG00000042813	ZPBP	protein_coding	snp_7_50305863	rs4917014	7	50305863	3.01536e-05	50258479	1.49162e-05	50205971	50358479	0.0001059	-7.41646	0.98	1
Exon	ENSG00000026508.11_35231512_35231612	ENSG00000026508	CD44	protein_coding	snp_11_35088399	rs2732549	11	35088399	9.77862e-11	35101738	2.04167e-11	35001738	35188388	0.0001068	-6.71735	0.84	1
Junction	1_161140739_161140824	ENSG00000143224	PPOX	protein_coding	snp_1_161479745	rs1801274	1	161479745	5.55584e-11	161478810	3.59401e-12	161379777	161578810	0.0001068	-7.34971	0.99	1
Exon	ENSG00000139370.6_129307943_129308528	ENSG00000139370	SLC15A4	protein_coding	snp_12_129278864	rs1059312	12	129278864	2.23924e-06	129273505	1.14553e-07	129178865	129373505	0.000108	-5.33431	0.75	1
Junction	1_236157172_236175221	ENSG00000116962	NID1	protein_coding	snp_1_236039877	rs9782955	1	236039877	0.000791688	236034274	0.000501787	235939992	236134274	0.0001081	-7.64811	1	1
Junction	19_10227864_10229344	ENSG00000130811	EIF3G	protein_coding	snp_19_10475652	rs2304256	19	10475652	1.53941e-12	10466123	6.91109e-13	10375713	10566123	0.0001086	-7.55163	1	1
Trans	ENST00000524949.1	ENSG00000172890	NADSYN1	protein_coding	snp_11_71187679	rs3794060	11	71187679	0.000149889	71233178	5.04389e-05	71133178	71287567	0.0001089	-7.36291	0.89	1
Junction	19_10794646_10799226	ENSG00000129351	ILF3	protein_coding	snp_19_10475652	rs2304256	19	10475652	1.53941e-12	10466123	6.91109e-13	10375713	10566123	0.0001089	-7.43375	0.95	1
Intron	1_206613431_206619421	ENSG00000163486	SRGAP2	protein_coding	snp_1_206939904	rs3024505	1	206939904	0.00221457	206942413	0.00126915	206842413	207039415	0.000109	-6.24278	0.92	1
Intron	1_183775619_183816700	ENSG00000143344	RGL1	protein_coding	snp_1_183542323	rs17849501	1	183542323	1.8137e-59	183542323	1.8137e-59	183442324	183642196	0.0001092	-6.81595	0.95	1
Junction	11_71209574_71212348	ENSG00000172890	NADSYN1	protein_coding	snp_11_71187679	rs3794060	11	71187679	0.000149889	71233178	5.04389e-05	71133178	71287567	0.0001096	-7.46104	1	1
Intron	10_50018780_50019584	ENSG00000128815	WDFY4	protein_coding	snp_10_50069395	rs2663052	10	50069395	1.65225e-08	50025396	1.06141e-10	49969417	50125396	0.0001096	-7.63323	1	1
Exon	ENSG00000129353.8_10753955_10755235	ENSG00000129353	SLC44A2	protein_coding	snp_19_10475652	rs2304256	19	10475652	1.53941e-12	10466123	6.91109e-13	10375713	10566123	0.0001098	-2.90753	0.3	1
Junction	11_533612_533766	ENSG00000174775	HRAS	protein_coding	snp_11_589564	rs4963128	11	589564	2.5731e-08	588654	1.32606e-11	489570	688654	0.00011	-7.35858	0.96	1
Junction	11_788658_790030	ENSG00000184524	CEND1	protein_coding	snp_11_589564	rs4963128	11	589564	2.5731e-08	588654	1.32606e-11	489570	688654	0.0001101	-7.34412	0.93	1
Junction	7_28763949_28843816	ENSG00000146592	CREB5	protein_coding	snp_7_28185891	rs849142	7	28185891	4.95365e-05	28162674	6.9798e-06	28085900	28262674	0.0001102	-6.5888	0.88	1
Gene	ENSG00000175643.7	ENSG00000175643	RMI2	protein_coding	snp_16_11174365	rs9652601	16	11174365	2.76014e-07	11177801	9.13286e-08	11077801	11274227	0.0001104	-7.61845	1	1
Exon	ENSG00000140968.5_85934534_85934852	ENSG00000140968	IRF8	protein_coding	snp_16_85972612	rs11644034	16	85972612	1.77642e-15	85969738	5.98705e-17	85872933	86069738	0.0001112	-6.03153	0.9	1
Exon	ENSG00000163349.15_114504939_114505060	ENSG00000163349	HIPK1	protein_coding	snp_1_114377568	rs2476601	1	114377568	8.38229e-13	114377568	8.38229e-13	114277757	114477543	0.0001113	-6.72362	0.98	1
Junction	1_206649705_206650021	ENSG00000143466	IKBKE	protein_coding	snp_1_206939904	rs3024505	1	206939904	0.00221457	206942413	0.00126915	206842413	207039415	0.0001115	-4.60362	0.76	1
Junction	3_58139368_58140518	ENSG00000136068	FLNB	protein_coding	snp_3_58470351	rs9311676	3	58470351	5.61802e-06	58462163	2.28697e-09	58370362	58562163	0.0001117	-7.61736	0.98	1
Exon	ENSG00000185522.4_556835_557097	ENSG00000185522	C11orf35	protein_coding	snp_11_589564	rs4963128	11	589564	2.5731e-08	588654	1.32606e-11	489570	688654	0.0001123	-6.68743	0.67	1
Junction	16_31195323_31195530	ENSG00000089280	FUS	protein_coding	snp_16_31326706	rs11860650	16	31326706	7.09255e-46	31283744	2.87114e-47	31226826	31383744	0.0001125	-5.35715	0.96	1
Junction	11_836442_836769	ENSG00000177697	CD151	protein_coding	snp_11_589564	rs4963128	11	589564	2.5731e-08	588654	1.32606e-11	489570	688654	0.0001126	-4.6633	0.67	1
Junction	1_207132021_207133024	ENSG00000162897	FCAMR	protein_coding	snp_1_206939904	rs3024505	1	206939904	0.00221457	206942413	0.00126915	206842413	207039415	0.0001128	-7.266	0.95	1
Trans	ENST00000520378.1	ENSG00000197043	ANXA6	protein_coding	snp_5_150458146	rs10036748	5	150458146	2.80088e-18	150457771	1.20479e-18	150358225	150557771	0.0001133	-7.30734	0.58	1
[truncated: 7,655 more rows]
