# Supplementary material for: Profiling RNA-Seq at multiple resolutions markedly increases the number of causal eQTLs in autoimmune disease
Source: PLoS Genet. 2017 Oct 23;13(10):e1007071. doi: 10.1371/journal.pgen.1007071 (PMC5695635; doi:10.1371/journal.pgen.1007071)
Supplement: S7 Table — Results of mixed-model approach to test for heterogeneity in cis-eQTL signal across different RNA-Seq profiling types. Associations are classified as having a causal cis-eQTL at gene-level or not and are broken down by RNA-Seq profiling type. The number of causal targets refers to the number of transcripts, exons, junctions, or introns are deemed to be causal at the corresponding profiling type. Chiseq is the Chi-squared statistic following a likelihood ratio test between the systematic model and the model of heterogeneity. Systematic model: SNP allele dosage main effect and two random effects terms indexing each individual in the data set and each target in the gene. Heterogeneous model: containing the same terms plus a set of fixed-effect SNP dosage × target ID interaction terms. DF: degrees of freedom. P-value: P-value of likelihood ratio test for heterogeneous model. All P-values were corrected by Bonferroni multiple testing correction. Associations with PBF < 0.05 were deemed to fit the heterogeneous model. Table is sorted by P-value. (XLSX) [file pgen.1007071.s007.xlsx]

## Sheet: Merged
S7 Table: Results of mixed-model approach to test for heterogeneity in cis-eQTL signal across different RNA-Seq profiling types. Associations are classified as having a causal cis-eQTL at gene-level or not and are broken down by RNA-Seq profiling type. The number of causal targets refers to the number of transcripts, exons, junctions, or introns are deemed to be causal at the corresponding profil…
SNP Coordinate	RS ID	Gene	Gene Name	Is causal cis-eQTL at gene-level	Causal targets	Total targets in gene	Percent targets causal in gene	Chisq	DF	P-value	Model Type	Quantification Type
snp_5_96124330	rs30187	ENSG00000164307	ERAP1	Y	18	20	90	1715.89	38	0	HETEROGENEOUS	Exon
snp_5_96252589	rs2910686	ENSG00000164308	ERAP2	Y	19	20	95	2163.23	38	0	HETEROGENEOUS	Exon
snp_5_96252589	rs2910686	ENSG00000164308	ERAP2	Y	20	22	90.91	4128.79	42	0	HETEROGENEOUS	Junction
snp_5_96101944	rs27524	ENSG00000164307	ERAP1	N	18	20	90	1583.56	38	3.25504e-308	HETEROGENEOUS	Exon
snp_5_96119273	rs27432	ENSG00000164307	ERAP1	N	5	20	25	1315.22	38	2.14947e-251	HETEROGENEOUS	Exon
snp_16_30156963	rs7204270	ENSG00000183336	BOLA2	N	1	64	1.56	1466.49	126	5.5061e-227	HETEROGENEOUS	Junction
snp_5_96094694	rs27037	ENSG00000164307	ERAP1	N	15	20	75	1161.13	38	6.60882e-219	HETEROGENEOUS	Exon
snp_2_231097129	rs6716753	ENSG00000185404	SP140L	N	5	60	8.33	1283.27	118	6.82603e-195	HETEROGENEOUS	Junction
snp_5_96124330	rs30187	ENSG00000164307	ERAP1	Y	15	19	78.95	976.294	36	1.47978e-181	HETEROGENEOUS	Junction
snp_5_96101944	rs27524	ENSG00000164307	ERAP1	N	17	19	89.47	885.6	36	1.39874e-162	HETEROGENEOUS	Junction
snp_5_96129512	rs27434	ENSG00000164307	ERAP1	N	1	19	5.26	827.25	36	2.06224e-150	HETEROGENEOUS	Junction
snp_7_128580680	rs3807306	ENSG00000128604	IRF5	Y	2	20	10	738.347	38	1.24559e-130	HETEROGENEOUS	Junction
snp_5_96119273	rs27432	ENSG00000164307	ERAP1	N	5	19	26.32	726.915	36	1.41171e-129	HETEROGENEOUS	Junction
snp_16_30156963	rs7204270	ENSG00000183604	RP11-347C12.2	N	1	38	2.63	828.001	74	7.63475e-128	HETEROGENEOUS	Junction
snp_16_28517709	rs26528	ENSG00000184110	EIF3C	N	3	24	12.5	655.103	46	1.15282e-108	HETEROGENEOUS	Junction
snp_5_96094694	rs27037	ENSG00000164307	ERAP1	N	16	19	84.21	617.565	36	4.95362e-107	HETEROGENEOUS	Junction
snp_11_71187679	rs3794060	ENSG00000172890	NADSYN1	N	1	28	3.57	585.077	54	3.21782e-90	HETEROGENEOUS	Junction
snp_16_28617885	rs75301646	ENSG00000184110	EIF3C	N	2	24	8.33	562.492	46	5.25761e-90	HETEROGENEOUS	Junction
snp_12_58162739	rs703842	ENSG00000123297	TSFM	N	2	10	20	457.365	18	9.29336e-86	HETEROGENEOUS	Exon
snp_5_96101944	rs27524	ENSG00000153113	CAST	N	1	34	2.94	548.386	66	3.72264e-77	HETEROGENEOUS	Intron
snp_5_96124330	rs30187	ENSG00000153113	CAST	N	2	34	5.88	545.018	66	1.64752e-76	HETEROGENEOUS	Intron
snp_22_41757647	rs4822024	ENSG00000100412	ACO2	N	1	15	6.67	433.067	28	3.58906e-74	HETEROGENEOUS	Intron
snp_16_89772619	rs4785587	ENSG00000187741	FANCA	N	2	45	4.44	575.25	88	1.27171e-72	HETEROGENEOUS	Junction
snp_18_67526644	rs1615504	ENSG00000150637	CD226	N	1	5	20	317.649	8	7.18262e-64	HETEROGENEOUS	Intron
snp_5_96094694	rs27037	ENSG00000153113	CAST	N	1	34	2.94	472.567	66	9.46109e-63	HETEROGENEOUS	Intron
snp_5_96119273	rs27432	ENSG00000153113	CAST	N	2	34	5.88	471.091	66	1.79151e-62	HETEROGENEOUS	Intron
snp_5_96252589	rs2910686	ENSG00000247121	CTD-2260A17.2	N	1	4	25	299.586	6	1.00331e-61	HETEROGENEOUS	Intron
snp_15_79235446	rs3825932	ENSG00000103811	CTSH	N	7	16	43.75	371.064	30	1.88717e-60	HETEROGENEOUS	Junction
snp_3_121543577	rs1920296	ENSG00000173226	IQCB1	N	2	15	13.33	363.926	28	3.90877e-60	HETEROGENEOUS	Exon
snp_11_61564299	rs4246215	ENSG00000134824	FADS2	Y	3	15	20	353.896	28	4.10223e-58	HETEROGENEOUS	Exon
snp_2_202154397	rs6715284	ENSG00000240344	PPIL3	Y	6	14	42.86	346.119	26	1.12288e-57	HETEROGENEOUS	Junction
snp_3_121543577	rs1920296	ENSG00000173226	IQCB1	N	1	18	5.56	362.709	34	1.24283e-56	HETEROGENEOUS	Junction
snp_1_2513216	rs734999	ENSG00000157873	TNFRSF14	N	3	12	25	326.596	22	4.76221e-56	HETEROGENEOUS	Exon
snp_16_30482494	rs11150589	ENSG00000183336	BOLA2	N	1	64	1.56	558.881	126	8.33501e-56	HETEROGENEOUS	Junction
snp_1_155878732	rs670523	ENSG00000160752	FDPS	N	1	18	5.56	357.216	34	1.52003e-55	HETEROGENEOUS	Junction
snp_2_202154397	rs6715284	ENSG00000003402	CFLAR	N	5	18	27.78	347.024	34	1.56702e-53	HETEROGENEOUS	Exon
snp_1_8021973	rs35675666	ENSG00000116288	PARK7	N	1	14	7.14	312.731	26	5.95939e-51	HETEROGENEOUS	Junction
snp_12_9885999	rs10492166	ENSG00000184293	CLECL1	N	1	4	25	240.052	6	5.47054e-49	HETEROGENEOUS	Exon
snp_2_231097129	rs6716753	ENSG00000079263	SP140	N	2	30	6.67	377.206	58	2.4619e-48	HETEROGENEOUS	Exon
snp_5_96094694	rs27037	ENSG00000164308	ERAP2	N	1	22	4.55	339.913	42	2.90739e-48	HETEROGENEOUS	Junction
snp_12_123593382	rs7132277	ENSG00000111325	OGFOD2	N	1	27	3.7	355.125	52	9.8673e-47	HETEROGENEOUS	Junction
snp_22_39747671	rs909685	ENSG00000100321	SYNGR1	Y	4	5	80	231.205	8	1.6466e-45	HETEROGENEOUS	Intron
snp_12_6440009	rs1800693	ENSG00000067182	TNFRSF1A	N	1	10	10	254.509	18	9.85914e-44	HETEROGENEOUS	Exon
snp_12_9885999	rs10492166	ENSG00000184293	CLECL1	N	2	3	66.67	203.621	4	6.25756e-43	HETEROGENEOUS	Transcript
snp_5_96147733	rs10045403	ENSG00000164308	ERAP2	Y	5	22	22.73	303.363	42	2.62387e-41	HETEROGENEOUS	Junction
snp_5_96094694	rs27037	ENSG00000153113	CAST	N	1	43	2.33	389.87	84	6.36276e-41	HETEROGENEOUS	Junction
snp_17_45575206	rs9901869	ENSG00000228782	MRPL45P2	Y	1	7	14.29	214.003	12	4.15096e-39	HETEROGENEOUS	Intron
snp_17_45575206	rs9901869	ENSG00000259207	ITGB3	N	1	29	3.45	321.443	56	6.3946e-39	HETEROGENEOUS	Intron
snp_12_58162739	rs703842	ENSG00000123427	METTL21B	N	1	6	16.67	201.772	10	6.8902e-38	HETEROGENEOUS	Exon
snp_2_202154397	rs6715284	ENSG00000003402	CFLAR	N	4	21	19.05	276.337	40	4.36978e-37	HETEROGENEOUS	Junction
snp_5_96124330	rs30187	ENSG00000164307	ERAP1	Y	1	7	14.29	203.724	12	5.55225e-37	HETEROGENEOUS	Transcript
snp_7_128681062	rs17339836	ENSG00000128604	IRF5	N	1	14	7.14	237.93	26	4.02362e-36	HETEROGENEOUS	Exon
snp_5_96252589	rs2910686	ENSG00000164308	ERAP2	Y	4	8	50	201.726	14	2.43831e-35	HETEROGENEOUS	Transcript
snp_2_61224259	rs10181042	ENSG00000162929	KIAA1841	Y	3	27	11.11	292.362	52	3.36382e-35	HETEROGENEOUS	Junction
snp_17_45575206	rs9901869	ENSG00000178852	EFCAB13	N	1	26	3.85	278.394	50	1.92007e-33	HETEROGENEOUS	Exon
snp_5_96101944	rs27524	ENSG00000164308	ERAP2	N	5	22	22.73	259.933	42	3.30033e-33	HETEROGENEOUS	Junction
snp_2_202154397	rs6715284	ENSG00000003402	CFLAR	N	2	17	11.76	230.164	32	7.57259e-32	HETEROGENEOUS	Intron
snp_12_9885999	rs10492166	ENSG00000069493	CLEC2D	N	1	9	11.11	181.406	16	4.40138e-30	HETEROGENEOUS	Exon
snp_22_39747671	rs909685	ENSG00000100321	SYNGR1	Y	5	6	83.33	163.686	10	5.61287e-30	HETEROGENEOUS	Transcript
snp_5_96101944	rs27524	ENSG00000164308	ERAP2	N	9	20	45	230.374	38	2.22222e-29	HETEROGENEOUS	Exon
snp_15_38847022	rs72727394	ENSG00000172575	RASGRP1	N	3	18	16.67	218.281	34	9.03771e-29	HETEROGENEOUS	Exon
snp_10_50069395	rs2663052	ENSG00000128815	WDFY4	N	1	45	2.22	323.87	88	1.06115e-28	HETEROGENEOUS	Intron
snp_11_61595564	rs968567	ENSG00000134824	FADS2	N	4	17	23.53	213.072	32	1.2388e-28	HETEROGENEOUS	Junction
snp_22_41757647	rs4822024	ENSG00000167077	MEI1	N	2	17	11.76	205.145	32	3.71594e-27	HETEROGENEOUS	Junction
snp_5_96252589	rs2910686	ENSG00000164308	ERAP2	Y	1	15	6.67	186.345	28	2.5507e-25	HETEROGENEOUS	Intron
snp_3_58395891	rs4681851	ENSG00000168297	PXK	N	1	8	12.5	150.953	14	4.63395e-25	HETEROGENEOUS	Intron
snp_2_219010146	rs11676348	ENSG00000135926	TMBIM1	N	6	15	40	175.293	28	2.92164e-23	HETEROGENEOUS	Exon
snp_15_79235446	rs3825932	ENSG00000103811	CTSH	N	3	13	23.08	165.225	24	4.67026e-23	HETEROGENEOUS	Exon
snp_6_135739355	rs11154801	ENSG00000135541	AHI1	N	2	19	10.53	190.756	36	5.77519e-23	HETEROGENEOUS	Intron
snp_8_79575804	rs1021156	ENSG00000104427	ZC2HC1A	Y	1	8	12.5	138.806	14	1.22541e-22	HETEROGENEOUS	Intron
snp_3_121660664	rs4285028	ENSG00000173226	IQCB1	N	2	18	11.11	180.339	34	7.65426e-22	HETEROGENEOUS	Junction
snp_5_96101944	rs27524	ENSG00000164307	ERAP1	N	1	14	7.14	161.172	26	1.84358e-21	HETEROGENEOUS	Intron
snp_8_11343973	rs2736340	ENSG00000154319	FAM167A	N	1	4	25	107.819	6	5.83307e-21	HETEROGENEOUS	Intron
snp_8_11343973	rs2736340	ENSG00000184608	C8orf12	N	1	3	33.33	97.4685	4	3.40122e-20	HETEROGENEOUS	Intron
snp_5_96252589	rs2910686	ENSG00000164307	ERAP1	N	8	20	40	178.084	38	5.15814e-20	HETEROGENEOUS	Exon
snp_1_2526746	rs3748816	ENSG00000157873	TNFRSF14	N	2	12	16.67	143.953	22	6.56244e-20	HETEROGENEOUS	Exon
snp_12_56394954	rs773125	ENSG00000197728	RPS26	N	1	3	33.33	94.6675	4	1.34112e-19	HETEROGENEOUS	Transcript
snp_5_96147733	rs10045403	ENSG00000164308	ERAP2	Y	6	20	30	173.034	38	3.86587e-19	HETEROGENEOUS	Exon
snp_15_38834033	rs8032939	ENSG00000172575	RASGRP1	Y	7	18	38.89	153.737	34	3.69293e-17	HETEROGENEOUS	Exon
snp_5_96124330	rs30187	ENSG00000153113	CAST	N	1	43	2.33	239.27	84	7.76896e-17	HETEROGENEOUS	Junction
snp_3_121660664	rs4285028	ENSG00000173226	IQCB1	N	3	15	20	138.536	28	1.37552e-16	HETEROGENEOUS	Exon
snp_6_111913262	rs33980500	ENSG00000056972	TRAF3IP2	N	1	11	9.09	111.859	20	8.98574e-15	HETEROGENEOUS	Intron
snp_15_38847022	rs72727394	ENSG00000172575	RASGRP1	N	4	18	22.22	134.68	34	6.33414e-14	HETEROGENEOUS	Junction
snp_4_965779	rs11724804	ENSG00000145214	DGKQ	N	5	23	21.74	150.072	44	1.67568e-13	HETEROGENEOUS	Exon
snp_3_121660664	rs4285028	ENSG00000145088	EAF2	Y	2	8	25	90.5732	14	2.95732e-13	HETEROGENEOUS	Junction
snp_12_56368078	rs11171710	ENSG00000197728	RPS26	N	1	3	33.33	64.0852	4	4.01007e-13	HETEROGENEOUS	Transcript
snp_16_28617885	rs75301646	ENSG00000205609	EIF3CL	N	1	21	4.76	140.086	40	4.91977e-13	HETEROGENEOUS	Junction
snp_9_139253839	rs1128905	ENSG00000187796	CARD9	N	4	13	30.77	110.147	24	5.31448e-13	HETEROGENEOUS	Junction
snp_20_44749251	rs4239702	ENSG00000101017	CD40	N	1	12	8.33	104.738	22	9.48583e-13	HETEROGENEOUS	Junction
snp_16_28617885	rs75301646	ENSG00000178952	TUFM	N	1	3	33.33	60.8206	4	1.95003e-12	HETEROGENEOUS	Intron
snp_8_11343973	rs2736340	ENSG00000136573	BLK	N	3	14	21.43	110.134	26	2.50713e-12	HETEROGENEOUS	Junction
snp_5_96252589	rs2910686	ENSG00000164307	ERAP1	N	4	19	21.05	127.543	36	3.65979e-12	HETEROGENEOUS	Junction
snp_5_150467189	rs2233278	ENSG00000145901	TNIP1	N	1	21	4.76	132.717	40	7.15765e-12	HETEROGENEOUS	Junction
snp_12_12657513	rs11612508	ENSG00000111266	DUSP16	N	1	8	12.5	82.7604	14	8.67573e-12	HETEROGENEOUS	Intron
snp_6_135739355	rs11154801	ENSG00000135541	AHI1	N	3	33	9.09	170.56	64	1.2488e-11	HETEROGENEOUS	Exon
snp_12_56750204	rs2066819	ENSG00000062485	CS	N	1	14	7.14	105.958	26	1.28527e-11	HETEROGENEOUS	Exon
snp_12_123593382	rs7132277	ENSG00000111328	CDK2AP1	N	2	6	33.33	72.0753	10	1.75944e-11	HETEROGENEOUS	Exon
snp_16_28517709	rs26528	ENSG00000205609	EIF3CL	N	2	21	9.52	128.078	40	3.75538e-11	HETEROGENEOUS	Junction
snp_17_38053207	rs12453507	ENSG00000172057	ORMDL3	N	1	5	20	64.9403	8	4.95912e-11	HETEROGENEOUS	Exon
snp_19_10818092	rs892085	ENSG00000129351	ILF3	N	1	24	4.17	136.208	46	7.36328e-11	HETEROGENEOUS	Junction
snp_22_39747671	rs909685	ENSG00000100321	SYNGR1	Y	6	6	100	66.2835	10	2.30134e-10	HETEROGENEOUS	Exon
snp_12_57489709	rs1059513	ENSG00000166888	STAT6	N	2	10	20	82.1259	18	3.62931e-10	HETEROGENEOUS	Intron
snp_2_202154397	rs6715284	ENSG00000240344	PPIL3	Y	5	9	55.56	76.5493	16	6.92319e-10	HETEROGENEOUS	Exon
snp_8_11343973	rs2736340	ENSG00000154319	FAM167A	N	3	3	100	48.5646	4	7.19703e-10	HETEROGENEOUS	Exon
snp_2_61224259	rs10181042	ENSG00000173209	AHSA2	N	3	8	37.5	72.0914	14	8.04876e-10	HETEROGENEOUS	Exon
snp_17_38053207	rs12453507	ENSG00000073605	GSDMB	N	4	11	36.36	83.6499	20	9.34703e-10	HETEROGENEOUS	Exon
snp_15_79235446	rs3825932	ENSG00000103811	CTSH	N	3	11	27.27	82.3539	20	1.55892e-09	HETEROGENEOUS	Intron
snp_15_75311036	rs2289583	ENSG00000178802	MPI	N	3	11	27.27	79.5751	20	4.63459e-09	HETEROGENEOUS	Junction
snp_4_965779	rs11724804	ENSG00000145214	DGKQ	N	1	10	10	72.4173	18	1.75464e-08	HETEROGENEOUS	Intron
snp_15_41563950	rs28374715	ENSG00000137806	NDUFAF1	N	1	7	14.29	60.3905	12	1.91592e-08	HETEROGENEOUS	Junction
snp_8_79575804	rs1021156	ENSG00000104427	ZC2HC1A	Y	3	10	30	71.5316	18	2.48409e-08	HETEROGENEOUS	Exon
snp_15_38847022	rs72727394	ENSG00000172575	RASGRP1	N	4	16	25	91.8777	30	3.40037e-08	HETEROGENEOUS	Intron
snp_22_41757647	rs4822024	ENSG00000167074	TEF	N	1	4	25	45.4643	6	3.7841e-08	HETEROGENEOUS	Exon
snp_17_37912377	rs12946510	ENSG00000073605	GSDMB	N	2	11	18.18	73.2451	20	5.33101e-08	HETEROGENEOUS	Exon
snp_16_89772619	rs4785587	ENSG00000187741	FANCA	N	2	41	4.88	164.541	80	8.43571e-08	HETEROGENEOUS	Exon
snp_8_11343973	rs2736340	ENSG00000136573	BLK	N	4	13	30.77	77.6766	24	1.42058e-07	HETEROGENEOUS	Exon
snp_8_79575804	rs1021156	ENSG00000104427	ZC2HC1A	Y	2	10	20	66.5895	18	1.69117e-07	HETEROGENEOUS	Junction
snp_17_38031857	rs59716545	ENSG00000172057	ORMDL3	Y	1	2	50	29.0806	2	4.84426e-07	HETEROGENEOUS	Transcript
snp_12_58162739	rs703842	ENSG00000123427	METTL21B	N	1	3	33.33	34.9095	4	4.84848e-07	HETEROGENEOUS	Transcript
snp_11_61595564	rs968567	ENSG00000221968	FADS3	N	1	11	9.09	67.1452	20	5.28955e-07	HETEROGENEOUS	Intron
snp_15_41563950	rs28374715	ENSG00000137806	NDUFAF1	N	1	6	16.67	46.5982	10	1.11717e-06	HETEROGENEOUS	Exon
snp_4_48363983	rs6837335	ENSG00000145247	OCIAD2	N	1	9	11.11	56.9814	16	1.67387e-06	HETEROGENEOUS	Junction
snp_8_11343973	rs2736340	ENSG00000136573	BLK	N	2	11	18.18	63.6318	20	1.92432e-06	HETEROGENEOUS	Intron
snp_11_61595564	rs968567	ENSG00000149485	FADS1	N	1	18	5.56	84.5708	34	3.40123e-06	HETEROGENEOUS	Exon
snp_13_43052880	rs2062305	ENSG00000120659	TNFSF11	Y	1	6	16.67	43.8796	10	3.45967e-06	HETEROGENEOUS	Intron
snp_17_38053207	rs12453507	ENSG00000172057	ORMDL3	N	2	8	25	50.2201	14	5.6092e-06	HETEROGENEOUS	Intron
snp_2_25118885	rs6545800	ENSG00000138031	ADCY3	N	1	27	3.7	109.347	52	5.8059e-06	HETEROGENEOUS	Junction
snp_1_155878732	rs670523	ENSG00000116521	SCAMP3	N	1	11	9.09	60.1205	20	6.82222e-06	HETEROGENEOUS	Junction
snp_12_6493351	rs10849448	ENSG00000111321	LTBR	Y	10	10	100	56.5359	18	7.33262e-06	HETEROGENEOUS	Exon
snp_12_6440009	rs1800693	ENSG00000067182	TNFRSF1A	N	1	2	50	23.0539	2	9.86098e-06	HETEROGENEOUS	Intron
snp_12_56470625	rs11171739	ENSG00000197728	RPS26	N	1	4	25	32.7663	6	1.16293e-05	HETEROGENEOUS	Exon
snp_2_61224259	rs10181042	ENSG00000237651	C2orf74	N	3	4	75	32.0566	6	1.59148e-05	HETEROGENEOUS	Exon
snp_9_139266405	rs10781499	ENSG00000187796	CARD9	N	1	13	7.69	64.1778	24	1.60555e-05	HETEROGENEOUS	Junction
snp_5_96147733	rs10045403	ENSG00000247121	CTD-2260A17.2	N	1	4	25	30.984	6	2.5528e-05	HETEROGENEOUS	Intron
snp_10_35295431	rs11010067	ENSG00000095794	CREM	N	1	12	8.33	57.6043	22	5.01779e-05	HETEROGENEOUS	Exon
snp_2_25118885	rs6545800	ENSG00000138031	ADCY3	N	1	22	4.55	86.3904	42	6.59609e-05	HETEROGENEOUS	Exon
snp_10_35295431	rs11010067	ENSG00000095794	CREM	N	2	15	13.33	65.3476	28	8.09239e-05	HETEROGENEOUS	Intron
snp_1_101407519	rs11581062	ENSG00000233184	RP11-421L21.3	N	1	9	11.11	46.0228	16	9.65751e-05	HETEROGENEOUS	Junction
snp_11_589564	rs4963128	ENSG00000177042	TMEM80	N	1	5	20	30.9358	8	0.000144248	HETEROGENEOUS	Exon
snp_19_10525181	rs35164067	ENSG00000065989	PDE4A	N	2	17	11.76	68.1268	32	0.000204756	HETEROGENEOUS	Exon
snp_17_57816757	rs8070345	ENSG00000108406	DHX40	N	1	9	11.11	43.1562	16	0.000264706	HETEROGENEOUS	Intron
snp_2_112665201	rs17174870	ENSG00000153214	TMEM87B	N	1	15	6.67	60.4151	28	0.000360379	HETEROGENEOUS	Intron
snp_15_38847022	rs72727394	ENSG00000172575	RASGRP1	N	1	5	20	28.6288	8	0.000368329	HETEROGENEOUS	Transcript
snp_6_135739355	rs11154801	ENSG00000135541	AHI1	N	1	12	8.33	51.227	22	0.000399302	HETEROGENEOUS	Transcript
snp_22_50971266	rs140522	ENSG00000177989	ODF3B	N	3	8	37.5	38.4926	14	0.000436693	HETEROGENEOUS	Exon
snp_3_159715551	rs668998	ENSG00000244040	IL12A-AS1	N	1	4	25	24.0057	6	0.000520997	HETEROGENEOUS	Intron
snp_12_56470625	rs11171739	ENSG00000139531	SUOX	N	1	6	16.67	30.5408	10	0.000698392	HETEROGENEOUS	Exon
snp_17_38053207	rs12453507	ENSG00000073605	GSDMB	N	1	7	14.29	33.8137	12	0.00072169	HETEROGENEOUS	Transcript
snp_15_79235446	rs3825932	ENSG00000103811	CTSH	N	4	15	26.67	58.0243	28	0.000723633	HETEROGENEOUS	Transcript
snp_4_38812876	rs17616434	ENSG00000197712	FAM114A1	N	1	8	12.5	36.6516	14	0.000832829	HETEROGENEOUS	Intron
snp_21_43836186	rs11203203	ENSG00000160185	UBASH3A	N	1	3	33.33	18.817	4	0.000853728	HETEROGENEOUS	Transcript
snp_10_35535695	rs12242110	ENSG00000095794	CREM	N	1	25	4	84.0241	48	0.00100312	HETEROGENEOUS	Junction
snp_3_121543577	rs1920296	ENSG00000145088	EAF2	N	1	5	20	26.014	8	0.00104451	HETEROGENEOUS	Transcript
snp_15_75096443	rs1378938	ENSG00000140474	ULK3	N	1	17	5.88	61.771	32	0.00121424	HETEROGENEOUS	Exon
snp_5_594083	rs11739663	ENSG00000066230	SLC9A3	N	2	7	28.57	32.1593	12	0.00130756	HETEROGENEOUS	Exon
snp_1_1247494	rs12103	ENSG00000127054	CPSF3L	N	1	18	5.56	64.0095	34	0.00138821	HETEROGENEOUS	Junction
snp_15_38834033	rs8032939	ENSG00000172575	RASGRP1	Y	2	18	11.11	62.778	34	0.00191401	HETEROGENEOUS	Junction
snp_15_38834033	rs8032939	ENSG00000172575	RASGRP1	Y	1	5	20	24.3169	8	0.00202747	HETEROGENEOUS	Transcript
snp_11_64097233	rs694739	ENSG00000168071	CCDC88B	N	1	27	3.7	85.8284	52	0.00218537	HETEROGENEOUS	Exon
snp_17_38031857	rs59716545	ENSG00000172057	ORMDL3	Y	1	8	12.5	32.956	14	0.00292341	HETEROGENEOUS	Intron
snp_2_219010146	rs11676348	ENSG00000127838	PNKD	N	1	10	10	38.8299	18	0.0030033	HETEROGENEOUS	Intron
snp_7_107480315	rs4380874	ENSG00000091140	DLD	N	1	15	6.67	52.4901	28	0.00336654	HETEROGENEOUS	Exon
snp_19_47205707	rs60652743	ENSG00000181027	FKRP	N	1	4	25	18.8111	6	0.00449475	HETEROGENEOUS	Exon
snp_22_37534034	rs2284033	ENSG00000100385	IL2RB	N	1	10	10	37.1356	18	0.00503139	HETEROGENEOUS	Intron
snp_8_11343973	rs2736340	ENSG00000255354	RP11-148O21.2	N	1	2	50	10.5284	2	0.00517358	HETEROGENEOUS	Intron
snp_21_43836186	rs11203203	ENSG00000160185	UBASH3A	N	3	11	27.27	39.3667	20	0.00600087	HETEROGENEOUS	Exon
snp_16_28517709	rs26528	ENSG00000169682	SPNS1	N	1	13	7.69	42.955	24	0.0100654	SYSTEMATIC	Exon
snp_19_10818092	rs892085	ENSG00000079805	DNM2	N	1	18	5.56	55.2493	34	0.0120625	SYSTEMATIC	Intron
snp_15_79231478	rs12148472	ENSG00000103811	CTSH	N	1	15	6.67	47.2803	28	0.012794	SYSTEMATIC	Transcript
snp_17_38053207	rs12453507	ENSG00000186075	ZPBP2	N	1	7	14.29	25.2523	12	0.0136715	SYSTEMATIC	Exon
snp_9_139253839	rs1128905	ENSG00000165684	SNAPC4	N	1	23	4.35	66.0472	44	0.0173467	SYSTEMATIC	Exon
snp_1_155878732	rs670523	ENSG00000116539	ASH1L	N	1	19	5.26	55.9424	36	0.0181369	SYSTEMATIC	Intron
snp_7_37374510	rs6974491	ENSG00000155849	ELMO1	N	1	23	4.35	65.4451	44	0.0195727	SYSTEMATIC	Exon
snp_11_64097233	rs694739	ENSG00000168071	CCDC88B	N	1	29	3.45	79.3841	56	0.0216149	SYSTEMATIC	Junction
snp_17_45575206	rs9901869	ENSG00000198933	TBKBP1	N	3	9	33.33	29.2592	16	0.022246	SYSTEMATIC	Exon
snp_22_39747050	rs2267407	ENSG00000100311	PDGFB	N	1	8	12.5	26.5055	14	0.0223073	SYSTEMATIC	Exon
snp_16_28591530	rs9924471	ENSG00000176476	CCDC101	N	1	5	20	17.582	8	0.0245883	SYSTEMATIC	Intron
snp_3_121660664	rs4285028	ENSG00000145088	EAF2	Y	1	5	20	17.2698	8	0.0274191	SYSTEMATIC	Transcript
snp_17_37912377	rs12946510	ENSG00000141741	MIEN1	N	1	4	25	13.6721	6	0.0335208	SYSTEMATIC	Exon
snp_22_41757647	rs4822024	ENSG00000167074	TEF	N	1	2	50	6.05556	2	0.048423	SYSTEMATIC	Transcript
snp_8_79575804	rs1021156	ENSG00000171033	PKIA	Y	1	4	25	12.6415	6	0.0490956	SYSTEMATIC	Exon
snp_11_65656564	rs2231884	ENSG00000172803	SNX32	N	3	12	25	33.8374	22	0.0510259	SYSTEMATIC	Exon
snp_5_96252589	rs2910686	ENSG00000113441	LNPEP	N	1	18	5.56	48.064	34	0.0555664	SYSTEMATIC	Junction
snp_13_43052880	rs2062305	ENSG00000120659	TNFSF11	Y	2	5	40	14.661	8	0.0660824	SYSTEMATIC	Exon
snp_13_40355913	rs9532434	ENSG00000133103	COG6	N	2	20	10	51.745	38	0.0676885	SYSTEMATIC	Exon
snp_18_67526644	rs1615504	ENSG00000150637	CD226	N	1	7	14.29	19.6643	12	0.073709	SYSTEMATIC	Junction
snp_18_51819750	rs545979	ENSG00000166845	C18orf54	N	1	2	50	5.17705	2	0.0751307	SYSTEMATIC	Transcript
snp_1_1247494	rs12103	ENSG00000127054	CPSF3L	N	1	18	5.56	45.0304	34	0.0977689	SYSTEMATIC	Exon
snp_16_11359680	rs1646019	ENSG00000175643	RMI2	Y	1	2	50	4.5273	2	0.10397	SYSTEMATIC	Transcript
snp_19_10475652	rs2304256	ENSG00000105397	TYK2	N	1	25	4	60.5797	48	0.105098	SYSTEMATIC	Exon
snp_19_6668972	rs1077667	ENSG00000125735	TNFSF14	Y	2	3	66.67	7.57988	4	0.108238	SYSTEMATIC	Junction
snp_3_121660664	rs4285028	ENSG00000145088	EAF2	Y	1	8	12.5	20.2938	14	0.121148	SYSTEMATIC	Intron
snp_19_6668972	rs1077667	ENSG00000125735	TNFSF14	Y	1	2	50	3.71626	2	0.155964	SYSTEMATIC	Transcript
snp_2_61224259	rs10181042	ENSG00000115464	USP34	N	1	43	2.33	96.6271	84	0.163515	SYSTEMATIC	Intron
snp_1_2513216	rs734999	ENSG00000157873	TNFRSF14	N	1	13	7.69	30.0456	24	0.183245	SYSTEMATIC	Transcript
snp_2_219010146	rs11676348	ENSG00000135926	TMBIM1	N	3	12	25	27.6168	22	0.188731	SYSTEMATIC	Junction
snp_5_131770805	rs2188962	ENSG00000197375	SLC22A5	N	1	10	10	22.9664	18	0.191885	SYSTEMATIC	Exon
snp_8_79575804	rs1021156	ENSG00000171033	PKIA	Y	1	3	33.33	5.49729	4	0.239968	SYSTEMATIC	Transcript
snp_12_6493351	rs10849448	ENSG00000111321	LTBR	Y	8	8	100	17.1996	14	0.245699	SYSTEMATIC	Junction
snp_16_30482494	rs11150589	ENSG00000183604	RP11-347C12.2	N	1	30	3.33	64.8129	58	0.251197	SYSTEMATIC	Intron
snp_4_965779	rs11724804	ENSG00000145214	DGKQ	N	5	19	26.32	40.5569	36	0.276326	SYSTEMATIC	Junction
snp_3_58470351	rs9311676	ENSG00000168291	PDHB	N	1	10	10	20.7767	18	0.29083	SYSTEMATIC	Junction
snp_12_111862575	rs11065898	ENSG00000198270	TMEM116	N	1	12	8.33	24.7656	22	0.308413	SYSTEMATIC	Exon
snp_19_18304700	rs874628	ENSG00000096996	IL12RB1	N	1	18	5.56	37.3298	34	0.318591	SYSTEMATIC	Exon
snp_17_38031857	rs59716545	ENSG00000186075	ZPBP2	N	1	2	50	2.02603	2	0.363123	SYSTEMATIC	Intron
snp_2_231097129	rs6716753	ENSG00000135899	SP110	N	1	23	4.35	46.6027	44	0.365814	SYSTEMATIC	Exon
snp_1_154364140	rs11265608	ENSG00000160712	IL6R	N	4	10	40	19.3595	18	0.37001	SYSTEMATIC	Junction
snp_2_61095245	rs842639	ENSG00000237651	C2orf74	N	1	4	25	6.00673	6	0.422437	SYSTEMATIC	Exon
snp_8_79575804	rs1021156	ENSG00000171033	PKIA	Y	1	4	25	5.69156	6	0.458613	SYSTEMATIC	Intron
snp_7_37386237	rs2700987	ENSG00000155849	ELMO1	N	1	29	3.45	55.8242	56	0.481482	SYSTEMATIC	Intron
snp_22_41757647	rs4822024	ENSG00000100413	POLR3H	Y	1	6	16.67	8.91545	10	0.540146	SYSTEMATIC	Exon
snp_3_121660664	rs4285028	ENSG00000145088	EAF2	Y	4	6	66.67	7.99144	10	0.629673	SYSTEMATIC	Exon
snp_5_176794191	rs12654812	ENSG00000169220	RGS14	N	1	15	6.67	23.0938	28	0.728331	SYSTEMATIC	Exon
snp_15_90977333	rs8042861	ENSG00000140575	IQGAP1	N	1	38	2.63	63.3817	74	0.805913	SYSTEMATIC	Exon
snp_3_49701983	rs9858542	ENSG00000164062	APEH	N	1	22	4.55	33.8012	42	0.812294	SYSTEMATIC	Exon
snp_19_6668972	rs1077667	ENSG00000125735	TNFSF14	Y	4	4	100	2.87226	6	0.8247	SYSTEMATIC	Exon
snp_3_159715551	rs668998	ENSG00000168811	IL12A	Y	2	7	28.57	7.286	12	0.838149	SYSTEMATIC	Exon
snp_11_61564299	rs4246215	ENSG00000134825	TMEM258	N	1	4	25	2.62265	6	0.854496	SYSTEMATIC	Exon
snp_22_39747671	rs909685	ENSG00000100321	SYNGR1	Y	3	3	100	1.26129	4	0.867907	SYSTEMATIC	Junction
snp_1_117080166	rs6677309	ENSG00000116815	CD58	N	1	6	16.67	5.28034	10	0.871681	SYSTEMATIC	Exon
snp_19_10818092	rs892085	ENSG00000127616	SMARCA4	N	2	37	5.41	58.2416	72	0.879489	SYSTEMATIC	Exon
snp_1_154364140	rs11265608	ENSG00000160712	IL6R	N	5	10	50	11.0713	18	0.891305	SYSTEMATIC	Exon
snp_12_6493351	rs10849448	ENSG00000111321	LTBR	Y	1	2	50	0.216213	2	0.897532	SYSTEMATIC	Transcript
snp_4_38812876	rs17616434	ENSG00000197712	FAM114A1	N	1	14	7.14	17.3164	26	0.899213	SYSTEMATIC	Junction
snp_15_75096443	rs1378938	ENSG00000178802	MPI	N	1	7	14.29	5.96174	12	0.917998	SYSTEMATIC	Exon
snp_3_159715551	rs668998	ENSG00000168811	IL12A	Y	1	7	14.29	5.78444	12	0.926556	SYSTEMATIC	Junction
snp_15_75311036	rs2289583	ENSG00000178802	MPI	N	1	7	14.29	4.4862	12	0.972983	SYSTEMATIC	Exon
snp_22_41757647	rs4822024	ENSG00000100412	ACO2	N	1	18	5.56	16.3942	34	0.995301	SYSTEMATIC	Exon
snp_13_43052880	rs2062305	ENSG00000120659	TNFSF11	Y	3	4	75	0.501385	6	0.997822	SYSTEMATIC	Junction
snp_9_139253839	rs1128905	ENSG00000187796	CARD9	N	6	13	46.15	6.5135	24	0.999848	SYSTEMATIC	Exon
