# Supplementary material for: Profiling RNA-Seq at multiple resolutions markedly increases the number of causal eQTLs in autoimmune disease
Source: PLoS Genet. 2017 Oct 23;13(10):e1007071. doi: 10.1371/journal.pgen.1007071 (PMC5695635; doi:10.1371/journal.pgen.1007071)
Supplement: S9 Table — All candidate causal cis-eQTLs detected in the GWAS-eQTL integration passed a genome-wide significance FDR threshold of 5%. (XLSX) [file pgen.1007071.s009.xlsx]

## Sheet: Autoimmune loci with GW sig.
S9 Table: Candidate causal cis-eQTLs of autoimmune loci with genome-wide FDR q-value. All candidate causal cis-eQTLs detected in the GWAS-eQTL integration passed a genome-wide significance FDR threshold of 5%.
SNP	Target	Ensembl Gene	Gene name	beta	t-stat	p-value	GenomeWide FDR q-value	Bonferonni corrected P-value at autoimmune loci	RTC Score	Quantification Type
rs2910686	5_96209376_96269826	ENSG00000247121	CTD-2260A17.2	1.38724	55.9803	8.03147e-182	1.7785e-173	2.87045e-178	1	Intron
rs2910686	ENSG00000164308.12_96253166_96255420	ENSG00000164308	ERAP2	1.37779	53.5196	1.94861e-175	4.39403e-168	1.06199e-171	1	Exon
rs2910686	ENSG00000164308.12_96249021_96249161	ENSG00000164308	ERAP2	1.37161	52.2456	4.8447e-172	5.91748e-165	2.64036e-168	1	Exon
rs2910686	ENSG00000164308.12_96244665_96244821	ENSG00000164308	ERAP2	1.37195	52.1229	1.03677e-171	1.21569e-164	5.65041e-168	1	Exon
rs2910686	ENSG00000164308.12_96248341_96248502	ENSG00000164308	ERAP2	1.36944	51.7693	9.35727e-171	1.05501e-163	5.09971e-167	1	Exon
rs2910686	ENSG00000164308.12_96239081_96239264	ENSG00000164308	ERAP2	1.36394	50.7144	7.09553e-168	7.17245e-161	3.86706e-164	1	Exon
rs2910686	ENSG00000164308.12_96237210_96237385	ENSG00000164308	ERAP2	1.36429	49.5509	1.20279e-164	1.03703e-157	6.5552e-161	1	Exon
rs2910686	ENSG00000164308.12_96251392_96251553	ENSG00000164308	ERAP2	1.36337	49.1025	2.18635e-163	1.78032e-156	1.19156e-159	1	Exon
rs2910686	ENSG00000164308.12_96245284_96245513	ENSG00000164308	ERAP2	1.35952	48.2079	7.54845e-161	5.6738e-154	4.1139e-157	1	Exon
rs2910686	ENSG00000164308.12_96237978_96238057	ENSG00000164308	ERAP2	1.35986	47.717	1.92977e-159	6.01807e-153	1.05172e-155	1	Exon
rs2910686	5_96248502_96249021	ENSG00000164308	ERAP2	1.35503	47.3671	1.97346e-158	1.5416e-152	9.86926e-155	1	Junction
rs2910686	5_96249161_96251392	ENSG00000164308	ERAP2	1.35607	47.3095	2.89695e-158	2.25643e-152	1.44877e-154	1	Junction
rs2910686	ENSG00000164308.12_96230950_96231063	ENSG00000164308	ERAP2	1.3543	46.7852	9.6843e-157	2.6782e-150	5.27795e-153	1	Exon
rs2910686	5_96244821_96245284	ENSG00000164308	ERAP2	1.35484	46.6619	2.22027e-156	1.70948e-150	1.11035e-152	1	Junction
rs2910686	5_96251473_96253166	ENSG00000164308	ERAP2	1.35366	46.5549	4.56448e-156	3.50432e-150	2.2827e-152	1	Junction
rs2910686	5_96235893_96237210	ENSG00000164308	ERAP2	1.35306	46.5358	5.19319e-156	3.97562e-150	2.59712e-152	1	Junction
rs2910686	5_96239264_96244665	ENSG00000164308	ERAP2	1.34775	46.2662	3.21296e-155	2.43876e-149	1.6068e-151	1	Junction
rs2910686	ENSG00000164308.12_96235825_96235949	ENSG00000164308	ERAP2	1.34767	45.9791	2.25803e-154	5.75589e-148	1.23063e-150	1	Exon
rs2910686	5_96245468_96248341	ENSG00000164308	ERAP2	1.34784	45.8383	5.89198e-154	4.34903e-148	2.94658e-150	1	Junction
rs2910686	ENSG00000164308.12_96232436_96232567	ENSG00000164308	ERAP2	1.34679	45.5949	3.10638e-153	6.95127e-147	1.69298e-149	1	Exon
rs2910686	5_96228157_96230950	ENSG00000164308	ERAP2	1.34556	44.9131	3.38594e-151	2.25119e-145	1.69331e-147	1	Junction
rs2910686	ENSG00000164308.12_96232077_96232208	ENSG00000164308	ERAP2	1.34414	44.8476	5.32864e-151	1.09235e-144	2.90411e-147	1	Exon
rs2910686	ENSG00000164308.12_96228003_96228157	ENSG00000164308	ERAP2	1.34245	44.8146	6.69481e-151	1.36288e-144	3.64867e-147	1	Exon
rs2910686	5_96238057_96239081	ENSG00000164308	ERAP2	1.33887	43.7194	1.40923e-147	8.90539e-142	7.04754e-144	1	Junction
rs2910686	5_96237385_96237978	ENSG00000164308	ERAP2	1.3345	42.198	7.24351e-143	3.96898e-137	3.62248e-139	1	Junction
rs2910686	ENSG00000164308.12	ENSG00000164308	ERAP2	1.33367	42.1493	1.02967e-142	1.1997e-135	7.5166e-140	1	Gene
rs2910686	5_96232567_96235825	ENSG00000164308	ERAP2	1.32794	41.6805	3.07655e-141	1.64866e-135	1.53858e-137	1	Junction
rs2910686	5_96232208_96232436	ENSG00000164308	ERAP2	1.3251	40.9923	4.71857e-139	2.36759e-133	2.35976e-135	1	Junction
rs2910686	ENSG00000164308.12_96219496_96219634	ENSG00000164308	ERAP2	1.32096	40.5082	1.68073e-137	9.87364e-132	9.15996e-134	1	Exon
rs2910686	ENSG00000164308.12_96224889_96225192	ENSG00000164308	ERAP2	1.31622	40.4981	1.81034e-137	1.06138e-131	9.86636e-134	1	Exon
rs2910686	5_96231063_96232077	ENSG00000164308	ERAP2	1.32151	40.0964	3.58548e-136	1.51768e-130	1.7931e-132	1	Junction
rs2910686	5_96225009_96228003	ENSG00000164308	ERAP2	1.30868	39.4611	4.189e-134	1.63377e-128	2.09492e-130	1	Junction
rs2910686	ENSG00000164308.12_96215268_96215964	ENSG00000164308	ERAP2	1.31202	39.3959	6.8491e-134	2.9014e-128	3.73276e-130	1	Exon
rs2910686	ENSG00000164308.12_96222359_96222493	ENSG00000164308	ERAP2	1.3082	39.1479	4.45756e-133	1.7706e-127	2.42937e-129	1	Exon
rs2910686	5_96219634_96222359	ENSG00000164308	ERAP2	1.29811	37.1152	2.74318e-126	5.58943e-121	1.37187e-122	1	Junction
rs2910686	5_96215964_96219496	ENSG00000164308	ERAP2	1.27999	35.1916	1.1608e-119	1.80408e-114	5.80514e-116	1	Junction
rs2910686	5_96222493_96224889	ENSG00000164308	ERAP2	1.25853	33.458	1.61344e-113	1.84117e-108	8.06882e-110	1	Junction
rs2910686	ENST00000437043.3	ENSG00000164308	ERAP2	1.18717	26.5703	1.62937e-87	1.33377e-82	4.28523e-84	1	Transcript
rs773125	ENST00000552361.1	ENSG00000197728	RPS26	1.16055	25.2119	4.20635e-82	2.69861e-77	2.74759e-78	0.960784	Transcript
rs2910686	5_96212231_96215268	ENSG00000164308	ERAP2	1.12304	22.9131	9.05629e-73	2.23069e-68	4.52905e-69	1	Junction
rs30187	ENSG00000164307.7_96121492_96121675	ENSG00000164307	ERAP1	1.09587	22.6096	1.5976e-71	2.75259e-67	8.7069e-68	0.985054	Exon
rs909685	ENSG00000100321.10_39772057_39772202	ENSG00000100321	SYNGR1	1.19347	22.4541	6.96844e-71	1.15789e-66	9.08266e-67	0.998355	Exon
rs30187	ENSG00000164307.7_96116762_96116902	ENSG00000164307	ERAP1	1.0897	22.4509	7.18005e-71	1.19211e-66	3.91313e-67	0.985054	Exon
rs2910686	ENSG00000164308.12_96211643_96212231	ENSG00000164308	ERAP2	1.11002	22.3176	2.54121e-70	4.10209e-66	1.38496e-66	1	Exon
rs909685	ENSG00000100321.10_39773603_39774386	ENSG00000100321	SYNGR1	1.18599	22.1111	1.8051e-69	2.79886e-65	2.35276e-65	0.998355	Exon
rs909685	22_39770558_39772057	ENSG00000100321	SYNGR1	1.17896	21.8112	3.12689e-68	6.53831e-64	3.72475e-64	0.998355	Junction
rs30187	5_96119784_96121492	ENSG00000164307	ERAP1	1.07294	21.5169	5.15866e-67	1.02447e-62	2.57985e-63	0.985054	Junction
rs30187	ENSG00000164307.7_96119628_96119784	ENSG00000164307	ERAP1	1.06825	21.4813	7.24671e-67	1.01667e-62	3.94946e-63	0.985054	Exon
rs909685	ENSG00000100321.10_39770321_39770558	ENSG00000100321	SYNGR1	1.16547	21.2395	7.28422e-66	9.66692e-62	9.49426e-62	0.998355	Exon
rs909685	22_39772202_39773603	ENSG00000100321	SYNGR1	1.1621	21.1367	1.94343e-65	3.66655e-61	2.31501e-61	0.998355	Junction
rs703842	ENSG00000123427.11_58174038_58176324	ENSG00000123427	METTL21B	1.1396	21.1176	2.33238e-65	2.99458e-61	6.04156e-61	0.980831	Exon
rs909685	ENSG00000100321.10	ENSG00000100321	SYNGR1	1.16231	21.1142	2.41054e-65	2.97126e-61	4.50048e-62	0.998355	Gene
rs30187	ENSG00000164307.7_96116127_96116208	ENSG00000164307	ERAP1	1.0556	20.9392	1.28387e-64	1.58982e-60	6.9971e-61	0.985054	Exon
rs30187	ENSG00000164307.7_96118755_96118939	ENSG00000164307	ERAP1	1.05123	20.803	4.72295e-64	5.65981e-60	2.57401e-60	0.985054	Exon
rs30187	ENSG00000164307.7_96122174_96122253	ENSG00000164307	ERAP1	1.05598	20.6868	1.43692e-63	1.68874e-59	7.83119e-60	0.985054	Exon
rs909685	22_39746114_39770321	ENSG00000100321	SYNGR1	1.14267	20.3832	2.63201e-62	4.39802e-58	3.13525e-58	0.998355	Junction
rs2292239	ENSG00000197728.5	ENSG00000197728	RPS26	1.05935	20.2613	8.46635e-62	6.55876e-58	1.69666e-58	0.988796	Gene
rs909685	ENSG00000100321.10_39777701_39781593	ENSG00000100321	SYNGR1	1.13895	20.2308	1.13401e-61	1.22378e-57	1.47807e-57	0.998355	Exon
rs30187	ENSG00000164307.7_96139106_96139646	ENSG00000164307	ERAP1	1.02451	19.5318	9.28127e-59	8.40126e-55	5.05829e-55	0.985054	Exon
rs909685	ENST00000489206.1	ENSG00000100321	SYNGR1	1.11692	19.5093	1.15188e-58	2.40097e-54	7.52408e-55	0.998355	Transcript
rs27524	ENSG00000164307.7_96116762_96116902	ENSG00000164307	ERAP1	1.05202	19.4161	2.81912e-58	2.50229e-54	2.02694e-54	1	Exon
rs30187	ENSG00000164307.7_96125999_96126070	ENSG00000164307	ERAP1	1.01613	19.1608	3.27295e-57	2.78479e-53	1.78376e-53	0.985054	Exon
rs30187	ENSG00000164307.7_96124234_96124388	ENSG00000164307	ERAP1	1.01355	19.0606	8.56631e-57	7.13803e-53	4.66864e-53	0.985054	Exon
rs30187	ENSG00000164307.7_96132878_96133012	ENSG00000164307	ERAP1	1.00795	18.9151	3.46391e-56	2.80171e-52	1.88783e-52	0.985054	Exon
rs27524	ENSG00000164307.7_96121492_96121675	ENSG00000164307	ERAP1	1.03967	18.8615	5.80032e-56	4.64672e-52	4.17043e-52	1	Exon
rs30187	ENSG00000164307.7_96136565_96136703	ENSG00000164307	ERAP1	0.999525	18.7163	2.33718e-55	1.81843e-51	1.27376e-51	0.985054	Exon
rs30187	ENSG00000164307.7_96129506_96129660	ENSG00000164307	ERAP1	1.00095	18.6675	3.73522e-55	2.86698e-51	2.03569e-51	0.985054	Exon
rs30187	5_96118939_96119628	ENSG00000164307	ERAP1	0.999143	18.6237	5.69006e-55	6.63763e-51	2.8456e-51	0.985054	Junction
rs909685	ENSG00000100321.10_39745930_39746114	ENSG00000100321	SYNGR1	1.09035	18.5144	1.6241e-54	1.20861e-50	2.11685e-50	0.998355	Exon
rs27524	ENSG00000164307.7_96116127_96116208	ENSG00000164307	ERAP1	1.0248	18.4799	2.26318e-54	1.66957e-50	1.62722e-50	1	Exon
rs909685	ENST00000415332.1	ENSG00000100321	SYNGR1	1.0878	18.414	4.25873e-54	7.14378e-50	2.7818e-50	0.998355	Transcript
rs27524	ENSG00000164307.7_96122174_96122253	ENSG00000164307	ERAP1	1.02487	18.2733	1.64437e-53	1.16659e-49	1.1823e-49	1	Exon
rs30187	5_96112255_96116127	ENSG00000164307	ERAP1	0.984345	18.1258	6.76487e-53	7.17855e-49	3.38311e-49	0.985054	Junction
rs30187	ENSG00000164307.7_96129103_96129216	ENSG00000164307	ERAP1	0.983182	18.042	1.51134e-52	1.03073e-48	8.23682e-49	0.985054	Exon
rs30187	ENSG00000164307.7_96117397_96117558	ENSG00000164307	ERAP1	0.970345	17.7586	2.28746e-51	1.48153e-47	1.24667e-47	0.985054	Exon
rs30187	5_96121675_96122174	ENSG00000164307	ERAP1	0.97771	17.7513	2.45237e-51	2.41781e-47	1.22643e-47	0.985054	Junction
rs30187	5_96116208_96116762	ENSG00000164307	ERAP1	0.965996	17.6649	5.61107e-51	5.3846e-47	2.8061e-47	0.985054	Junction
rs27524	5_96119784_96121492	ENSG00000164307	ERAP1	1.0042	17.6483	6.57898e-51	6.28821e-47	4.20857e-47	1	Junction
rs27524	ENSG00000164307.7_96118755_96118939	ENSG00000164307	ERAP1	0.996396	17.565	1.46126e-50	9.07407e-47	1.05065e-46	1	Exon
rs30187	ENSG00000164307.7_96130745_96130865	ENSG00000164307	ERAP1	0.967808	17.5056	2.5806e-50	1.58191e-46	1.40643e-46	0.985054	Exon
rs27524	ENSG00000164307.7_96119628_96119784	ENSG00000164307	ERAP1	0.995757	17.4928	2.91479e-50	1.78085e-46	2.09573e-46	1	Exon
rs30187	5_96124388_96125999	ENSG00000164307	ERAP1	0.96598	17.462	3.91527e-50	3.58763e-46	1.95803e-46	0.985054	Junction
rs909685	ENST00000328933.5	ENSG00000100321	SYNGR1	1.05713	17.4572	4.09984e-50	5.94317e-46	2.67802e-46	0.998355	Transcript
rs30187	5_96122253_96124234	ENSG00000164307	ERAP1	0.962452	17.231	3.56549e-49	3.10246e-45	1.7831e-45	0.985054	Junction
rs909685	22_39772215_39773020	ENSG00000100321	SYNGR1	1.04859	17.1971	4.93163e-49	4.66707e-45	4.19583e-45	0.998355	Intron
rs30187	ENSG00000164307.7_96127764_96127895	ENSG00000164307	ERAP1	0.955465	17.1049	1.18894e-48	6.71297e-45	6.47973e-45	0.985054	Exon
rs27524	ENSG00000164307.7_96139106_96139646	ENSG00000164307	ERAP1	0.982271	16.9868	3.67287e-48	2.02113e-44	2.64079e-44	1	Exon
rs27524	ENSG00000164307.7_96132878_96133012	ENSG00000164307	ERAP1	0.979207	16.9017	8.27031e-48	4.47197e-44	5.94636e-44	1	Exon
rs27524	ENSG00000164307.7_96136565_96136703	ENSG00000164307	ERAP1	0.975831	16.8887	9.36109e-48	5.04188e-44	6.73062e-44	1	Exon
rs909685	22_39774386_39777701	ENSG00000100321	SYNGR1	1.03606	16.8285	1.66192e-47	1.44129e-43	1.41396e-43	0.998355	Intron
rs909685	22_39773080_39773603	ENSG00000100321	SYNGR1	1.03405	16.8182	1.83236e-47	1.58649e-43	1.55897e-43	0.998355	Intron
rs27524	ENSG00000164307.7_96124234_96124388	ENSG00000164307	ERAP1	0.977031	16.7853	2.50731e-47	1.29955e-43	1.80275e-43	1	Exon
rs27524	5_96112255_96116127	ENSG00000164307	ERAP1	0.971255	16.7087	5.20128e-47	3.84694e-43	3.32726e-43	1	Junction
rs30187	ENST00000443439.2	ENSG00000164307	ERAP1	0.93762	16.5753	1.85257e-46	2.45395e-42	4.87226e-43	0.985054	Transcript
rs27524	ENSG00000164307.7_96125999_96126070	ENSG00000164307	ERAP1	0.968787	16.5397	2.59915e-46	1.28184e-42	1.86879e-42	1	Exon
rs2736340	ENSG00000154319.10_11278972_11282145	ENSG00000154319	FAM167A	1.0732	16.4689	5.09474e-46	2.47484e-42	4.47115e-42	0.991315	Exon
rs30187	ENSG00000164307.7	ENSG00000164307	ERAP1	0.935461	16.4562	5.74621e-46	2.2897e-42	4.19473e-43	0.985054	Gene
rs27524	ENSG00000164307.7_96129506_96129660	ENSG00000164307	ERAP1	0.960967	16.3609	1.42202e-45	6.74602e-42	1.02243e-41	1	Exon
rs27432	ENSG00000164307.7_96119628_96119784	ENSG00000164307	ERAP1	0.987299	16.318	2.13521e-45	1.00063e-41	1.53522e-41	0.959239	Exon
rs12453507	ENSG00000172057.4_38079365_38079516	ENSG00000172057	ORMDL3	0.919824	16.2083	6.04464e-45	2.75438e-41	8.56828e-41	0.974087	Exon
rs30187	5_96133012_96136565	ENSG00000164307	ERAP1	0.917806	16.2071	6.11383e-45	4.0526e-41	3.05753e-41	0.985054	Junction
rs1021156	ENSG00000104427.6_79598702_79598843	ENSG00000104427	ZC2HC1A	-1.05136	-16.1077	1.5689e-44	7.00428e-41	4.06393e-40	0.97541	Exon
rs30187	5_96117558_96118755	ENSG00000164307	ERAP1	0.916277	16.1066	1.58567e-44	1.02614e-40	7.92992e-41	0.985054	Junction
rs30187	ENSG00000164307.7_96126215_96126346	ENSG00000164307	ERAP1	0.919788	16.0482	2.75593e-44	1.21486e-40	1.50198e-40	0.985054	Exon
rs27524	ENSG00000164307.7_96117397_96117558	ENSG00000164307	ERAP1	0.939022	15.8584	1.65845e-43	7.02012e-40	1.19243e-39	1	Exon
rs27524	5_96121675_96122174	ENSG00000164307	ERAP1	0.945654	15.8386	2.0003e-43	1.21665e-39	1.27959e-39	1	Junction
rs30187	5_96126070_96126215	ENSG00000164307	ERAP1	0.909078	15.6964	7.65138e-43	4.50189e-39	3.82646e-39	0.985054	Junction
rs27432	ENSG00000164307.7_96118755_96118939	ENSG00000164307	ERAP1	0.962852	15.6807	8.87529e-43	3.62652e-39	6.38133e-39	0.959239	Exon
rs30187	5_96129216_96129506	ENSG00000164307	ERAP1	0.907535	15.6572	1.10739e-42	6.4614e-39	5.53804e-39	0.985054	Junction
rs27524	ENSG00000164307.7_96129103_96129216	ENSG00000164307	ERAP1	0.931685	15.5298	3.67787e-42	1.45648e-38	2.64439e-38	1	Exon
rs11724804	ENSG00000145214.9_955770_955870	ENSG00000145214	DGKQ	0.931406	15.5277	3.7503e-42	1.48346e-38	1.8279e-38	1	Exon
rs27524	5_96122253_96124234	ENSG00000164307	ERAP1	0.932613	15.4633	6.87418e-42	3.86834e-38	4.39742e-38	1	Junction
rs27524	ENSG00000164307.7_96130745_96130865	ENSG00000164307	ERAP1	0.923643	15.2979	3.24876e-41	1.218e-37	2.33586e-37	1	Exon
rs6716753	2_231110655_231112631	ENSG00000185404	SP140L	-1.13817	-15.2355	5.83115e-41	3.12e-37	1.25154e-36	0.955823	Junction
rs27524	5_96124388_96125999	ENSG00000164307	ERAP1	0.920062	15.2143	7.11443e-41	3.79246e-37	4.5511e-37	1	Junction
rs1021156	ENSG00000104427.6	ENSG00000104427	ZC2HC1A	-1.01163	-15.1825	9.57733e-41	3.08937e-37	3.51488e-37	0.980874	Gene
rs30187	5_96129660_96130745	ENSG00000164307	ERAP1	0.89046	15.1652	1.12659e-40	5.71183e-37	5.63408e-37	0.985054	Junction
rs27524	5_96116208_96116762	ENSG00000164307	ERAP1	0.911457	15.1368	1.46895e-40	7.40611e-37	9.39685e-37	1	Junction
rs28374715	ENSG00000137806.4_41688685_41689338	ENSG00000137806	NDUFAF1	-0.994434	-15.0998	2.0779e-40	7.44687e-37	3.99061e-36	0.966354	Exon
rs2736340	8_11258674_11291429	ENSG00000184608	C8orf12	1.01342	15.0733	2.66269e-40	1.51744e-36	1.55901e-36	0.991315	Intron
rs27524	5_96118939_96119628	ENSG00000164307	ERAP1	0.914249	15.068	2.79656e-40	1.39091e-36	1.78896e-36	1	Junction
rs1615504	18_67534647_67540380	ENSG00000150637	CD226	0.874632	15.0639	2.90519e-40	1.64956e-36	2.70067e-36	0.957516	Intron
rs1021156	ENSG00000104427.6_79601457_79601608	ENSG00000104427	ZC2HC1A	-0.997603	-15.0572	3.09433e-40	1.09878e-36	8.01525e-36	0.969945	Exon
rs27037	ENSG00000164307.7_96116762_96116902	ENSG00000164307	ERAP1	0.964672	14.9902	5.78434e-40	2.02036e-36	3.15247e-36	0.990291	Exon
rs11171710	ENST00000552361.1	ENSG00000197728	RPS26	-0.856365	-14.9867	5.97638e-40	6.21095e-36	4.43926e-36	0.955182	Transcript
rs27432	ENSG00000164307.7_96139106_96139646	ENSG00000164307	ERAP1	0.939617	14.9622	7.5186e-40	2.6099e-36	5.40587e-36	0.961957	Exon
rs27524	ENSG00000164307.7_96127764_96127895	ENSG00000164307	ERAP1	0.910298	14.9429	8.99859e-40	3.11027e-36	6.46999e-36	1	Exon
rs27432	ENSG00000164307.7_96125999_96126070	ENSG00000164307	ERAP1	0.939631	14.9317	9.99414e-40	3.44312e-36	7.18579e-36	0.956522	Exon
rs27524	ENSG00000164307.7_96126215_96126346	ENSG00000164307	ERAP1	0.899996	14.7104	7.84657e-39	2.54295e-35	5.64168e-35	1	Exon
rs1021156	ENSG00000104427.6_79588022_79588098	ENSG00000104427	ZC2HC1A	-0.991768	-14.6737	1.10323e-38	3.53956e-35	2.85771e-34	0.97541	Exon
rs27524	5_96136703_96139106	ENSG00000164307	ERAP1	0.895105	14.6255	1.72703e-38	7.5041e-35	1.10478e-34	1	Junction
rs10492166	ENSG00000184293.3_9868456_9869372	ENSG00000184293	CLECL1	0.827222	14.5431	3.70871e-38	1.14914e-34	5.2571e-34	0.993127	Exon
rs27432	ENSG00000164307.7_96129506_96129660	ENSG00000164307	ERAP1	0.921349	14.5148	4.81871e-38	1.4807e-34	3.46465e-34	0.961957	Exon
rs27037	ENSG00000164307.7_96116127_96116208	ENSG00000164307	ERAP1	0.941656	14.4538	8.48186e-38	2.56056e-34	4.62262e-34	0.990291	Exon
rs30187	ENSG00000164307.7_96143563_96143803	ENSG00000164307	ERAP1	0.854297	14.1608	1.26663e-36	3.53167e-33	6.90314e-33	0.985054	Exon
rs27037	5_96119784_96121492	ENSG00000164307	ERAP1	0.928966	14.0628	3.11686e-36	1.14765e-32	1.55874e-32	0.990291	Junction
rs27524	5_96133012_96136565	ENSG00000164307	ERAP1	0.866957	14.048	3.57238e-36	1.3111e-32	2.28525e-32	1	Junction
rs30187	5_96130865_96132878	ENSG00000164307	ERAP1	0.848094	14.0111	5.0127e-36	1.82393e-32	2.50685e-32	0.985054	Junction
rs27037	5_96112255_96116127	ENSG00000164307	ERAP1	0.916634	13.8422	2.35445e-35	8.24353e-32	1.17746e-31	0.980583	Junction
rs11724804	ENSG00000145214.9_956927_957078	ENSG00000145214	DGKQ	0.873071	13.8315	2.59412e-35	6.42777e-32	1.26437e-31	1	Exon
rs27432	5_96124388_96125999	ENSG00000164307	ERAP1	0.887652	13.7087	7.9629e-35	2.63285e-31	5.09387e-31	0.953804	Junction
rs27524	5_96126070_96126215	ENSG00000164307	ERAP1	0.859102	13.6586	1.2558e-34	4.09807e-31	8.03337e-31	1	Junction
rs27434	5_96127895_96129103	ENSG00000164307	ERAP1	0.986938	13.6297	1.63369e-34	5.30004e-31	8.17006e-31	0.975543	Junction
rs27037	ENSG00000164307.7_96132878_96133012	ENSG00000164307	ERAP1	0.902004	13.4764	6.57587e-34	1.44965e-30	3.58385e-30	0.970874	Exon
rs27524	5_96129216_96129506	ENSG00000164307	ERAP1	0.848405	13.4085	1.21586e-33	3.73034e-30	7.77785e-30	1	Junction
rs27524	5_96129660_96130745	ENSG00000164307	ERAP1	0.847805	13.3866	1.48263e-33	4.52079e-30	9.48437e-30	1	Junction
rs1021156	8_79624341_79627456	ENSG00000104427	ZC2HC1A	-0.929467	-13.3782	1.5999e-33	5.69689e-30	2.65039e-29	0.969945	Intron
rs27524	5_96117558_96118755	ENSG00000164307	ERAP1	0.837832	13.3022	3.17718e-33	9.51583e-30	2.03244e-29	1	Junction
rs27037	ENSG00000164307.7_96119628_96119784	ENSG00000164307	ERAP1	0.890498	13.2664	4.38836e-33	9.17758e-30	2.39166e-29	0.990291	Exon
rs2736340	ENSG00000154319.10_11301540_11302395	ENSG00000154319	FAM167A	0.93165	13.2606	4.62461e-33	9.66353e-30	4.05856e-29	0.991315	Exon
rs27037	ENSG00000164307.7_96118755_96118939	ENSG00000164307	ERAP1	0.887977	13.2422	5.45912e-33	1.13626e-29	2.97522e-29	0.990291	Exon
rs27037	ENSG00000164307.7_96136565_96136703	ENSG00000164307	ERAP1	0.884683	13.1532	1.2165e-32	2.47422e-29	6.62992e-29	0.990291	Exon
rs10181042	ENSG00000237651.2_61391489_61391964	ENSG00000237651	C2orf74	0.806548	13.0968	2.01945e-32	4.05753e-29	5.5755e-28	1	Exon
rs27037	ENSG00000164307.7_96124234_96124388	ENSG00000164307	ERAP1	0.882633	13.0186	4.06967e-32	8.03712e-29	2.21797e-28	0.990291	Exon
rs11171739	ENSG00000197728.5_56436209_56436386	ENSG00000197728	RPS26	0.786356	12.9661	6.51016e-32	1.26758e-28	9.22815e-28	0.957983	Exon
rs27037	ENSG00000164307.7_96125999_96126070	ENSG00000164307	ERAP1	0.8775	12.9099	1.07611e-31	2.06524e-28	5.86478e-28	0.990291	Exon
rs27524	5_96130865_96132878	ENSG00000164307	ERAP1	0.828117	12.9057	1.11734e-31	3.00167e-28	7.14763e-28	1	Junction
rs27037	ENSG00000164307.7_96139106_96139646	ENSG00000164307	ERAP1	0.87426	12.8647	1.61117e-31	3.05444e-28	8.78089e-28	0.990291	Exon
rs10849448	12_6497991_6499278	ENSG00000111321	LTBR	0.918859	12.7935	3.03764e-31	7.974e-28	7.52119e-28	1	Junction
rs27037	ENSG00000164307.7_96130745_96130865	ENSG00000164307	ERAP1	0.870535	12.7898	3.13861e-31	5.84294e-28	1.71054e-27	0.961165	Exon
rs2231884	ENSG00000172803.12_65620344_65620429	ENSG00000172803	SNX32	1.07746	12.7782	3.47943e-31	6.45798e-28	9.60636e-27	1	Exon
rs2736340	ENSG00000136573.6_11417842_11418961	ENSG00000136573	BLK	-0.907088	-12.7347	5.12307e-31	9.41218e-28	4.49601e-27	0.986352	Exon
rs27037	5_96121675_96122174	ENSG00000164307	ERAP1	0.870205	12.7344	5.13908e-31	1.32979e-27	2.57005e-27	0.980583	Junction
rs10849448	ENSG00000111321.5_6499278_6499506	ENSG00000111321	LTBR	0.913898	12.7016	6.8776e-31	1.25193e-27	1.77786e-27	1	Exon
rs3825932	15_79228092_79229660	ENSG00000103811	CTSH	-0.823967	-12.6828	8.12261e-31	2.07622e-27	1.06024e-26	0.95	Junction
rs909685	ENSG00000100321.10_39771941_39772038	ENSG00000100321	SYNGR1	0.864075	12.68	8.3276e-31	1.50576e-27	1.08542e-26	0.998355	Exon
rs35675666	1_8021795_8022823	ENSG00000116288	PARK7	1.02415	12.6404	1.18287e-30	2.99392e-27	3.02402e-26	0.998615	Junction
rs27037	ENSG00000164307.7_96117397_96117558	ENSG00000164307	ERAP1	0.858721	12.634	1.25226e-30	2.23721e-27	6.82481e-27	0.990291	Exon
rs27432	5_96117558_96118755	ENSG00000164307	ERAP1	0.833334	12.623	1.38008e-30	3.47939e-27	8.82838e-27	0.959239	Junction
rs27037	ENSG00000164307.7_96129506_96129660	ENSG00000164307	ERAP1	0.858495	12.5422	2.82068e-30	4.90913e-27	1.53727e-26	0.970874	Exon
rs10849448	ENSG00000111321.5_6497966_6497991	ENSG00000111321	LTBR	0.906521	12.5157	3.56327e-30	6.162e-27	9.21106e-27	1	Exon
rs10849448	ENSG00000111321.5_6497564_6497672	ENSG00000111321	LTBR	0.90354	12.4632	5.66517e-30	9.66929e-27	1.46445e-26	1	Exon
rs2910686	5_96219634_96224889	ENSG00000164308	ERAP2	0.800643	12.4301	7.58155e-30	1.82326e-26	3.79153e-26	1	Junction
rs27524	5_96127895_96129103	ENSG00000164307	ERAP1	0.803638	12.4294	7.62589e-30	1.83325e-26	4.87828e-26	1	Junction
rs27524	5_96119784_96121343	ENSG00000164307	ERAP1	-0.802854	-12.4216	8.16846e-30	2.16583e-26	3.75586e-26	1	Intron
rs2910686	ENST00000512869.1	ENSG00000164308	ERAP2	0.798968	12.4049	9.46413e-30	5.98037e-26	2.48907e-26	1	Transcript
rs2910686	ENST00000515387.1	ENSG00000164308	ERAP2	0.797361	12.3845	1.13168e-29	7.12744e-26	2.97631e-26	1	Transcript
rs10849448	ENSG00000111321.5_6499826_6500731	ENSG00000111321	LTBR	0.897454	12.3708	1.27683e-29	2.11215e-26	3.3006e-26	1	Exon
rs10849448	12_6497671_6497966	ENSG00000111321	LTBR	0.897044	12.333	1.78012e-29	4.18828e-26	4.40758e-26	1	Junction
rs10849448	ENSG00000111321.5	ENSG00000111321	LTBR	0.894588	12.3279	1.86158e-29	3.28608e-26	6.53414e-27	1	Gene
rs27524	ENSG00000164307.7_96143563_96143803	ENSG00000164307	ERAP1	0.801339	12.3051	2.27242e-29	3.69052e-26	1.63387e-25	1	Exon
rs3825932	ENSG00000103811.10_79229660_79229838	ENSG00000103811	CTSH	-0.804383	-12.2015	5.62982e-29	8.88832e-26	7.98028e-25	0.954545	Exon
rs1920296	ENSG00000173226.12_121500590_121500721	ENSG00000173226	IQCB1	-0.736149	-12.1923	6.10108e-29	9.60296e-26	1.58036e-24	0.954674	Exon
rs27037	5_96122253_96124234	ENSG00000164307	ERAP1	0.844364	12.191	6.16774e-29	1.39782e-25	3.08449e-25	0.980583	Junction
rs10849448	ENSG00000111321.5_6494393_6494545	ENSG00000111321	LTBR	0.887558	12.1362	9.95387e-29	1.54087e-25	2.57307e-25	1	Exon
rs1920296	ENSG00000173226.12_121491404_121491560	ENSG00000173226	IQCB1	-0.729341	-12.0256	2.60494e-28	3.88869e-25	6.74758e-24	0.96034	Exon
rs909685	22_39760301_39770321	ENSG00000100321	SYNGR1	0.829122	12.0177	2.78946e-28	6.6223e-25	2.37327e-24	0.998355	Intron
rs1021156	8_79610748_79627456	ENSG00000104427	ZC2HC1A	-0.865766	-11.9636	4.46145e-28	9.48664e-25	1.08315e-23	0.953552	Junction
rs10849448	12_6494545_6495232	ENSG00000111321	LTBR	0.875172	11.9067	7.30351e-28	1.53115e-24	1.80835e-24	1	Junction
rs2736340	ENSG00000136573.6_11415471_11415547	ENSG00000136573	BLK	-0.867376	-11.906	7.34519e-28	1.06071e-24	6.44613e-24	0.968983	Exon
rs2736340	ENSG00000136573.6_11407668_11407771	ENSG00000136573	BLK	-0.864764	-11.8616	1.07785e-27	1.53471e-24	9.45921e-24	0.986352	Exon
rs27037	5_96124388_96125999	ENSG00000164307	ERAP1	0.823215	11.8279	1.44194e-27	2.95292e-24	7.21114e-24	0.980583	Junction
rs10849448	12_6495610_6497564	ENSG00000111321	LTBR	0.869396	11.82	1.54365e-27	3.15385e-24	3.82207e-24	1	Junction
rs12453507	17_38066177_38068579	ENSG00000172057	ORMDL3	0.7586	11.8	1.8338e-27	4.04088e-24	1.7047e-23	0.979976	Intron
rs2910686	5_96239264_96244670	ENSG00000164308	ERAP2	0.769221	11.7996	1.84019e-27	3.73535e-24	9.2028e-24	1	Junction
rs10849448	ENSG00000111321.5_6494188_6494313	ENSG00000111321	LTBR	0.863306	11.699	4.37207e-27	5.95435e-24	1.13018e-23	1	Exon
rs27037	5_96133012_96136565	ENSG00000164307	ERAP1	0.80889	11.6903	4.70961e-27	9.30251e-24	2.35527e-23	0.970874	Junction
rs10849448	ENSG00000111321.5_6495513_6495611	ENSG00000111321	LTBR	0.861326	11.6486	6.73475e-27	9.00867e-24	1.74093e-23	1	Exon
rs1021156	8_79601608_79609642	ENSG00000104427	ZC2HC1A	-0.83563	-11.6359	7.50727e-27	1.46108e-23	1.82262e-22	0.97541	Junction
rs27037	ENSG00000164307.7_96129103_96129216	ENSG00000164307	ERAP1	0.807679	11.5218	1.98959e-26	2.57776e-23	1.08433e-22	0.980583	Exon
rs27037	5_96129660_96130745	ENSG00000164307	ERAP1	0.807391	11.5096	2.20846e-26	4.14659e-23	1.10445e-22	0.970874	Junction
rs3825932	ENSG00000103811.10_79223793_79223848	ENSG00000103811	CTSH	-0.76798	-11.4477	3.73819e-26	4.74701e-23	5.29888e-22	0.965909	Exon
rs27037	5_96118939_96119628	ENSG00000164307	ERAP1	0.803287	11.4439	3.86165e-26	7.11588e-23	1.93121e-22	0.980583	Junction
rs2736340	8_11407771_11412252	ENSG00000136573	BLK	-0.835957	-11.4124	5.04695e-26	9.22498e-23	4.23287e-22	0.973945	Junction
rs27432	5_96130865_96132878	ENSG00000164307	ERAP1	0.781685	11.4039	5.42364e-26	9.89401e-23	3.4695e-22	0.964674	Junction
rs3825932	15_79214547_79215335	ENSG00000103811	CTSH	-0.768375	-11.3976	5.72078e-26	1.04231e-22	7.46733e-22	0.975	Junction
rs27037	ENSG00000164307.7_96127764_96127895	ENSG00000164307	ERAP1	0.796935	11.3088	1.21285e-25	1.48698e-22	6.61003e-22	0.970874	Exon
rs27037	5_96116208_96116762	ENSG00000164307	ERAP1	0.790733	11.292	1.39845e-25	2.45367e-22	6.99363e-22	0.961165	Junction
rs2231884	ENSG00000172803.12_65616949_65617053	ENSG00000172803	SNX32	0.983483	11.2758	1.60278e-25	1.94799e-22	4.42511e-21	0.99359	Exon
rs10849448	ENSG00000111321.5_6495232_6495328	ENSG00000111321	LTBR	0.836014	11.1997	3.04245e-25	3.6208e-22	7.86474e-22	1	Exon
rs27037	5_96136703_96139106	ENSG00000164307	ERAP1	0.787719	11.184	3.4744e-25	5.89977e-22	1.73755e-21	0.980583	Junction
rs3825932	15_79220123_79221754	ENSG00000103811	CTSH	-0.75371	-11.138	5.11271e-25	8.57148e-22	6.67362e-21	0.981818	Junction
rs2736340	8_11406631_11407668	ENSG00000136573	BLK	-0.821173	-11.1303	5.44979e-25	9.11236e-22	4.57074e-21	0.98139	Junction
rs703842	ENSG00000123297.11_58177724_58177953	ENSG00000123297	TSFM	0.767935	11.0877	7.7916e-25	8.99938e-22	2.01826e-20	0.980831	Exon
rs10181042	ENSG00000237651.2_61390187_61390367	ENSG00000237651	C2orf74	0.714684	11.0643	9.4735e-25	1.08725e-21	2.61554e-20	1	Exon
rs33980500	ENSG00000255389.1	ENSG00000255389	C6orf3	-1.24378	-11.0476	1.08996e-24	1.34531e-21	1.03764e-21	0.967797	Gene
rs33980500	ENST00000531702.1	ENSG00000255389	C6orf3	-1.24378	-11.0476	1.08996e-24	4.59284e-21	3.30475e-21	0.967797	Transcript
rs59716545	ENSG00000172057.4	ENSG00000172057	ORMDL3	-0.732549	-10.9191	3.1787e-24	3.79797e-21	5.93463e-21	0.972909	Gene
rs59716545	ENST00000304046.2	ENSG00000172057	ORMDL3	-0.73231	-10.9129	3.34774e-24	1.35479e-20	2.18675e-20	0.987044	Transcript
rs2736340	8_11415547_11418811	ENSG00000136573	BLK	-0.808293	-10.8897	4.05634e-24	6.29369e-21	3.40205e-20	0.976427	Junction
rs10849448	12_6493850_6494188	ENSG00000111321	LTBR	0.813363	10.8241	6.99095e-24	1.06376e-20	1.73096e-20	1	Junction
rs2231884	ENSG00000172803.12_65617621_65618025	ENSG00000172803	SNX32	0.956004	10.7934	9.00795e-24	9.52809e-21	2.48701e-19	0.987179	Exon
rs10849448	ENSG00000111321.5_6493754_6493850	ENSG00000111321	LTBR	0.808486	10.7722	1.0727e-23	1.12748e-20	2.77293e-20	1	Exon
rs10849448	12_6499506_6499826	ENSG00000111321	LTBR	0.811814	10.771	1.084e-23	1.62486e-20	2.68399e-20	1	Junction
rs10492166	ENST00000542530.1	ENSG00000184293	CLECL1	0.670251	10.7478	1.31181e-23	5.05166e-20	9.74411e-20	0.965636	Transcript
rs1646019	ENSG00000175643.7	ENSG00000175643	RMI2	-0.727065	-10.7301	1.51821e-23	1.74135e-20	9.68617e-21	0.951923	Gene
rs3825932	15_79223848_79224714	ENSG00000103811	CTSH	-0.73143	-10.6864	2.17502e-23	3.18469e-20	2.83906e-19	0.963636	Junction
rs2231884	11_65620429_65620753	ENSG00000172803	SNX32	0.930586	10.5735	5.48959e-23	7.79424e-20	1.40341e-18	1	Junction
rs10181042	2_61390367_61391489	ENSG00000162929	KIAA1841	0.687846	10.5417	7.11945e-23	1.00146e-19	1.82009e-18	1	Junction
rs3825932	15_79221835_79223793	ENSG00000103811	CTSH	-0.72333	-10.5342	7.56655e-23	1.06208e-19	9.87662e-19	0.988636	Junction
rs2736340	ENSG00000136573.6_11406533_11406631	ENSG00000136573	BLK	-0.792421	-10.5322	7.68859e-23	7.53042e-20	6.74751e-19	0.968983	Exon
rs11154801	ENSG00000135541.15_135644300_135644462	ENSG00000135541	AHI1	-0.735656	-10.5237	8.24504e-23	8.05469e-20	2.13571e-18	0.954198	Exon
rs27037	5_96130865_96132878	ENSG00000164307	ERAP1	0.748532	10.3913	2.41904e-22	3.25656e-19	1.20976e-18	0.990291	Junction
rs27037	ENSG00000164307.7_96143563_96143803	ENSG00000164307	ERAP1	0.74652	10.35	3.37947e-22	3.12477e-19	1.84181e-18	0.980583	Exon
rs27037	5_96129216_96129506	ENSG00000164307	ERAP1	0.743735	10.3289	4.00681e-22	5.30903e-19	2.00381e-18	0.951456	Junction
rs10849448	12_6494313_6494393	ENSG00000111321	LTBR	0.779239	10.306	4.81995e-22	6.3481e-19	1.19342e-18	1	Junction
rs27037	5_96117558_96118755	ENSG00000164307	ERAP1	0.733787	10.2456	7.83722e-22	1.01596e-18	3.91939e-18	0.980583	Junction
rs703842	ENSG00000123297.11_58180823_58180945	ENSG00000123297	TSFM	-0.722063	-10.2068	1.07043e-21	9.47388e-19	2.77274e-17	0.974441	Exon
rs11724804	ENSG00000145214.9_962599_962698	ENSG00000145214	DGKQ	0.694733	10.1158	2.21726e-21	1.90941e-18	1.08069e-17	0.986564	Exon
rs12453507	ENSG00000073605.12_38062100_38062238	ENSG00000073605	GSDMB	0.667618	10.0716	3.1565e-21	2.68537e-18	4.47434e-17	0.976443	Exon
rs909685	ENST00000318801.4	ENSG00000100321	SYNGR1	0.726527	10.0549	3.60443e-21	1.13777e-17	2.35442e-17	0.998355	Transcript
rs10492166	ENST00000540988.1	ENSG00000184293	CLECL1	0.633871	10.0508	3.72289e-21	1.17246e-17	2.76536e-17	0.993127	Transcript
rs1800693	ENSG00000067182.3_6440406_6441159	ENSG00000067182	TNFRSF1A	0.654153	10.0477	3.81629e-21	3.22549e-18	9.88533e-17	1	Exon
rs4681851	3_58406687_58409188	ENSG00000168297	PXK	0.896993	10.0353	4.21337e-21	5.31111e-18	1.7654e-18	0.950661	Intron
rs11724804	ENSG00000145214.9_960917_961149	ENSG00000145214	DGKQ	0.689348	9.99414	5.84143e-21	4.86388e-18	2.84711e-17	1	Exon
rs10181042	2_61372331_61389977	ENSG00000162929	KIAA1841	0.659587	9.96021	7.64397e-21	9.15909e-18	1.95418e-16	1	Junction
rs3794060	11_71186668_71187247	ENSG00000172890	NADSYN1	-0.714024	-9.89759	1.2539e-20	1.4745e-17	1.05164e-16	0.957831	Junction
rs4822024	22_42166965_42172106	ENSG00000167077	MEI1	0.714422	9.87026	1.55538e-20	1.81571e-17	4.7859e-17	0.956473	Junction
rs10181042	ENSG00000237651.2_61389977_61390090	ENSG00000237651	C2orf74	0.648791	9.75132	3.95716e-20	3.07426e-17	1.09253e-15	1	Exon
rs3807306	7_128578103_128582125	ENSG00000128604	IRF5	-0.666907	-9.73113	4.63381e-20	5.19488e-17	5.5198e-16	0.969697	Junction
rs11676348	2_219146904_219151930	ENSG00000135926	TMBIM1	-0.621795	-9.62051	1.0969e-19	1.18597e-16	1.90542e-15	0.97619	Junction
rs12453507	ENSG00000073605.12_38061679_38061749	ENSG00000073605	GSDMB	0.637276	9.46025	3.78365e-19	2.69389e-16	5.36333e-15	0.974087	Exon
rs30187	5_96126346_96127764	ENSG00000164307	ERAP1	0.634369	9.42115	5.10858e-19	5.1659e-16	2.5548e-15	0.985054	Junction
rs10181042	2_61390090_61390187	ENSG00000162929	KIAA1841	0.62823	9.38234	6.87716e-19	6.86387e-16	1.75815e-14	1	Junction
rs27524	5_96126346_96127764	ENSG00000164307	ERAP1	0.651743	9.3723	7.42625e-19	7.38141e-16	4.75057e-15	1	Junction
rs734999	ENSG00000157873.11_2494587_2495268	ENSG00000157873	TNFRSF14	0.619672	9.37097	7.50192e-19	5.19649e-16	1.44074e-14	0.985185	Exon
rs10849448	12_6495328_6495513	ENSG00000111321	LTBR	0.726008	9.35754	8.31325e-19	8.22294e-16	2.05836e-15	1	Junction
rs27037	5_96127895_96129103	ENSG00000164307	ERAP1	0.683336	9.30595	1.23207e-18	1.19844e-15	6.16158e-15	0.961165	Junction
rs4285028	ENSG00000145088.4_121575858_121576003	ENSG00000145088	EAF2	-0.682683	-9.27909	1.51135e-18	1.01569e-15	3.91485e-14	1	Exon
rs11154801	ENSG00000135541.15_135811598_135811885	ENSG00000135541	AHI1	-0.663707	-9.23067	2.18241e-18	1.43811e-15	5.65309e-14	0.965649	Exon
rs11724804	4_957078_958964	ENSG00000145214	DGKQ	0.647101	9.22958	2.20056e-18	2.08805e-15	1.02986e-14	1	Junction
rs734999	ENSG00000157873.11_2492063_2492153	ENSG00000157873	TNFRSF14	0.607193	9.16856	3.49067e-18	2.25326e-15	6.70384e-14	0.958025	Exon
rs2736340	8_11414346_11415471	ENSG00000136573	BLK	-0.705432	-9.16196	3.66888e-18	3.48839e-15	2.14813e-14	0.98139	Intron
rs4285028	ENSG00000145088.4	ENSG00000145088	EAF2	-0.672499	-9.13306	4.5617e-18	3.54893e-15	1.67415e-14	0.995816	Gene
rs3807306	ENSG00000128604.13	ENSG00000128604	IRF5	-0.633297	-9.1095	5.44614e-18	4.20981e-15	1.01679e-14	0.954545	Gene
rs3825932	15_79231513_79237233	ENSG00000103811	CTSH	-0.644765	-9.07356	7.13296e-18	6.43449e-15	9.31066e-14	0.995455	Junction
rs6715284	2_202005458_202006097	ENSG00000003402	CFLAR	0.973437	9.07023	7.31358e-18	6.73945e-15	6.22239e-14	0.969816	Intron
rs3825932	15_79225928_79227186	ENSG00000103811	CTSH	-0.642041	-9.02574	1.02033e-17	9.2688e-15	9.485e-14	1	Intron
rs11724804	4_954509_954837	ENSG00000145214	DGKQ	0.631449	9.01454	1.1094e-17	9.81805e-15	5.19198e-14	0.961612	Junction
rs75301646	16_28746000_28746099	ENSG00000184110	EIF3C	0.610516	9.00919	1.15465e-17	1.02003e-14	5.77442e-14	0.966019	Junction
rs75301646	16_28391854_28391953	ENSG00000205609	EIF3CL	0.610277	9.00542	1.18763e-17	1.0482e-14	5.93936e-14	0.969256	Junction
rs27524	5_96116902_96117397	ENSG00000164307	ERAP1	0.622425	8.9696	1.55106e-17	1.35176e-14	9.92215e-14	1	Junction
rs1059513	12_57493223_57493550	ENSG00000166888	STAT6	1.02976	8.93828	1.95799e-17	1.7315e-14	1.72499e-14	0.998276	Intron
rs6716753	ENSG00000079263.11_231177301_231177930	ENSG00000079263	SP140	-0.772015	-8.92951	2.08984e-17	1.24896e-14	5.76983e-13	0.971888	Exon
rs4285028	ENSG00000145088.4_121591384_121591635	ENSG00000145088	EAF2	-0.658339	-8.91917	2.2564e-17	1.34377e-14	5.84476e-13	0.983264	Exon
rs9901869	ENSG00000198933.4_45787864_45789427	ENSG00000198933	TBKBP1	-0.596381	-8.90696	2.47033e-17	1.46521e-14	1.34633e-13	0.979618	Exon
rs75301646	16_28854469_28855057	ENSG00000178952	TUFM	0.602563	8.88899	2.82217e-17	2.45516e-14	1.00864e-13	0.995146	Intron
rs33980500	6_111922521_111926979	ENSG00000056972	TRAF3IP2	-1.04626	-8.84888	3.79642e-17	3.25884e-14	1.7456e-13	0.977966	Intron
rs11724804	4_959079_959279	ENSG00000145214	DGKQ	0.621301	8.8283	4.41888e-17	3.66617e-14	2.06804e-13	1	Junction
rs9901869	ENSG00000198933.4_45774455_45774559	ENSG00000198933	TBKBP1	-0.588887	-8.77464	6.55857e-17	3.72022e-14	3.57442e-13	0.961783	Exon
rs12946510	ENSG00000073605.12_38062100_38062238	ENSG00000073605	GSDMB	-0.574605	-8.74767	7.99381e-17	4.49601e-14	2.20701e-12	0.984688	Exon
rs7204270	16_30291115_30291205	ENSG00000183604	RP11-347C12.2	0.596721	8.74117	8.38387e-17	6.74882e-14	2.03544e-12	0.982143	Junction
rs11724804	4_957881_958964	ENSG00000145214	DGKQ	0.61361	8.71307	1.0298e-16	8.40576e-14	3.49204e-13	0.992322	Intron
rs9901869	ENSG00000228782.3	ENSG00000228782	MRPL45P2	0.582916	8.66841	1.42673e-16	9.60392e-14	1.04151e-13	0.973248	Gene
rs75301646	16_28746164_28746253	ENSG00000184110	EIF3C	0.589989	8.64971	1.63483e-16	1.27545e-13	8.1758e-13	0.951456	Junction
rs734999	ENSG00000157873.11_2492933_2493254	ENSG00000157873	TNFRSF14	0.579167	8.62841	1.90886e-16	1.03035e-13	3.66596e-12	0.958025	Exon
rs2663052	10_50032214_50034716	ENSG00000128815	WDFY4	-0.576562	-8.60453	2.27021e-16	1.78103e-13	1.32921e-12	0.985465	Intron
rs28374715	15_41679791_41680646	ENSG00000137806	NDUFAF1	-0.655788	-8.49312	5.07652e-16	3.74202e-13	8.81843e-12	0.996088	Junction
rs6716753	ENSG00000079263.11_231106119_231106202	ENSG00000079263	SP140	-0.740282	-8.46873	6.04917e-16	3.08854e-13	1.67012e-11	0.963855	Exon
rs4285028	ENSG00000173226.12_121500590_121500721	ENSG00000173226	IQCB1	-0.630982	-8.43137	7.90727e-16	3.98742e-13	2.04822e-11	0.995816	Exon
rs9901869	ENSG00000198933.4_45775961_45776141	ENSG00000198933	TBKBP1	-0.570703	-8.4214	8.4923e-16	4.2683e-13	4.62831e-12	0.971975	Exon
rs30187	5_96106306_96107348	ENSG00000153113	CAST	-0.575121	-8.40616	9.46988e-16	6.916e-13	3.38454e-12	0.966033	Intron
rs3825932	15_79224800_79225842	ENSG00000103811	CTSH	-0.606439	-8.40236	9.73022e-16	7.09748e-13	9.04521e-12	0.972727	Intron
rs30187	5_96116902_96117397	ENSG00000164307	ERAP1	0.570673	8.38834	1.07546e-15	7.63578e-13	5.37836e-12	0.985054	Junction
rs2736340	ENSG00000154319.10_11324135_11324276	ENSG00000154319	FAM167A	0.651136	8.36565	1.26429e-15	6.21294e-13	1.10954e-11	0.973945	Exon
rs72727394	ENSG00000172575.6_38793344_38793488	ENSG00000172575	RASGRP1	0.741083	8.30884	1.89322e-15	9.10283e-13	2.68364e-11	1	Exon
rs6715284	2_202005162_202006097	ENSG00000003402	CFLAR	-0.904625	-8.30176	1.99066e-15	1.371e-12	2.37127e-11	0.998688	Junction
rs11676348	ENSG00000135926.6_219142658_219142697	ENSG00000135926	TMBIM1	-0.546572	-8.25725	2.72758e-15	1.28827e-12	5.23832e-11	0.995238	Exon
rs4285028	ENSG00000173226.12_121514304_121514413	ENSG00000173226	IQCB1	-0.616108	-8.23858	3.11159e-15	1.45864e-12	8.05996e-11	1	Exon
rs4285028	ENSG00000145088.4_121563300_121563394	ENSG00000145088	EAF2	-0.617778	-8.1992	4.10592e-15	1.89788e-12	1.06356e-10	0.979079	Exon
rs6715284	2_201994869_201997502	ENSG00000003402	CFLAR	0.899221	8.19631	4.18997e-15	2.82165e-12	3.56482e-11	0.954068	Intron
rs72727394	ENSG00000172575.6_38786583_38786968	ENSG00000172575	RASGRP1	0.732811	8.17087	5.0095e-15	2.29369e-12	7.10097e-11	1	Exon
rs2736340	8_11367400_11400733	ENSG00000136573	BLK	-0.645443	-8.17052	5.0216e-15	3.35034e-12	2.94015e-11	0.951613	Intron
rs3807306	7_128587110_128587284	ENSG00000128604	IRF5	-0.574894	-8.11992	7.15564e-15	4.60681e-12	8.5238e-11	0.962121	Junction
rs11676348	ENSG00000135926.6_219144749_219144849	ENSG00000135926	TMBIM1	-0.537156	-8.11689	7.30874e-15	3.28249e-12	1.40364e-10	0.995238	Exon
rs12453507	17_38063992_38064429	ENSG00000172057	ORMDL3	0.561241	8.02018	1.43199e-14	8.99406e-12	1.33118e-10	0.981154	Intron
rs72727394	ENST00000310803.5	ENSG00000172575	RASGRP1	0.716232	7.96512	2.09501e-14	3.23319e-11	1.55617e-10	1	Transcript
rs6715284	2_201742327_201746144	ENSG00000240344	PPIL3	0.873523	7.95957	2.17678e-14	1.31833e-11	2.59298e-10	0.97769	Junction
rs3825932	ENSG00000103811.10_79237233_79237433	ENSG00000103811	CTSH	-0.574988	-7.92116	2.83507e-14	1.18362e-11	4.01871e-10	0.968182	Exon
rs4285028	3_121573670_121575858	ENSG00000145088	EAF2	-0.597736	-7.91787	2.89995e-14	1.73129e-11	7.04049e-10	1	Junction
rs10849448	ENSG00000111321.5_6493199_6493620	ENSG00000111321	LTBR	0.627952	7.91257	3.00734e-14	1.25129e-11	7.77398e-11	1	Exon
rs59716545	17_38031687_38032935	ENSG00000186075	ZPBP2	0.575951	7.91093	3.04149e-14	1.83228e-11	2.5877e-10	1	Intron
rs9901869	17_45534159_45560358	ENSG00000228782	MRPL45P2	-0.535329	-7.83196	5.21956e-14	3.0457e-11	1.86547e-10	0.963057	Intron
rs72727394	ENSG00000172575.6_38803805_38803921	ENSG00000172575	RASGRP1	0.700639	7.82446	5.4932e-14	2.21169e-11	7.78661e-10	1	Exon
rs6715284	ENSG00000240344.4_201735630_201736244	ENSG00000240344	PPIL3	-0.857374	-7.77016	7.9447e-14	3.131e-11	1.03551e-09	0.985564	Exon
rs3825932	ENST00000529861.1	ENSG00000103811	CTSH	-0.564108	-7.75314	8.91582e-14	1.26789e-10	6.62267e-10	0.995455	Transcript
rs11676348	ENSG00000135926.6_219143238_219143288	ENSG00000135926	TMBIM1	-0.515856	-7.71752	1.13424e-13	4.38227e-11	2.1783e-09	0.985714	Exon
rs6716753	2_231155279_231157361	ENSG00000185404	SP140L	-0.67293	-7.71014	1.19209e-13	6.60989e-11	2.55859e-09	0.991968	Junction
rs2469434	ENSG00000206052.5_67508480_67516323	ENSG00000206052	DOK6	0.537037	7.698	1.29374e-13	4.95951e-11	1.68626e-09	0.960784	Exon
rs6715284	ENSG00000003402.12_202006097_202006325	ENSG00000003402	CFLAR	-0.846992	-7.66498	1.61547e-13	6.1118e-11	2.1056e-09	0.998688	Exon
rs9901869	ENSG00000178852.10_45438744_45438887	ENSG00000178852	EFCAB13	-0.524676	-7.60307	2.4455e-13	9.02113e-11	1.3328e-09	1	Exon
rs3825932	15_79229765_79231482	ENSG00000103811	CTSH	-0.554115	-7.58142	2.82546e-13	1.49288e-10	3.68807e-09	0.965909	Junction
rs11154801	6_135716034_135726089	ENSG00000135541	AHI1	-0.558248	-7.57345	2.97954e-13	1.57625e-10	4.9359e-09	0.977099	Intron
rs72727394	15_38852480_38856795	ENSG00000172575	RASGRP1	0.686925	7.55206	3.43526e-13	1.80205e-10	3.19341e-09	1	Intron
rs72727394	15_38792340_38793344	ENSG00000172575	RASGRP1	0.678214	7.53098	3.95131e-13	2.04948e-10	5.15764e-09	1	Junction
rs11203203	ENSG00000160185.9_43867167_43867791	ENSG00000160185	UBASH3A	0.535335	7.52614	4.08004e-13	1.46263e-10	5.31793e-09	1	Exon
rs4285028	ENSG00000145088.4_121554062_121554238	ENSG00000145088	EAF2	-0.573285	-7.52575	4.09067e-13	1.46624e-10	1.05961e-08	0.991632	Exon
rs11676348	ENSG00000135926.6_219142356_219142393	ENSG00000135926	TMBIM1	-0.50213	-7.49813	4.91158e-13	1.74174e-10	9.43268e-09	0.995238	Exon
rs11676348	2_219142697_219143238	ENSG00000135926	TMBIM1	-0.503508	-7.47262	5.81308e-13	2.94818e-10	1.00979e-08	0.995238	Junction
rs3825932	15_79215460_79217676	ENSG00000103811	CTSH	-0.546151	-7.46856	5.97085e-13	3.0325e-10	5.55051e-09	0.959091	Intron
rs27432	5_96139530_96143563	ENSG00000164307	ERAP1	0.552295	7.45573	6.49762e-13	3.27396e-10	4.15653e-09	0.997283	Junction
rs72727394	15_38791147_38792304	ENSG00000172575	RASGRP1	0.666756	7.43539	7.42842e-13	3.71582e-10	9.69631e-09	1	Junction
rs9901869	17_45777063_45785760	ENSG00000198933	TBKBP1	-0.512818	-7.43205	7.59353e-13	3.79348e-10	2.71393e-09	0.974522	Intron
rs2469434	ENSG00000206052.5	ENSG00000206052	DOK6	0.517822	7.42996	7.69835e-13	3.31481e-10	1.43728e-09	0.973856	Gene
rs2469434	ENST00000382713.4	ENSG00000206052	DOK6	0.517822	7.42996	7.69835e-13	9.47961e-10	5.02856e-09	0.973856	Transcript
rs11581062	1_101543064_101549017	ENSG00000233184	RP11-421L21.3	-0.565036	-7.42843	7.77595e-13	3.8788e-10	1.88785e-08	0.976336	Junction
rs11154801	ENST00000417892.2	ENSG00000135541	AHI1	-0.549015	-7.39865	9.45379e-13	1.15098e-09	1.23126e-08	0.950382	Transcript
rs12453507	ENSG00000073605.12_38066009_38066177	ENSG00000073605	GSDMB	0.519875	7.39327	9.79301e-13	3.33563e-10	1.38816e-08	0.991755	Exon
rs11203203	ENSG00000160185.9_43862562_43862706	ENSG00000160185	UBASH3A	0.526231	7.38779	1.01511e-12	3.45002e-10	1.3231e-08	1	Exon
rs72727394	15_38782889_38786583	ENSG00000172575	RASGRP1	0.668144	7.38223	1.05267e-12	5.1667e-10	1.37405e-08	1	Junction
rs909685	ENST00000406293.3	ENSG00000100321	SYNGR1	0.563232	7.36201	1.2014e-12	1.4393e-09	7.84754e-09	0.998355	Transcript
rs12453507	ENST00000519429.1	ENSG00000073605	GSDMB	0.521111	7.35764	1.23618e-12	1.47832e-09	9.18235e-09	0.979976	Transcript
rs11676348	ENSG00000135926.6_219141727_219141822	ENSG00000135926	TMBIM1	-0.490077	-7.28089	2.03607e-12	6.62187e-10	3.91027e-08	0.957143	Exon
rs12103	1_1247527_1247606	ENSG00000127054	CPSF3L	0.623309	7.27924	2.05792e-12	9.69157e-10	5.26108e-08	1	Junction
rs27037	5_96116902_96117397	ENSG00000164307	ERAP1	0.551898	7.27397	2.12933e-12	1.00104e-09	1.06488e-08	0.990291	Junction
rs27037	5_96139530_96143563	ENSG00000164307	ERAP1	0.555058	7.27025	2.18122e-12	1.02398e-09	1.09083e-08	1	Junction
rs11154801	6_135709171_135715795	ENSG00000135541	AHI1	-0.540743	-7.25487	2.40926e-12	1.12535e-09	3.99117e-08	0.996183	Intron
rs6715284	ENSG00000240344.4_201741642_201741760	ENSG00000240344	PPIL3	-0.80672	-7.24224	2.61401e-12	8.3658e-10	3.40709e-08	0.98294	Exon
rs72727394	15_38805157_38808398	ENSG00000172575	RASGRP1	0.652684	7.21948	3.02691e-12	1.39351e-09	3.95103e-08	0.991304	Junction
rs7132277	ENSG00000111328.2_123749740_123749869	ENSG00000111328	CDK2AP1	-0.67294	-7.21178	3.18073e-12	1.00555e-09	8.23904e-08	0.959522	Exon
rs140522	ENSG00000177989.8_50969846_50969887	ENSG00000177989	ODF3B	-0.531412	-7.19862	3.46158e-12	1.08821e-09	8.96654e-08	1	Exon
rs6716753	2_231109786_231110578	ENSG00000185404	SP140L	-0.638768	-7.19147	3.62418e-12	1.64944e-09	9.26522e-08	0.991968	Junction
rs17174870	2_112813333_112817554	ENSG00000153214	TMEM87B	0.555002	7.15873	4.47055e-12	2.0079e-09	7.40591e-08	0.965659	Intron
rs1021156	ENSG00000171033.8	ENSG00000171033	PKIA	-0.566602	-7.14069	5.01708e-12	1.9184e-09	1.84127e-08	0.953552	Gene
rs11010067	10_35416495_35424371	ENSG00000095794	CREM	-0.501359	-7.1406	5.01988e-12	2.23792e-09	8.7863e-08	0.960396	Intron
rs968567	11_61624543_61624926	ENSG00000134824	FADS2	0.651374	7.12309	5.61338e-12	2.48027e-09	6.68665e-08	0.995726	Junction
rs26528	16_28412717_28412860	ENSG00000205609	EIF3CL	0.502964	7.10483	6.30591e-12	2.76408e-09	1.35344e-07	0.975728	Junction
rs3825932	ENST00000534237.1	ENSG00000103811	CTSH	-0.521201	-7.07544	7.60089e-12	7.99755e-09	5.64594e-08	1	Transcript
rs4285028	3_121591635_121605189	ENSG00000145088	EAF2	-0.540663	-7.0678	7.97821e-12	3.44593e-09	1.93695e-07	0.966527	Junction
rs26528	16_28725087_28725230	ENSG00000184110	EIF3C	0.500095	7.06692	8.02281e-12	3.4639e-09	2.05103e-07	0.951456	Junction
rs11203203	ENSG00000160185.9_43857598_43857690	ENSG00000160185	UBASH3A	0.50564	7.05113	8.86659e-12	2.62126e-09	1.15567e-07	1	Exon
rs6715284	ENSG00000240344.4_201750421_201750495	ENSG00000240344	PPIL3	-0.787976	-7.03287	9.95213e-12	2.9201e-09	1.29716e-07	0.98294	Exon
rs2910686	ENSG00000164307.7_96122174_96122253	ENSG00000164307	ERAP1	-0.506274	-7.01264	1.1307e-11	3.29167e-09	6.16234e-08	1	Exon
rs4822024	ENSG00000100413.12_41939995_41940476	ENSG00000100413	POLR3H	-0.529456	-6.97328	1.4485e-11	4.14837e-09	4.64679e-08	0.987723	Exon
rs2233278	5_150443308_150466646	ENSG00000145901	TNIP1	-0.896398	-6.94596	1.71904e-11	7.05324e-09	1.09967e-07	0.957143	Junction
rs6715284	ENSG00000240344.4_201746144_201746211	ENSG00000240344	PPIL3	-0.775274	-6.91546	2.08022e-11	5.81585e-09	2.71135e-07	0.975066	Exon
rs6715284	2_201736244_201741642	ENSG00000240344	PPIL3	-0.775591	-6.90976	2.15543e-11	8.70937e-09	2.56755e-07	0.980315	Junction
rs11724804	4_960842_960917	ENSG00000145214	DGKQ	0.501329	6.86951	2.7691e-11	1.10052e-08	1.29594e-07	1	Junction
rs30187	5_96101849_96103142	ENSG00000153113	CAST	-0.482838	-6.83599	3.40851e-11	1.34722e-08	1.2182e-07	0.963315	Intron
rs968567	11_61615756_61624483	ENSG00000134824	FADS2	0.623846	6.82683	3.60735e-11	1.40683e-08	4.29708e-07	0.995726	Junction
rs6715284	ENSG00000240344.4	ENSG00000240344	PPIL3	-0.767009	-6.82632	3.61856e-11	1.22502e-08	6.75584e-08	0.97769	Gene
rs703842	ENST00000300209.8	ENSG00000123427	METTL21B	0.516304	6.82342	3.68406e-11	3.47025e-08	4.79813e-07	0.955272	Transcript
rs4246215	ENSG00000134824.9_61624926_61625002	ENSG00000134824	FADS2	0.491836	6.81745	3.82258e-11	1.0255e-08	1.05538e-06	0.952991	Exon
rs6715284	2_201741760_201746144	ENSG00000240344	PPIL3	-0.765376	-6.81744	3.82273e-11	1.48499e-08	4.55363e-07	0.972441	Junction
rs11676348	2_219137670_219181451	ENSG00000127838	PNKD	-0.462697	-6.79864	4.29296e-11	1.67112e-08	5.11764e-07	0.957143	Intron
rs11612508	12_12674397_12707470	ENSG00000111266	DUSP16	-0.549515	-6.77536	4.95418e-11	1.90952e-08	5.90588e-07	0.954955	Intron
rs26528	16_28726755_28734485	ENSG00000184110	EIF3C	0.481071	6.76883	5.15701e-11	1.96371e-08	1.10685e-06	0.954693	Junction
rs26528	16_28738566_28743150	ENSG00000184110	EIF3C	0.481909	6.75814	5.50704e-11	2.08734e-08	1.40787e-06	0.966019	Junction
rs7132277	ENSG00000111328.2_123751732_123752624	ENSG00000111328	CDK2AP1	-0.634035	-6.75409	5.6454e-11	1.47423e-08	1.46233e-06	0.958602	Exon
rs26528	16_28394802_28399379	ENSG00000205609	EIF3CL	0.480156	6.73031	6.53069e-11	2.44568e-08	1.40168e-06	0.967638	Junction
rs11724804	ENSG00000145214.9_961668_961815	ENSG00000145214	DGKQ	0.489578	6.67961	8.89773e-11	2.2499e-08	4.33676e-07	0.982726	Exon
rs4246215	ENSG00000134824.9_61624483_61624543	ENSG00000134824	FADS2	0.481633	6.64833	1.07589e-10	2.68593e-08	2.97042e-06	0.987179	Exon
rs27432	5_96098932_96112108	ENSG00000164307	ERAP1	-0.500092	-6.64137	1.12225e-10	4.04497e-08	7.17904e-07	0.991848	Junction
rs1378938	ENSG00000178802.12_75188493_75189296	ENSG00000178802	MPI	-0.502054	-6.64069	1.12687e-10	2.80484e-08	7.09928e-07	0.955099	Exon
rs140522	ENSG00000177989.8_50969620_50969841	ENSG00000177989	ODF3B	-0.492819	-6.61214	1.33918e-10	3.29435e-08	3.46887e-06	1	Exon
rs6716753	2_231113683_231120167	ENSG00000185404	SP140L	-0.593729	-6.60494	1.39868e-10	4.95638e-08	3.00199e-06	0.975904	Junction
rs4785587	ENSG00000187741.9_89811367_89811479	ENSG00000187741	FANCA	0.460196	6.59948	1.44549e-10	3.53786e-08	4.63713e-07	0.974277	Exon
rs2910686	5_96121675_96122174	ENSG00000164307	ERAP1	-0.478617	-6.58665	1.56166e-10	5.48907e-08	7.80987e-07	1	Junction
rs1920296	3_121527856_121544898	ENSG00000173226	IQCB1	-0.441917	-6.58628	1.56513e-10	5.50037e-08	3.79983e-06	0.957507	Junction
rs4822024	22_42180787_42189833	ENSG00000167077	MEI1	0.506773	6.57939	1.63139e-10	5.71652e-08	5.0198e-07	0.981027	Junction
rs1920296	ENST00000451944.2	ENSG00000145088	EAF2	-0.443727	-6.57156	1.70999e-10	1.41922e-07	2.22709e-06	0.957507	Transcript
rs12453507	ENSG00000073605.12_38064429_38064479	ENSG00000073605	GSDMB	0.465532	6.53995	2.06711e-10	4.92578e-08	2.93013e-06	0.978799	Exon
rs3748816	ENSG00000157873.11_2494304_2494335	ENSG00000157873	TNFRSF14	0.492633	6.52959	2.19926e-10	5.2178e-08	1.38553e-06	0.950617	Exon
rs30187	5_96075822_96076970	ENSG00000153113	CAST	-0.45861	-6.5102	2.46938e-10	8.37851e-08	1.23494e-06	0.982337	Junction
rs2910686	ENSG00000164307.7_96121492_96121675	ENSG00000164307	ERAP1	-0.472732	-6.50706	2.51601e-10	5.90373e-08	1.37122e-06	1	Exon
rs6545800	2_25044509_25045380	ENSG00000138031	ADCY3	-0.486477	-6.48041	2.94888e-10	9.87601e-08	6.32918e-06	0.981092	Junction
rs27524	5_96238057_96239081	ENSG00000164308	ERAP2	-0.470127	-6.44811	3.57218e-10	1.17893e-07	2.28513e-06	1	Junction
rs8032939	ENSG00000172575.6_38790995_38791147	ENSG00000172575	RASGRP1	0.534205	6.44675	3.6011e-10	8.23538e-08	4.69367e-06	0.965217	Exon
rs9462027	ENSG00000065060.12	ENSG00000065060	UHRF1BP1	0.499032	6.43769	3.79947e-10	1.08942e-07	4.82533e-07	0.975509	Gene
rs1077667	ENSG00000125735.5_6667424_6667460	ENSG00000125735	TNFSF14	0.533525	6.42356	4.13056e-10	9.35084e-08	1.06994e-05	1	Exon
rs1077667	19_6667460_6669862	ENSG00000125735	TNFSF14	0.531256	6.42316	4.14032e-10	1.35142e-07	1.00519e-05	1	Junction
rs27524	5_96231063_96232077	ENSG00000164308	ERAP2	-0.469205	-6.4202	4.21338e-10	1.37346e-07	2.6953e-06	1	Junction
rs2289583	15_75185143_75185479	ENSG00000178802	MPI	-0.460418	-6.40396	4.63688e-10	1.50114e-07	3.88895e-06	0.977513	Junction
rs1077667	ENSG00000125735.5_6663148_6665361	ENSG00000125735	TNFSF14	0.533091	6.39658	4.84298e-10	1.08364e-07	1.25448e-05	1	Exon
rs27524	ENSG00000164308.12_96232077_96232208	ENSG00000164308	ERAP2	-0.465565	-6.37921	5.36401e-10	1.19107e-07	3.85673e-06	1	Exon
rs4246215	ENSG00000134825.8_61557965_61558074	ENSG00000134825	TMEM258	0.465765	6.3739	5.53386e-10	1.22585e-07	1.52784e-05	0.961538	Exon
rs2289583	ENSG00000178802.12_75189352_75189560	ENSG00000178802	MPI	-0.459749	-6.36495	5.83256e-10	1.2872e-07	5.11865e-06	0.996032	Exon
rs27524	5_96232208_96232436	ENSG00000164308	ERAP2	-0.463426	-6.34171	6.68304e-10	2.10446e-07	4.27514e-06	1	Junction
rs1077667	ENSG00000125735.5	ENSG00000125735	TNFSF14	0.528148	6.33219	7.0657e-10	1.93684e-07	2.59311e-06	1	Gene
rs27524	ENSG00000164308.12_96239081_96239264	ENSG00000164308	ERAP2	-0.460613	-6.32137	7.52668e-10	1.62944e-07	5.41168e-06	1	Exon
rs6715284	2_201750495_201752336	ENSG00000240344	PPIL3	-0.713762	-6.31405	7.85495e-10	2.44396e-07	9.35681e-06	0.985564	Junction
rs27524	ENSG00000164308.12_96235825_96235949	ENSG00000164308	ERAP2	-0.459702	-6.29809	8.62055e-10	1.84712e-07	6.19817e-06	1	Exon
rs11171739	ENSG00000139531.7_56393117_56393374	ENSG00000139531	SUOX	-0.439747	-6.29066	9.00091e-10	1.92246e-07	1.27588e-05	0.966387	Exon
rs1077667	ENSG00000125735.5_6669862_6670169	ENSG00000125735	TNFSF14	0.523564	6.28984	9.04408e-10	1.93094e-07	2.34269e-05	1	Exon
rs2910686	5_96133012_96136565	ENSG00000164307	ERAP1	-0.452158	-6.26743	1.0301e-09	3.13726e-07	5.15155e-06	1	Junction
rs892085	19_10794465_10794593	ENSG00000129351	ILF3	0.435613	6.23473	1.24465e-09	3.73336e-07	7.96205e-06	0.969136	Junction
rs2910686	5_96122253_96124234	ENSG00000164307	ERAP1	-0.454556	-6.21618	1.38524e-09	4.12207e-07	6.92758e-06	1	Junction
rs27524	5_96121201_96121432	ENSG00000248734	CTD-2260A17.1	-0.45571	-6.20608	1.46826e-09	4.42584e-07	6.75104e-06	1	Intron
rs1800693	12_6441159_6442232	ENSG00000067182	TNFRSF1A	0.435008	6.20575	1.47098e-09	4.43355e-07	2.43683e-05	1	Intron
rs2062305	ENSG00000120659.10	ENSG00000120659	TNFSF11	0.441193	6.19344	1.57892e-09	4.08421e-07	6.05515e-06	0.976496	Gene
rs6716753	2_231118132_231120167	ENSG00000185404	SP140L	-0.560283	-6.15049	2.01951e-09	5.83317e-07	5.16287e-05	0.97992	Junction
rs8032939	ENSG00000172575.6_38780304_38782889	ENSG00000172575	RASGRP1	0.509038	6.14515	2.08208e-09	4.17241e-07	2.71378e-05	0.982609	Exon
rs27524	ENSG00000164308.12_96237978_96238057	ENSG00000164308	ERAP2	-0.450839	-6.13897	2.15694e-09	4.30722e-07	1.55084e-05	1	Exon
rs27524	ENSG00000164308.12_96249021_96249161	ENSG00000164308	ERAP2	-0.449229	-6.13534	2.20212e-09	4.39083e-07	1.58332e-05	1	Exon
rs2062305	ENSG00000120659.10_43175019_43175117	ENSG00000120659	TNFSF11	0.436494	6.12778	2.29907e-09	4.56882e-07	6.34749e-05	0.950855	Exon
rs10045403	5_96209376_96269826	ENSG00000247121	CTD-2260A17.2	0.468635	6.12313	2.36078e-09	6.86578e-07	8.43744e-06	0.986413	Intron
rs10781499	9_139261709_139262089	ENSG00000187796	CARD9	-0.447239	-6.1182	2.42798e-09	6.91129e-07	5.21117e-05	0.979532	Junction
rs7204270	ENSG00000149922.6	ENSG00000149922	TBX6	0.434157	6.11019	2.54123e-09	6.35339e-07	9.3263e-06	0.980042	Gene
rs2304256	ENSG00000105397.7_10475527_10475724	ENSG00000105397	TYK2	0.465821	6.1077	2.57751e-09	5.07472e-07	1.25628e-05	1	Exon
rs27524	ENSG00000164308.12_96237210_96237385	ENSG00000164308	ERAP2	-0.447283	-6.0978	2.72658e-09	5.34423e-07	1.96041e-05	1	Exon
rs8032939	ENST00000310803.5	ENSG00000172575	RASGRP1	0.507043	6.08738	2.89266e-09	1.93023e-06	1.88949e-05	0.973913	Transcript
rs27524	5_96237385_96237978	ENSG00000164308	ERAP2	-0.447092	-6.08172	2.98692e-09	8.36696e-07	1.91073e-05	1	Junction
rs2289583	15_75189560_75189853	ENSG00000178802	MPI	-0.439371	-6.07032	3.18607e-09	8.87971e-07	2.67216e-05	0.990741	Junction
rs7132277	12_123465813_123466142	ENSG00000111325	OGFOD2	0.578695	6.05956	3.38599e-09	9.39488e-07	8.22051e-05	0.965041	Junction
rs27524	5_96103186_96103611	ENSG00000153113	CAST	-0.446703	-6.05693	3.43672e-09	9.71188e-07	1.5802e-05	0.970874	Intron
rs2910686	ENSG00000164307.7_96130745_96130865	ENSG00000164307	ERAP1	-0.442512	-6.05567	3.46124e-09	6.65178e-07	1.88638e-05	1	Exon
rs968567	11_61596069_61605250	ENSG00000134824	FADS2	0.563862	6.05379	3.4981e-09	9.68064e-07	4.16694e-05	0.995726	Junction
rs17616434	4_38910347_38916240	ENSG00000197712	FAM114A1	0.479967	6.03017	3.99633e-09	1.11698e-06	3.52077e-06	0.992126	Intron
rs10181042	ENSG00000173209.16_61404553_61406306	ENSG00000173209	AHSA2	-0.431096	-6.02778	4.0505e-09	7.69002e-07	0.00011183	1	Exon
rs2066819	ENSG00000062485.12_56680281_56680429	ENSG00000062485	CS	-0.854716	-6.02466	4.12227e-09	7.81617e-07	2.96391e-05	0.988796	Exon
rs27037	5_96235893_96237210	ENSG00000164308	ERAP2	-0.468527	-6.02133	4.20022e-09	1.14584e-06	2.10053e-05	1	Junction
rs11203203	ENST00000319294.6	ENSG00000160185	UBASH3A	0.438177	6.01385	4.38065e-09	2.82538e-06	2.86144e-05	1	Transcript
rs10045403	ENSG00000164308.12_96232077_96232208	ENSG00000164308	ERAP2	0.459388	6.01101	4.451e-09	8.37862e-07	2.4258e-05	0.991848	Exon
rs11739663	ENSG00000066230.6_477447_477559	ENSG00000066230	SLC9A3	0.510602	6.0023	4.67388e-09	8.76317e-07	8.97619e-05	0.993506	Exon
rs11676348	ENSG00000135926.6_219144012_219144076	ENSG00000135926	TMBIM1	-0.408606	-5.9991	4.75865e-09	8.90946e-07	9.13899e-05	0.97619	Exon
rs2188962	ENSG00000197375.7_131729877_131731306	ENSG00000197375	SLC22A5	-0.452571	-5.97809	5.35258e-09	9.92393e-07	0.000147779	0.963218	Exon
rs1021156	ENSG00000171033.8_79513977_79517502	ENSG00000171033	PKIA	-0.480653	-5.97601	5.41535e-09	1.00302e-06	0.000140274	0.964481	Exon
rs2062305	ENSG00000120659.10_43155262_43155429	ENSG00000120659	TNFSF11	0.425623	5.97067	5.57937e-09	1.0309e-06	0.000154041	0.985043	Exon
rs10045403	ENSG00000164308.12_96235825_96235949	ENSG00000164308	ERAP2	0.455083	5.95666	6.03314e-09	1.1074e-06	3.28806e-05	0.959239	Exon
rs1378938	ENSG00000140474.7_75133746_75133850	ENSG00000140474	ULK3	0.454701	5.95503	6.08824e-09	1.11677e-06	3.83559e-05	0.988584	Exon
rs10045403	ENSG00000164308.12_96237978_96238057	ENSG00000164308	ERAP2	0.456587	5.95415	6.11806e-09	1.12181e-06	3.33435e-05	0.991848	Exon
rs1128905	ENSG00000187796.9_139258408_139258853	ENSG00000187796	CARD9	-0.421814	-5.95209	6.18893e-09	1.13379e-06	3.37297e-05	0.996644	Exon
rs27524	ENSG00000164308.12_96251392_96251553	ENSG00000164308	ERAP2	-0.436975	-5.94021	6.61201e-09	1.20448e-06	4.75404e-05	1	Exon
rs27524	ENSG00000164308.12_96253166_96255420	ENSG00000164308	ERAP2	-0.436642	-5.93551	6.78722e-09	1.23362e-06	4.88001e-05	1	Exon
rs968567	11_61605360_61607806	ENSG00000134824	FADS2	0.549529	5.92954	7.01635e-09	1.83753e-06	8.35788e-05	0.995726	Junction
rs4285028	ENSG00000173226.12_121515965_121516074	ENSG00000173226	IQCB1	-0.458517	-5.92931	7.02534e-09	1.27333e-06	0.000181977	1	Exon
rs10045403	ENSG00000164308.12_96248341_96248502	ENSG00000164308	ERAP2	0.453186	5.92845	7.05902e-09	1.279e-06	3.84717e-05	0.986413	Exon
rs8032939	ENSG00000172575.6_38792304_38792340	ENSG00000172575	RASGRP1	0.493622	5.92603	7.15453e-09	1.295e-06	9.32521e-05	0.965217	Exon
rs4380874	ENSG00000091140.5_107559639_107560360	ENSG00000091140	DLD	-0.413734	-5.91556	7.58271e-09	1.36589e-06	0.000145626	0.968421	Exon
rs27524	ENSG00000164308.12_96248341_96248502	ENSG00000164308	ERAP2	-0.433716	-5.90612	7.98998e-09	1.43274e-06	5.7448e-05	1	Exon
rs27524	5_96249161_96251392	ENSG00000164308	ERAP2	-0.434107	-5.89938	8.29387e-09	2.14311e-06	5.30559e-05	1	Junction
rs27432	5_96101849_96103142	ENSG00000153113	CAST	-0.4496	-5.89693	8.40664e-09	2.2089e-06	3.86537e-05	0.994565	Intron
rs1077667	19_6667165_6667424	ENSG00000125735	TNFSF14	0.48962	5.87588	9.4435e-09	2.41439e-06	0.000229269	1	Junction
rs4285028	3_121509062_121514304	ENSG00000173226	IQCB1	-0.457233	-5.87495	9.49256e-09	2.42594e-06	0.00023046	0.991632	Junction
rs72727394	15_38818605_38852022	ENSG00000172575	RASGRP1	0.544282	5.85958	1.03316e-08	2.67187e-06	9.60427e-05	1	Intron
rs2910686	ENSG00000164307.7_96132878_96133012	ENSG00000164307	ERAP1	-0.428836	-5.85118	1.08203e-08	1.8929e-06	5.89704e-05	1	Exon
rs8032939	ENSG00000172575.6	ENSG00000172575	RASGRP1	0.483551	5.83798	1.16339e-08	2.56265e-06	2.17204e-05	0.973913	Gene
rs10045403	ENSG00000164308.12	ENSG00000164308	ERAP2	0.447066	5.82012	1.28309e-08	2.80548e-06	9.36655e-06	0.986413	Gene
rs2289583	15_75182995_75183720	ENSG00000178802	MPI	-0.422041	-5.82009	1.28329e-08	3.19751e-06	0.00010763	0.951058	Junction
rs12946510	ENSG00000073605.12_38064429_38064479	ENSG00000073605	GSDMB	-0.402979	-5.80593	1.38669e-08	2.37614e-06	0.000382851	0.956419	Exon
rs4785587	16_89866046_89869667	ENSG00000187741	FANCA	0.410083	5.80502	1.39359e-08	3.44792e-06	4.28808e-05	0.956592	Junction
rs10045403	5_96245468_96248341	ENSG00000164308	ERAP2	0.443224	5.78343	1.56792e-08	3.83932e-06	7.84116e-05	0.991848	Junction
rs11010067	ENSG00000095794.14_35484793_35485070	ENSG00000095794	CREM	-0.412198	-5.78084	1.59016e-08	2.69372e-06	0.000439027	0.993399	Exon
rs6715284	ENSG00000003402.12_201994052_201994869	ENSG00000003402	CFLAR	-0.657771	-5.77774	1.61728e-08	2.73567e-06	0.000210797	0.998688	Exon
rs140522	ENSG00000177989.8_50969366_50969487	ENSG00000177989	ODF3B	-0.43616	-5.77753	1.6191e-08	2.73853e-06	0.000419396	1	Exon
rs8032939	ENSG00000172575.6_38803805_38803921	ENSG00000172575	RASGRP1	0.478288	5.75282	1.85189e-08	3.09755e-06	0.000241375	0.982609	Exon
rs3825932	ENST00000394758.3	ENSG00000103811	CTSH	-0.430368	-5.74079	1.97676e-08	1.11079e-05	0.000146834	1	Transcript
rs968567	11_61596790_61640991	ENSG00000221968	FADS3	0.53081	5.73432	2.04727e-08	5.00623e-06	0.000174182	0.995726	Intron
rs2910686	ENSG00000164307.7_96136565_96136703	ENSG00000164307	ERAP1	-0.419456	-5.73051	2.08988e-08	3.46014e-06	0.000113899	1	Exon
rs8032939	ENSG00000172575.6_38799927_38800202	ENSG00000172575	RASGRP1	0.47699	5.72976	2.09835e-08	3.47283e-06	0.000273499	0.973913	Exon
rs734999	ENST00000355716.4	ENSG00000157873	TNFRSF14	0.404066	5.71707	2.24736e-08	1.2488e-05	0.000221544	0.97284	Transcript
rs10045403	5_96235893_96237210	ENSG00000164308	ERAP2	0.439034	5.71355	2.29048e-08	5.42502e-06	0.000114547	0.970109	Junction
rs3794060	11_71159931_71162736	ENSG00000254682	RP11-660L16.2	0.444917	5.70014	2.46224e-08	5.92341e-06	0.000144164	0.960843	Intron
rs72727394	15_38786968_38790995	ENSG00000172575	RASGRP1	0.529637	5.68645	2.65065e-08	6.33694e-06	0.000246404	1	Intron
rs6715284	ENSG00000003402.12_201997752_201997857	ENSG00000003402	CFLAR	-0.65	-5.6857	2.66137e-08	4.31675e-06	0.000346883	0.998688	Exon
rs2062305	13_43175117_43180633	ENSG00000120659	TNFSF11	0.406377	5.67621	2.80065e-08	6.66382e-06	0.000490198	0.980769	Intron
rs6715284	ENSG00000003402.12_202000695_202000830	ENSG00000003402	CFLAR	-0.648393	-5.67323	2.8458e-08	4.58915e-06	0.000370921	0.998688	Exon
rs10045403	ENSG00000164308.12_96215268_96215964	ENSG00000164308	ERAP2	0.434897	5.67316	2.84689e-08	4.59073e-06	0.000155156	0.994565	Exon
rs2910686	ENSG00000164307.7_96129506_96129660	ENSG00000164307	ERAP1	-0.416615	-5.67118	2.87718e-08	4.63565e-06	0.000156806	1	Exon
rs2062305	13_43148658_43155262	ENSG00000120659	TNFSF11	0.406677	5.66893	2.91211e-08	6.74956e-06	0.00074448	0.950855	Junction
rs670523	1_155429689_155447677	ENSG00000116539	ASH1L	-0.402903	-5.6645	2.98222e-08	7.0524e-06	0.000521978	0.95082	Intron
rs2910686	5_96294480_96314842	ENSG00000113441	LNPEP	-0.413843	-5.65771	3.09267e-08	7.12486e-06	0.000154664	1	Junction
rs8032939	ENSG00000172575.6_38798041_38798121	ENSG00000172575	RASGRP1	0.470923	5.65638	3.11478e-08	4.98453e-06	0.000405981	0.982609	Exon
rs10045403	5_96237385_96237978	ENSG00000164308	ERAP2	0.435354	5.65156	3.19634e-08	7.34141e-06	0.000159849	0.975543	Junction
rs4285028	3_121545027_121547317	ENSG00000173226	IQCB1	-0.441631	-5.64895	3.24123e-08	7.43525e-06	0.000786905	0.995816	Junction
rs4785587	16_89842223_89845209	ENSG00000187741	FANCA	0.397465	5.6424	3.35679e-08	7.67528e-06	0.000103288	0.953376	Junction
rs4246215	ENSG00000134824.9_61595233_61596069	ENSG00000134824	FADS2	0.413516	5.62607	3.6626e-08	5.78003e-06	0.00101121	0.995726	Exon
rs8032939	ENSG00000172575.6_38808398_38808551	ENSG00000172575	RASGRP1	0.468793	5.61954	3.79235e-08	5.96514e-06	0.000494295	0.973913	Exon
rs10492166	ENSG00000069493.9_9809270_9809293	ENSG00000069493	CLEC2D	0.386554	5.61953	3.79262e-08	5.96544e-06	0.000537603	0.969072	Exon
rs6545800	ENSG00000138031.8_25061314_25061491	ENSG00000138031	ADCY3	-0.425862	-5.61072	3.97476e-08	6.2253e-06	0.00109739	0.968487	Exon
rs1021156	ENST00000352966.5	ENSG00000171033	PKIA	-0.456599	-5.6081	4.03049e-08	2.11919e-05	0.000524931	0.964481	Transcript
rs10045403	5_96228157_96230950	ENSG00000164308	ERAP2	0.431227	5.60472	4.10358e-08	9.22089e-06	0.00020522	0.961957	Junction
rs4822024	ENSG00000100413.12	ENSG00000100413	POLR3H	-0.437564	-5.59962	4.21642e-08	8.338e-06	2.03653e-05	0.975446	Gene
rs10045403	ENSG00000164308.12_96224889_96225192	ENSG00000164308	ERAP2	0.428456	5.59384	4.34774e-08	6.75511e-06	0.000236952	0.972826	Exon
rs6677309	ENSG00000116815.11_117057157_117057444	ENSG00000116815	CD58	0.556793	5.59243	4.38059e-08	6.80179e-06	0.00113471	1	Exon
rs6715284	ENSG00000240344.4_201749985_201750090	ENSG00000240344	PPIL3	-0.637876	-5.5876	4.4943e-08	6.96154e-06	0.000585787	0.97769	Exon
rs1077667	ENST00000245912.2	ENSG00000125735	TNFSF14	0.469263	5.5676	4.99653e-08	2.57359e-05	0.000650748	1	Transcript
rs968567	ENSG00000149485.10_61595922_61596180	ENSG00000149485	FADS1	0.520148	5.56043	5.18937e-08	7.93377e-06	0.000676383	0.987179	Exon
rs8032939	15_38786968_38790995	ENSG00000172575	RASGRP1	0.465707	5.55959	5.2126e-08	1.14598e-05	0.000620925	0.956522	Junction
rs1128905	ENSG00000187796.9_139266347_139266546	ENSG00000187796	CARD9	-0.397109	-5.55738	5.27375e-08	8.05048e-06	0.000287419	0.989933	Exon
rs10181042	ENSG00000162929.9	ENSG00000162929	KIAA1841	0.399121	5.55308	5.39492e-08	1.0431e-05	0.000206895	0.955556	Gene
rs2736340	8_11416256_11416421	ENSG00000255354	RP11-148O21.2	-0.460018	-5.55296	5.39824e-08	1.20984e-05	0.000316067	0.951613	Intron
rs11724804	4_961149_961337	ENSG00000145214	DGKQ	0.414132	5.54831	5.53244e-08	1.21001e-05	0.000258918	1	Junction
rs2062305	13_43175117_43180633	ENSG00000120659	TNFSF11	0.397804	5.53426	5.95756e-08	1.29446e-05	0.00152305	0.950855	Junction
rs4285028	ENST00000451944.2	ENSG00000145088	EAF2	-0.432244	-5.51537	6.5796e-08	3.29987e-05	0.000856927	0.953975	Transcript
rs8042861	ENSG00000140575.8_91009501_91009668	ENSG00000140575	IQGAP1	0.385556	5.50825	6.83017e-08	1.01804e-05	0.00176922	0.996262	Exon
rs1128905	ENSG00000187796.9_139265293_139265597	ENSG00000187796	CARD9	-0.392158	-5.50714	6.87008e-08	1.0235e-05	0.00037442	0.973154	Exon
rs1128905	ENSG00000187796.9_139259593_139259669	ENSG00000187796	CARD9	-0.391156	-5.4674	8.45663e-08	1.23583e-05	0.000460887	0.966443	Exon
rs4963128	ENSG00000177042.9_702945_704129	ENSG00000177042	TMEM80	0.445491	5.45293	9.11873e-08	1.32296e-05	0.00080026	0.970421	Exon
rs3825932	ENST00000534533.1	ENSG00000103811	CTSH	-0.411683	-5.44608	9.4494e-08	4.57302e-05	0.000701902	1	Transcript
rs11154801	ENSG00000135541.15_135818326_135818387	ENSG00000135541	AHI1	-0.416844	-5.44008	9.74895e-08	1.40587e-05	0.00252527	0.958015	Exon
rs6715284	2_201997857_202000695	ENSG00000003402	CFLAR	-0.621602	-5.42817	1.037e-07	2.14121e-05	0.00123528	0.998688	Junction
rs2736340	8_11324276_11325025	ENSG00000154319	FAM167A	0.447335	5.42103	1.07613e-07	2.26002e-05	0.000630074	0.991315	Intron
rs2910686	ENSG00000164307.7_96116762_96116902	ENSG00000164307	ERAP1	-0.398631	-5.41357	1.11851e-07	1.59208e-05	0.000609588	1	Exon
rs72727394	15_38793636_38794513	ENSG00000172575	RASGRP1	0.506346	5.41247	1.12487e-07	2.35287e-05	0.00104568	1	Intron
rs2910686	5_96130865_96132878	ENSG00000164307	ERAP1	-0.398411	-5.39348	1.2408e-07	2.52044e-05	0.000620525	1	Junction
rs6715284	2_201747158_201750421	ENSG00000240344	PPIL3	-0.619705	-5.39075	1.25842e-07	2.55285e-05	0.00149903	0.956693	Junction
rs10181042	ENSG00000173209.16_61410687_61410797	ENSG00000173209	AHSA2	-0.387258	-5.38665	1.28529e-07	1.806e-05	0.00354856	1	Exon
rs1077667	ENSG00000125735.5_6667124_6667165	ENSG00000125735	TNFSF14	0.45366	5.38363	1.30545e-07	1.83077e-05	0.0033815	1	Exon
rs6974491	ENSG00000155849.10_37252940_37253062	ENSG00000155849	ELMO1	-0.489421	-5.35357	1.52349e-07	2.10476e-05	0.000959797	0.961538	Exon
rs1128905	9_139262280_139264202	ENSG00000187796	CARD9	-0.38386	-5.35321	1.52636e-07	3.04044e-05	0.000763331	0.963087	Junction
rs2910686	ENSG00000164307.7_96143563_96143803	ENSG00000164307	ERAP1	-0.395348	-5.34654	1.57941e-07	2.17448e-05	0.000860777	1	Exon
rs1128905	9_139258853_139258935	ENSG00000187796	CARD9	-0.382955	-5.34399	1.60018e-07	3.1742e-05	0.000800249	0.963087	Junction
rs11676348	2_219140344_219140749	ENSG00000135926	TMBIM1	-0.368719	-5.33149	1.70582e-07	3.35866e-05	0.00296318	0.995238	Junction
rs60652743	ENSG00000181027.5_47251772_47251974	ENSG00000181027	FKRP	0.482048	5.32386	1.77367e-07	2.41465e-05	0.000203262	0.998106	Exon
rs11265608	ENSG00000160712.8_154437610_154441926	ENSG00000160712	IL6R	0.617721	5.31592	1.84692e-07	2.50447e-05	0.00047743	0.980707	Exon
rs8070345	17_57654726_57656833	ENSG00000108406	DHX40	0.383255	5.31242	1.88023e-07	3.74894e-05	0.00311478	0.97195	Intron
rs694739	ENSG00000168071.15_64108581_64108650	ENSG00000168071	CCDC88B	-0.371425	-5.29722	2.03142e-07	2.72948e-05	0.00560856	0.990291	Exon
rs11265608	ENSG00000160712.8_154426964_154427059	ENSG00000160712	IL6R	0.619108	5.29065	2.10046e-07	2.81314e-05	0.000542968	0.980707	Exon
rs1021156	8_79428703_79485046	ENSG00000171033	PKIA	-0.43339	-5.26426	2.40108e-07	4.66505e-05	0.00397762	0.969945	Intron
rs11265608	ENSG00000160712.8_154422387_154422456	ENSG00000160712	IL6R	0.615529	5.26096	2.44159e-07	3.22233e-05	0.000631152	0.980707	Exon
rs6715284	ENSG00000003402.12_202005080_202005162	ENSG00000003402	CFLAR	-0.604712	-5.2581	2.47706e-07	3.26431e-05	0.0032286	0.998688	Exon
rs668998	ENSG00000168811.2_159713191_159713806	ENSG00000168811	IL12A	-0.376648	-5.24982	2.58295e-07	3.38925e-05	0.00125893	0.955882	Exon
rs8032939	15_38794622_38795473	ENSG00000172575	RASGRP1	0.438592	5.24198	2.6872e-07	5.05773e-05	0.00320099	0.982609	Junction
rs12148472	ENST00000527715.1	ENSG00000103811	CTSH	-0.544025	-5.235	2.78341e-07	0.000121014	0.00206752	0.993182	Transcript
rs354033	ENSG00000133624.9	ENSG00000133624	ZNF767	-0.408514	-5.23381	2.80007e-07	4.64508e-05	0.00102762	0.951571	Gene
rs9924471	16_28602256_28602911	ENSG00000176476	CCDC101	-0.53542	-5.2288	2.87164e-07	5.47956e-05	0.00266948	1	Intron
rs11755393	ENSG00000124562.5	ENSG00000124562	SNRPC	-0.387557	-5.2231	2.95512e-07	4.87812e-05	0.0003753	0.954785	Gene
rs3748816	ENSG00000157873.11_2491262_2491417	ENSG00000157873	TNFRSF14	0.39798	5.20872	3.17643e-07	4.08385e-05	0.00200115	0.995062	Exon
rs545979	ENST00000300091.5	ENSG00000166845	C18orf54	-0.438264	-5.20195	3.28617e-07	0.000139758	0.000996368	0.96	Transcript
rs4822024	22_41924026_41924483	ENSG00000100412	ACO2	-0.407472	-5.19879	3.33851e-07	6.28083e-05	0.000793565	0.964286	Intron
rs12453507	ENSG00000186075.7_38032935_38034149	ENSG00000186075	ZPBP2	-0.376155	-5.19048	3.48044e-07	4.43417e-05	0.00493352	0.995289	Exon
rs2062305	13_43155429_43174888	ENSG00000120659	TNFSF11	0.374669	5.18398	3.59544e-07	6.5707e-05	0.00919175	0.959402	Junction
rs1128905	ENSG00000165684.3_139275192_139275302	ENSG00000165684	SNAPC4	-0.373192	-5.18072	3.65438e-07	4.63369e-05	0.00199164	0.993289	Exon
rs10181042	ENSG00000173209.16_61411847_61411935	ENSG00000173209	AHSA2	-0.371974	-5.17181	3.82062e-07	4.82359e-05	0.0105484	1	Exon
rs6715284	2_202000830_202005080	ENSG00000003402	CFLAR	-0.593023	-5.16082	4.03575e-07	7.28693e-05	0.00480739	0.998688	Junction
rs4822024	ENSG00000100412.10_41911771_41911996	ENSG00000100412	ACO2	-0.402423	-5.15563	4.14134e-07	5.18322e-05	0.00132854	0.950893	Exon
rs2910686	5_96245984_96248341	ENSG00000164308	ERAP2	0.380539	5.1427	4.41629e-07	8.08239e-05	0.00157838	0.988281	Intron
rs4822024	ENST00000266304.4	ENSG00000167074	TEF	0.403982	5.13485	4.59171e-07	0.000188373	0.000817324	0.977679	Transcript
rs4246215	ENSG00000134824.9	ENSG00000134824	FADS2	0.378145	5.12878	4.73209e-07	7.46183e-05	0.00181476	0.961538	Gene
rs668998	ENSG00000168811.2	ENSG00000168811	IL12A	-0.370375	-5.1088	5.22356e-07	8.1518e-05	0.000333263	0.955882	Gene
rs59716545	17_38083094_38083737	ENSG00000172057	ORMDL3	-0.384592	-5.0883	5.77938e-07	0.000102899	0.0049171	0.981154	Intron
rs1059513	12_57493686_57493779	ENSG00000166888	STAT6	0.624823	5.08307	5.93021e-07	0.000105336	0.000522451	0.998276	Intron
rs10045403	5_96215964_96219496	ENSG00000164308	ERAP2	0.392301	5.08202	5.96092e-07	0.000103287	0.00298106	0.967391	Junction
rs1128905	ENSG00000187796.9_139264974_139265153	ENSG00000187796	CARD9	-0.364024	-5.0801	6.01726e-07	7.23933e-05	0.00327941	0.956376	Exon
rs6715284	2_201746211_201749985	ENSG00000240344	PPIL3	-0.585232	-5.06948	6.33954e-07	0.000109156	0.00755166	0.998688	Junction
rs35164067	ENSG00000065989.9_10572553_10572675	ENSG00000065989	PDE4A	0.439676	5.06918	6.3491e-07	7.59388e-05	0.00346026	0.955285	Exon
rs26528	ENSG00000169682.13_28995526_28995869	ENSG00000169682	SPNS1	0.369473	5.05245	6.89164e-07	8.16989e-05	0.0190271	0.990291	Exon
rs6715284	2_201994869_201997752	ENSG00000003402	CFLAR	-0.577423	-5.01739	8.1785e-07	0.000137034	0.00974223	0.998688	Junction
rs1128905	9_139265153_139265293	ENSG00000187796	CARD9	-0.359219	-5.0097	8.48991e-07	0.000141665	0.0042458	0.963087	Junction
rs12946510	ENSG00000141741.6_37885409_37885858	ENSG00000141741	MIEN1	0.351565	5.00604	8.64269e-07	9.99428e-05	0.0238616	1	Exon
rs10181042	2_61420500_61430275	ENSG00000115464	USP34	0.362517	5.00037	8.88386e-07	0.000151403	0.0155494	1	Intron
rs1128905	9_139264327_139264746	ENSG00000187796	CARD9	-0.360467	-4.99443	9.14357e-07	0.000151366	0.0045727	0.963087	Junction
rs842639	ENSG00000237651.2_61389977_61390090	ENSG00000237651	C2orf74	-0.371321	-4.97223	1.01811e-06	0.000115688	0.026372	0.954545	Exon
rs892085	ENSG00000127616.9_11138460_11138626	ENSG00000127616	SMARCA4	0.355319	4.9684	1.03713e-06	0.00011762	0.00745695	0.987654	Exon
rs11739663	ENSG00000066230.6_476135_476207	ENSG00000066230	SLC9A3	0.427377	4.95402	1.11163e-06	0.000125092	0.0213488	0.993506	Exon
rs11150589	16_30293026_30296344	ENSG00000183604	RP11-347C12.2	-0.356599	-4.94034	1.18731e-06	0.000196093	0.0141539	0.960084	Intron
rs2910686	ENST00000510309.1	ENSG00000164308	ERAP2	0.366283	4.9336	1.22641e-06	0.000451683	0.00322546	1	Transcript
rs12242110	10_35416121_35437296	ENSG00000095794	CREM	-0.372396	-4.93074	1.24334e-06	0.000198764	0.0317859	0.99505	Junction
rs6716753	ENSG00000135899.11_231081496_231081643	ENSG00000135899	SP110	-0.461994	-4.92984	1.24875e-06	0.000138793	0.0344767	0.971888	Exon
rs12103	ENSG00000127054.12_1247606_1247748	ENSG00000127054	CPSF3L	0.435743	4.90811	1.3858e-06	0.000152296	0.0382606	0.974083	Exon
rs12654812	ENSG00000169220.12_176797589_176797665	ENSG00000169220	RGS14	0.365739	4.89222	1.49503e-06	0.000162872	0.0287121	1	Exon
rs9901869	17_45456619_45468803	ENSG00000259207	ITGB3	-0.352072	-4.88768	1.5278e-06	0.000245397	0.00546034	1	Intron
rs9532434	ENSG00000133103.10_40256308_40256401	ENSG00000133103	COG6	-0.377688	-4.88093	1.57772e-06	0.000170828	0.0040784	0.953271	Exon
rs874628	ENSG00000096996.9_18188326_18188465	ENSG00000096996	IL12RB1	-0.394869	-4.87814	1.59879e-06	0.000172851	0.0414136	0.993151	Exon
rs9858542	ENSG00000164062.8_49719979_49720169	ENSG00000164062	APEH	0.396409	4.86351	1.71397e-06	0.00018384	0.0473209	0.96878	Exon
rs17339836	ENSG00000128604.13_128588264_128588382	ENSG00000128604	IRF5	0.553614	4.85898	1.75119e-06	0.000187424	0.000583147	0.996212	Exon
rs9532434	ENSG00000133103.10_40251605_40251716	ENSG00000133103	COG6	-0.37712	-4.85788	1.76037e-06	0.00018831	0.00455057	0.962617	Exon
rs4785587	ENSG00000187741.9_89866013_89866046	ENSG00000187741	FANCA	0.346921	4.84553	1.86642e-06	0.000198399	0.00598747	0.975348	Exon
rs27037	5_96065429_96071876	ENSG00000153113	CAST	0.383732	4.84128	1.90435e-06	0.000289959	0.00952367	1	Junction
rs694739	11_64110797_64110979	ENSG00000168071	CCDC88B	-0.340908	-4.83631	1.94965e-06	0.000296052	0.0498428	0.982524	Junction
rs4239702	20_44751395_44755279	ENSG00000101017	CD40	0.414751	4.83367	1.97412e-06	0.000299321	0.0235157	1	Junction
rs2700987	7_37355564_37382217	ENSG00000155849	ELMO1	-0.365902	-4.82908	2.01737e-06	0.000314385	0.00927589	0.987179	Intron
rs1128905	ENSG00000187796.9_139261252_139261297	ENSG00000187796	CARD9	-0.347119	-4.82877	2.02028e-06	0.000212753	0.0110105	0.973154	Exon
rs892085	19_10913034_10916592	ENSG00000079805	DNM2	-0.34497	-4.81191	2.18743e-06	0.000337947	0.0100578	0.981481	Intron
rs2267407	ENSG00000100311.12_39621700_39621852	ENSG00000100311	PDGFB	-0.410504	-4.80698	2.2387e-06	0.000233005	0.0109114	0.990132	Exon
rs1615504	18_67534647_67540380	ENSG00000150637	CD226	-0.343411	-4.79517	2.36652e-06	0.000351613	0.0308902	0.990196	Junction
rs35164067	ENSG00000065989.9_10568555_10568778	ENSG00000065989	PDE4A	0.41755	4.79479	2.37067e-06	0.000245231	0.0129201	0.973577	Exon
rs4285028	3_121592010_121605189	ENSG00000145088	EAF2	-0.379825	-4.78727	2.45577e-06	0.000374469	0.0406822	0.974895	Intron
rs892085	ENSG00000127616.9_11168931_11169039	ENSG00000127616	SMARCA4	0.337604	4.75611	2.8409e-06	0.000287934	0.0204261	0.987654	Exon
rs27432	5_96103186_96103611	ENSG00000153113	CAST	-0.367356	-4.74554	2.98434e-06	0.00044521	0.013722	0.98913	Intron
rs2284033	22_37528508_37531368	ENSG00000100385	IL2RB	0.338928	4.71479	3.44222e-06	0.000505206	0.00567622	0.964286	Intron
rs9311676	3_58415965_58416384	ENSG00000168291	PDHB	0.354465	4.70848	3.54425e-06	0.000501846	0.0297256	1	Junction
rs27037	5_95970220_95997777	ENSG00000153113	CAST	0.370808	4.69933	3.69724e-06	0.00053792	0.0132139	1	Intron
rs11265608	1_154420647_154422387	ENSG00000160712	IL6R	0.553813	4.69615	3.7519e-06	0.000527672	0.0092897	0.980707	Junction
rs4822024	ENSG00000167074.9_41777933_41778205	ENSG00000167074	TEF	0.37022	4.69244	3.81676e-06	0.000373836	0.0122442	0.979911	Exon
rs10849448	ENST00000228918.4	ENSG00000111321	LTBR	0.393526	4.68	4.04177e-06	0.0012806	0.00573123	1	Transcript
rs11010067	10_35441326_35442989	ENSG00000095794	CREM	-0.341589	-4.67212	4.19104e-06	0.000600751	0.0499614	0.978548	Intron
rs668998	ENSG00000168811.2_159711488_159711631	ENSG00000168811	IL12A	-0.335473	-4.62881	5.1102e-06	0.000483751	0.0249071	0.955882	Exon
rs702873	ENSG00000232713.1	ENSG00000232713	AC010733.5	0.328354	4.62071	5.30233e-06	0.00064252	0.00504781	0.965035	Gene
rs702873	ENST00000451515.1	ENSG00000232713	AC010733.5	0.328354	4.62071	5.30233e-06	0.00161775	0.0160767	0.965035	Transcript
rs11265608	ENSG00000160712.8_154420601_154420647	ENSG00000160712	IL6R	0.542515	4.60464	5.70432e-06	0.000532918	0.0147457	0.980707	Exon
rs11265608	1_154407176_154407466	ENSG00000160712	IL6R	0.543628	4.60324	5.74063e-06	0.000766742	0.0142138	0.980707	Junction
